# Supplementary material for: Does growth path influence beef lipid deposition and fatty acid composition?
Source: PLoS One. 2018 Apr 3;13(4):e0193875. doi: 10.1371/journal.pone.0193875 (PMC5882120; doi:10.1371/journal.pone.0193875)
Supplement: S1 Table — (XLS) [file pone.0193875.s001.xls]

## Sheet: NormalizedData
ProbeID	Sequence	TargetID	Accession	Symbol	Description	Group	Animal1208	Animal1373	Animal1408	Animal2821	Animal3659	Animal4070	Animal4073	Animal4089	Animal5678	Animal5695	Animal5702	Animal5706	Animal5852	Animal5853	Animal5857	Animal5881	Animal5892	Animal6179	Animal6183	Animal7019	Animal7329	Animal7330	Animal8400	Animal8819	Animal8820	Animal9147	Animal9231	Animal9234	Animal9235	Animal9416	Animal9924	Animal9925
CUST_7020_PI390417776	AGAAAACAGCACTTGAGGTCTCATCAATTAAAGCACCTTGTGGAAGTGGTTTCCTATGTT	Target1578	NM_001046218.1	SMAD2	SMAD family member 2	Targets	0.00899	0.16976	-0.31246	-0.00905	-0.05213	0.05070	-0.12969	0.61486	0.25055	0.07918	-0.17421	-0.03937	0.25277	0.32234	0.26578	0.83384	-0.38246	-0.45833	0.29445	-0.50549	-0.23508	0.21543	-0.16820	-0.34501	-0.05553	-0.29057	-0.73423	0.04628	0.29548	-0.35577	0.45765	0.01594
CUST_8711_PI390417776	TTTCACTGTTTGCCCGCGTCAAGTCTTCTATATAGTAAACAGCAATTATCTTCCAAAAAA	Target324	NM_001035338.1	CDC37	cell division cycle 37 homolog (S cerevisiae)	Targets	-0.00751	-0.29979	-0.16027	0.05445	-0.35196	0.06669	-0.07021	0.04726	-0.23275	0.18844	-0.07121	0.18602	0.20492	0.04260	-0.50904	0.06950	-0.22860	0.00747	0.26905	-0.19194	0.19666	0.20864	-0.04565	-0.53454	-0.07197	0.15808	-0.39661	-0.17752	-0.24722	0.09187	0.07927	0.26464
CUST_3501_PI390417776	GAGCCAGGGCCTGGGGGGGCCTCCTCGAGGGGGACCTGAGGTGTGTCTGACCTTTGTTGC	Target1420	NM_001015543.1	RPL13	ribosomal protein L13	Targets	0.14500	0.33821	0.31903	0.38648	-0.02863	-0.41141	-1.56849	-0.62335	0.06782	0.37626	-0.23238	0.17863	0.09916	0.11660	-0.04829	0.44658	-0.03208	0.12955	-0.39047	-0.34170	0.02807	-0.47095	-0.41671	-0.47353	0.04550	0.06658	-0.04692	0.08934	-0.22129	-0.14035	-0.15520	0.56444
CUST_6793_PI390417776	GGCTGTTTCTATAAGCGCAGGGGAAGCCCACACCCACCACCTCATACTGGTACTCACCTT	Target1231	NM_001075265.1	PBXIP1	pre-B-cell leukemia homeobox interacting protein 1	Targets	-0.39098	0.08455	-0.20073	-0.04448	-0.17073	0.33947	0.01966	0.32705	0.55640	0.97814	0.39150	0.53682	-0.05778	-0.22203	0.44234	0.11526	-0.39933	-0.13974	-0.00903	-0.59298	-0.32146	0.50078	-0.72290	0.02700	0.07489	-0.18290	0.00897	0.18381	-0.34564	-0.96516	0.09031	-0.08038
A_73_105124	TGGGACCAACGCCTTAATTAAAGAATGAAAAGAAAGTCACGATAGAGAAGATTTGTTGGC	XM_609132	XM_609132	COL6A3	collagen type VI alpha 3	Catalog	-0.22759	-0.06287	-0.41333	-0.01032	0.28584	-0.18457	-0.66818	0.72677	0.54861	0.47382	-0.75278	-0.21580	0.99401	-0.07561	0.30667	-0.19088	0.00599	-0.22639	0.03289	-0.28713	0.03914	-0.13793	0.27778	0.84503	0.17729	0.00475	-0.30549	-0.03305	0.93494	-0.00477	0.23308	0.47243
CUST_3432_PI390417776	GCCAATGTGCTTTTCTCTAATATCAGTGCTCAAGACACAGTGACACAAACAAACAAAAAA	Target1788	XM_001252006.1	VCL	vinculin	Targets	-0.30347	0.44439	-0.17849	0.08851	0.17429	-0.09580	-0.56636	0.50522	-0.21685	-0.11616	-0.00296	-0.04668	0.27421	0.35180	0.00295	0.45256	-0.49167	-0.44032	0.15278	-0.38174	0.12832	0.21982	-0.17028	-0.15700	0.12067	0.03188	-0.38966	0.18748	0.20701	-0.37150	0.75797	-0.07279
CUST_563_PI390417776	GGAGAAGCTTCTTGAAACATACCCAACAGGGAACTTCAGTTGGATTCTGTTGAAAAGCCA	Target1388	NM_001099077.1	PLXDC1	plexin domain containing 1	Targets	-0.10202	0.10916	-0.40790	0.13559	-0.22487	0.38346	-0.61416	0.60043	0.55313	0.19636	-0.33112	-0.28318	1.16177	0.53742	0.41738	-0.00990	0.83956	-0.53705	0.04299	-0.93857	-0.19838	-0.09985	0.15265	1.07519	0.02611	-0.13324	0.00983	-0.44456	-0.19491	-0.29113	-0.36883	0.51885
CUST_4736_PI390417776	ACCACTATCTCTAAGAACACCAAGTCTGTCACCCCATAATAAAGATGATTTGAAGTGTTA	Target1185	XM_617999.3	NOTCH4	Notch homolog 4 (Drosophila)	Targets	0.19372	0.20300	-0.44122	-0.14842	0.14099	0.50292	-0.43271	0.05525	0.46523	0.42489	-0.03072	0.56995	0.15434	-0.21625	0.36214	0.39573	-0.46568	-0.39043	-0.10212	0.03008	-0.56030	0.08526	0.49866	-1.17916	0.15893	-0.03829	-0.09180	-0.38735	0.87094	-0.31646	-0.04290	-0.45979
CUST_7356_PI390417776	TTGATTCTTGAAAACTGGGACATGTATTTCCACTGGGGGTTGGCCATTCATGCTGACATG	Target637	NM_174053.1	FBN1	fibrillin 1	Targets	-0.58706	0.41242	-0.65277	0.49914	-0.21469	0.42894	-0.38328	0.85552	0.39170	0.26502	-1.04070	0.00159	0.81533	-0.00159	0.32863	-0.21177	0.27151	-0.33882	-0.04222	-0.85611	-0.32137	-0.16190	0.29055	1.31329	0.30727	0.06607	-0.00862	-0.40832	0.48207	-0.13508	-0.07526	0.97608
A_73_119692	GATTTCTCTCATTTTGCAGCATAGTCCCATTCACACAAGTATTTTGGGATATTAAAGCAA	XM_592522	XM_592522	LOC514639	Bos taurus similar to Homo sapiens phosphoglucomutase 1 (PGM1)	Catalog	0.21399	-0.28791	-0.20242	-0.08174	-0.16028	-0.19070	0.06060	-0.01502	0.26208	0.22621	-0.02756	0.23765	-0.02776	0.04772	-0.28578	0.42886	-0.22577	0.01487	0.20927	-0.08122	0.02250	-0.08631	0.06129	-0.54107	-0.15672	0.08818	-0.17093	0.09668	-0.23040	0.01621	0.32665	0.07857
CUST_2378_PI390417776	AGATGTCCCTCCTGCAAGAAGAGCTGCTGCTCCTGCTGCCCTGTGGGCTGTGCCAAGTGT	Target1075	NM_001040492.1	MT2A	metallothionein 2A	Targets	0.29892	-0.15856	-0.40935	0.24709	-0.31244	-0.13195	-0.30335	-0.15348	-0.17809	0.20489	-0.01602	0.04213	0.33150	-0.16738	-0.10836	0.05358	-0.47965	0.17630	0.18903	0.02100	0.01584	-0.08898	-0.52599	-0.38048	0.39522	0.34109	0.04343	0.11010	-0.19780	-0.19218	0.19976	0.30296
CUST_1957_PI390417776	GATTATAGATAGCTTCCTGTGAAGATCTGTGCCTTTACAATTAAAAGTGCCCTTGATTTT	Target449	NM_001033617.1	CTSC	cathepsin C	Targets	0.20538	-0.45942	-0.09283	0.42683	0.18853	-0.54968	-1.17566	0.25806	-0.35642	0.21019	-0.48754	-0.28372	0.35235	-0.35515	0.49105	-0.56882	-0.98008	-0.95162	0.05418	-0.23030	-0.14505	-0.02019	0.01992	0.56753	0.02983	0.11142	0.08744	0.51541	0.61316	-0.25844	0.17935	-0.24598
CUST_4875_PI390417776	GTCAAGACTATATGTATGCTGTGAGGGACCACGATATGTTCTCATATATAAAGTCACATC	Target1158	NM_176642.3	NDUFC2	NADH dehydrogenase (ubiquinone) 1 subcomplex unknown 2 14 5kDa	Targets	0.29666	-0.30620	-0.08160	-0.21996	-0.09533	-0.13256	-0.41200	0.09283	0.14966	-0.01239	0.08491	0.22786	0.33273	-0.35328	-0.11194	0.02537	-0.33248	-0.00457	0.27189	-0.21165	0.53985	0.00620	0.25567	-1.22112	-0.34806	0.39827	-0.27146	0.03039	-0.07907	0.17737	0.00455	0.15292
CUST_3735_PI390417776	CCTGCCCCCGAGCCCAACTAGCACGTCACCCATAAAACAAGCTCAACCTTAAAGAAAAAA	Target1767	NM_001033611.1	UCP2	uncoupling protein 2 (mitochondrial proton carrier)	Targets	0.30048	-0.57506	-0.50814	0.16262	-0.17547	-0.89832	0.21759	0.11618	-0.12890	0.56275	-0.05595	0.20945	-0.05409	-0.74376	-0.12767	-0.22871	-0.91368	0.14899	0.06885	0.50903	0.02354	-0.07690	-0.06582	0.27818	-0.02393	0.91948	0.19104	-0.15349	0.08280	0.18371	-0.24274	0.09447
A_73_105395	CCATGTGGGTGTTAGTAACTAGGGGAAGAAATGATTATCCTCTTTAATAAAGTTTAACAG	XM_601151	XM_601151	LOC522863	Bos taurus similar to Homo sapiens nicotinamide nucleotide adenylyltransferase 1 (NMNAT1)	CTRL	-0.31436	-0.03428	-0.21128	-0.26280	0.15134	0.35320	-0.14859	0.59471	0.12488	-0.02728	0.26419	0.00544	0.23736	-0.00546	0.03821	0.35824	-0.61202	0.13799	0.16562	-0.42244	-0.33761	0.13126	-0.25805	-1.00567	-0.25427	-0.12512	-0.92371	0.02134	0.11329	-0.24462	0.37044	0.02558
CUST_4048_PI390417776	TTATAAAAGAAGCCAATACACTGACCCTTGCTCCCTATGATACCTGCTGGAACACCTGTC	Target570	NM_001083474.1	EIF2B3	eukaryotic translation initiation factor 2B subunit 3 gamma 58kDa	Targets	-0.18868	0.29530	0.16720	0.32223	-0.05071	-0.21369	0.09265	0.67012	0.02957	0.53241	-0.05514	0.44082	0.24852	-0.38155	-0.15266	0.75649	-0.32661	0.43934	0.73839	-0.25982	-0.46761	-0.15909	-0.03670	-0.41812	0.36448	-0.16046	-0.32447	0.59461	1.21055	-0.03019	-0.08378	0.04213
CUST_1292_PI390417776	CCAAGCGTGTCCTTCAGGTGCTGTGAGATCATCTCAGACATTCTATAAAAGCTGAAAAGC	Target394	NM_001075126.1	COL6A2	collagen type VI alpha 2	Targets	0.09361	0.15960	-0.45623	0.14547	-0.36088	0.13010	-0.25532	0.18202	0.43869	0.21651	-0.82432	-0.01552	0.22866	-0.07174	0.11517	-0.35240	0.19065	-0.49944	0.01535	-0.42610	-0.53847	-0.15672	0.24047	0.81986	0.41291	-0.32133	-0.44154	-0.07157	0.53991	-0.21630	-0.23501	0.37586
A_73_119741	GCCCTGCCTTTTGCTTTGGACACAAACAGTGTTTTGTTACCTGTTCATTTGCAGGGAAAA	XM_585727	XM_585727	FAP	fibroblast activation protein alpha	Catalog	-0.05330	-0.32965	-0.69059	0.31069	0.02837	-0.11170	-0.55351	0.23227	0.00218	0.35373	-0.30370	0.22796	0.37818	-0.30755	0.44915	-0.16879	-0.22191	-0.87345	-0.16324	-0.36559	0.12869	0.16217	0.29435	0.90584	-0.02005	0.17299	0.18017	-0.21543	-0.00218	0.03755	-0.28146	0.73088
CUST_6159_PI390417776	ATTCCAGACCAGTGTTGTCTCCCGGGACATTGACACAGCGGCCAAGTTTATTGGCGCTGG	Target150	NM_176649.2	ATP5G1	ATP synthase H transporting mitochondrial F0 complex subunit C1 (subunit 9)	Targets	-0.08703	-0.66079	0.10588	0.38006	0.03533	-0.12411	-0.58805	-0.26045	-0.17470	0.09839	0.30626	0.06967	0.38125	-0.27118	-0.02891	-0.07960	-0.10961	0.29337	0.14108	-0.02409	0.17626	-0.25722	0.32649	-1.51239	-0.44138	0.15623	0.13788	0.03176	0.08784	0.02037	-0.26311	-0.02066
A_73_107343	CCCAGAGACGGAGAACCAGCGGCCACTGGAAGGCAGCACAGAGTTTATCCCTTTGTGTAT	NM_001040480	NM_001040480	PSMB8	proteasome (prosome macropain) subunit beta type 8 (large multifunctional peptidase 7)	CTRL	0.53001	-0.15282	-0.24318	0.81024	0.96176	-0.17438	-0.84508	-0.04886	-0.18789	0.52800	-0.21858	0.37469	0.01667	-0.55349	0.78033	-0.47205	-0.57012	0.23987	-0.47187	-0.25058	-0.17994	0.41066	0.27701	1.45173	0.98698	0.99283	-0.85543	0.94808	0.21359	0.06678	-0.01686	-0.35306
CUST_2519_PI390417776	CTGTTGGGGGAAGAACGTTCTCTTAGGTGTTAACTGCTTTTGCTCAGACTTTGCAAAAAA	Target76	NM_001098024.1	AKAP10	A kinase (PRKA) anchor protein 10	Targets	0.04042	0.53749	0.60738	0.00501	0.65200	-0.17308	-0.53266	-0.21335	0.54823	0.61652	-0.08404	-0.21543	0.05335	0.48789	-0.23598	-0.49612	-0.75833	0.16055	-0.24799	-0.42591	-0.38537	-0.52373	1.20080	-0.00503	-0.17090	-0.07522	0.25057	0.33851	0.75933	0.63312	1.01288	-0.11921
CUST_6219_PI390417776	ACGGGGGTCCCATTCTCCAAAGGACCCTGGTGTTCTAATCCTGTACCTCACCCCAAGCTT	Target1203	XM_581148.3	NPM3	nucleophosmin/nucleoplasmin 3	Targets	-0.46257	-0.30159	-0.25639	-0.03217	0.31693	0.07619	-0.22578	-0.06863	-0.04417	0.19163	0.34131	-0.01239	0.41943	0.26884	0.37617	-0.38820	0.22313	0.08669	0.21699	0.53820	-0.22349	-0.19339	-0.24518	-0.43207	-0.73006	-0.37303	-0.78999	0.06509	0.53451	0.13504	0.67658	0.01228
A_73_110869	ACAAGCCAAAGGCAAAGCCATCACCAAGAAGAAGTATATCGGCATCCGAATGATGTCACT	XM_612097	XM_612097	HTRA1	HtrA serine peptidase 1	Catalog	-0.30267	0.04564	-0.44377	0.11647	-0.09817	-0.35810	0.23520	0.67154	0.85924	0.13300	0.79800	-0.15661	0.29059	0.08906	-0.00703	-0.16246	-0.85465	-1.20443	0.27982	-0.38720	-0.29802	0.32878	-0.88766	0.39909	0.04831	-0.70219	-1.33843	-0.19522	0.03188	-0.63133	0.50077	0.00699
CUST_4973_PI390417776	GCCATTGCGGGCCTCGCTGTAATCCTGCCCACACTCAGCCCCTACACCAAGTACTCGCTC	Target1138	NM_176659.2	NDUFA3	NADH dehydrogenase (ubiquinone) 1 alpha subcomplex 3 9kDa	Targets	0.15170	-0.15064	0.33046	0.20379	0.05055	-0.37698	-0.72190	-0.91901	-0.49529	-0.12584	0.26060	0.03028	0.72976	-0.03884	-0.03536	-0.56523	-0.40627	-0.26566	0.08806	0.09115	0.39059	-0.24373	0.45632	-1.39369	-0.80080	0.25416	0.12605	-0.00528	-0.03930	0.31565	0.00526	0.40025
CUST_832_PI390417776	CCCAGACACCTACACCCCTGTGTCCTCCTATTTTTCAAGATACTATAATTATATTCTATT	Target1009	NM_001099053.1	LOXL2	lysyl oxidase-like 2	Targets	-0.29193	-0.43974	-0.55338	0.35002	0.02744	-0.01967	-0.28843	0.21200	0.12352	0.73495	-0.27669	-0.04922	0.50741	-0.01780	0.39361	-0.25422	-0.43331	-0.33841	0.15025	-0.35446	-0.28708	-0.03881	0.10790	0.12438	-0.05891	0.23440	0.14824	-0.00078	0.44593	0.00078	0.15681	0.16574
CUST_8196_PI390417776	AGGAAGGCACCAAGATCACCTTCCCCAAAGAGGGTGATGCCACACCTGACAACATCCCTG	Target526	NM_001014959.1	DNAJB5	DnaJ (Hsp40) homolog subfamily B member 5	Targets	-0.06071	0.59628	0.17625	0.55286	-0.04655	0.37353	-0.26970	-0.76859	-0.57458	-0.01691	0.13260	0.00000	0.39709	-0.25500	-0.65836	0.68865	0.08411	0.74556	-0.20108	0.21094	0.30785	0.51920	-0.95607	-0.43546	-0.85757	-1.07920	-1.03765	0.27752	0.91680	0.27928	0.06954	-0.08145
CUST_444_PI390417776	GGGACCACTCGGGATGAAGAAGTGGGAGTGACTGTAAATAAATACAGTTGTAAAACAAAA	Target402	NM_001038520.1	COMMD9	COMM domain containing 9	Targets	0.45414	-0.07846	-0.16508	-0.10997	-0.26613	0.12674	-0.05064	-0.03350	0.19482	0.00392	0.05066	0.36407	-0.10976	-0.10002	-0.09003	0.34973	-0.29283	-0.20280	0.14283	-0.04708	0.11079	0.35165	0.29199	-0.51025	0.28339	0.53322	-0.00393	-0.32092	-0.64363	0.51783	0.23803	0.41932
A_73_117532	AACTGGGACTGTGAGCGATTCCCCTGATGCAAGACAAGTGGCCTGTCCTCACTCCTGTGA	XM_602576	XM_602576	FZD7	frizzled homolog 7 (Drosophila)	Catalog	0.10333	-0.64679	-0.64255	0.12934	-0.51206	-0.06421	-0.44926	0.02026	0.20853	-0.11647	-0.69675	0.11107	-0.10174	0.62254	-0.01615	0.27508	0.22699	-0.33834	0.29419	-0.85935	0.45566	0.01597	-0.15914	-0.29890	-0.46807	0.20094	-0.79694	0.08183	-0.40425	0.60287	0.14007	0.46417
CUST_5407_PI390417776	GGCTTTTCTTTCCAGTACCTGCAGGATTTTAATGTTCCTCTTTTCTCCCTATCACTGCTG	Target723	NM_174806.2	GOT2	glutamic-oxaloacetic transaminase 2 mitochondrial (aspartate aminotransferase 2)	Targets	-0.55716	-0.19162	-0.39705	-0.14583	-0.02449	0.07492	-0.23542	0.56440	0.32497	0.32186	0.30648	0.36964	0.46542	0.43345	0.16804	0.82591	-0.10290	0.17928	0.11873	-0.71002	-0.24653	0.43325	-0.11863	-0.77332	-0.38624	-0.46454	-0.28639	0.06678	0.02408	-0.86208	0.12737	-0.05654
CUST_1245_PI390417776	ACATCCCGTCCTTCATCGTGCGCCTGGACTCGCAGAAGCACATCGACTTCTCCCTGCGCT	Target1454	NM_001101152.1	RPS9	ribosomal protein S9	Targets	0.08533	-0.00088	0.07862	0.44424	0.06736	-0.06147	-0.04059	-0.13693	-0.04214	0.11233	0.27188	0.08623	0.03912	0.08867	-0.25974	-0.01021	-0.57585	0.05418	0.12159	0.03015	0.00088	-0.14301	-0.23996	-0.52645	-0.27259	0.02915	-0.26013	-0.11318	-0.17278	-0.15698	0.34940	0.17103
A_73_120418	GGGCATTTTTGTAAAATCATTTTGTACGTGTAGGGTATGATGTAGCAGTTTACAAATTGC	NM_001038078	NM_001038078	B4GALT4	UDP-Gal:betaGlcNAc beta 1 4- galactosyltransferase polypeptide 4	CTRL	0.19206	0.25305	-0.67300	-0.18790	-0.13643	0.08549	-0.07292	0.64382	0.53538	0.29588	-0.05598	0.41509	0.60491	-0.03536	-0.02386	-0.10636	-0.24530	-0.00422	0.28113	-0.25267	-0.13724	0.10232	-0.13202	0.00298	0.34461	0.68113	0.00903	0.06225	0.31334	-0.06688	-0.20468	-0.00299
CUST_2989_PI390417776	GGTCTATGAAGTGGGTAACTGTTGTTTTTTGCCCAGTCCTTTTTAATGGGGTCAATAATG	Target289	NM_001012998.2	CAPZA2	capping protein (actin filament) muscle Z-line alpha 2	Targets	0.01117	-0.38419	-0.28569	-0.10815	-0.11765	0.01048	-0.35783	0.15404	0.06782	-0.12039	-0.47690	0.02428	0.10945	-0.06010	-0.28562	0.84388	-0.29554	-0.20048	-0.00780	-0.53353	0.54218	0.13409	0.08425	-0.53266	0.00776	0.32323	-0.30948	0.25660	-0.37137	0.39057	0.28301	0.49632
CUST_4531_PI390417776	CTGGGTGGCTTTCGCCGCAGTTCAGAATCCACATAACCGTTTTGTATATAATCTAAAAAA	Target600	NM_001075324.1	EMP2	epithelial membrane protein 2	Targets	0.50720	0.40076	0.02922	-0.17491	-0.67413	0.15198	0.62359	0.06583	0.14445	-0.19722	-0.19550	0.55063	-0.06275	-0.52473	-0.47253	-0.02966	-0.64726	-0.41369	-0.05715	0.02906	0.39449	-0.11962	0.11226	-0.72975	0.40992	0.72002	0.07009	0.37424	-0.33940	-0.16089	-0.06602	0.89229
CUST_324_PI390482839	ATGGAGCTCTCAAGAACAAGCATTGTTTAGGAAGACTGGCTGGAAACTTATTTTAATCAC	Homolog85	NM_079420.2	MYL1	Unknown	Ortholog	0.19108	-0.24393	-0.38709	-0.25673	-0.10075	-0.27570	-0.02014	0.07408	0.12034	0.21090	-0.05008	0.27872	0.13291	-0.09137	-0.24944	0.33820	-0.38472	-0.10460	0.08390	-0.25262	0.06465	-0.03229	0.10691	-0.44766	-0.28284	0.22175	0.06709	0.11966	0.05951	-0.02450	0.21910	0.01986
CUST_6790_PI390417776	TCCAGGTTGAGTGATTTTGGGCAAATTAATCCCTGGGAACCTTGGGTTTCTAATCCCCAA	Target1231	NM_001075265.1	PBXIP1	pre-B-cell leukemia homeobox interacting protein 1	Targets	-0.14231	0.07183	-0.22992	-0.15603	-0.19227	0.46209	-0.21406	0.38413	0.42362	0.76904	0.32508	0.53772	0.02247	-0.17945	0.49896	0.22095	-0.37133	-0.36829	-0.23106	-0.10925	0.24634	0.59896	-0.44680	-0.11098	0.09199	0.01504	-0.01571	0.32315	-0.18615	-0.56222	0.16109	-0.01520
CUST_5857_PI390417776	TTGCAAAGGGACTCTTGCCTTAAGGAGTGTAAACTTGATCTGCATTTGCTGATTTGTTTT	Target1653	NM_001102159.1	TACC2	transforming acidic coiled-coil containing protein 2	Targets	0.20190	-0.08695	-0.40637	-0.03050	-0.43160	0.43081	-0.00120	-0.01274	0.22047	-0.00139	0.18297	0.35373	-0.00082	0.16087	-0.01904	0.70182	-0.34478	-0.01521	0.24201	0.05013	0.00082	-0.00836	-0.05795	-0.51932	0.02118	0.66369	-0.14589	-0.04342	0.06187	0.17223	0.65748	0.35781
A_73_104140	CTCTGTGTTAGCGCAGGCTTTTATTGTATTGTGTTGTGTTGTTAGCTGATTTCACTTGAT	XM_608885	XM_608885	LOC530414	Bos taurus similar to Homo sapiens 1-acylglycerol-3-phosphate O-acyltransferase 5 (lysophosphatidic acid acyltransferase epsilon) (AGPAT5)	Catalog	0.38214	-0.20933	0.00602	-0.29867	-0.26223	0.05581	0.43078	0.09009	0.09126	0.31690	-0.68980	0.21831	-0.08750	0.23369	0.38876	0.26613	-0.45704	-0.15279	-0.26770	-0.22668	-0.35993	-0.43267	0.29578	-0.54162	0.07801	0.30540	-0.31746	-0.11208	-0.00604	0.31959	0.66287	-0.11846
CUST_4908_PI390417776	ATCTATCCCAATTTCAGACCCAATACCAAGACCTCCCTCTTAGGGGCTCTGTTTGGAATT	Target1151	NM_175822.2	NDUFB4	NADH dehydrogenase (ubiquinone) 1 beta subcomplex 4 15kDa	Targets	0.23531	-0.22169	0.02438	0.07226	-0.06235	-0.15063	-0.33281	0.03079	-0.23209	-0.10911	0.35888	0.07152	0.26658	-0.20110	-0.10532	-0.29825	-0.26148	-0.04289	0.26050	0.10868	0.28244	-0.10075	0.05169	-0.96038	-0.33668	0.29275	-0.25379	-0.02480	0.10982	0.24372	0.13331	0.26624
A_73_119723	ACGCTCACCGATCGCCATGTGTCATCACGGACACTTACACATACTTGAAACTACGAATAA	Bos taurus similar to Homo sapiens lysyl oxidase-like 2 (LOXL2)	Bos taurus similar to Homo sapiens lysyl oxidase-like 2 (LOXL2)	AV596897	Unknown	Catalog	-0.33841	-0.87371	-0.81850	0.33339	0.34216	-0.00355	-1.04177	0.01488	0.00354	0.70109	-0.69248	-0.00484	0.83458	-0.28297	0.75874	-0.63980	-0.12318	-1.17687	-0.02557	-0.22287	0.09169	0.35464	0.38087	0.58208	0.09066	-0.01883	0.55748	0.09019	0.74654	0.24529	-0.01575	-0.18495
CUST_4364_PI390417776	GTGACTTGAGTCCAGTGAAATCTCATTAGGGTTAAGAATATTTCAGGGATCCTTAATATT	Target547	NM_001034701.1	DAZAP2	DAZ associated protein 2	Targets	0.06895	0.21742	-0.23987	0.20564	0.03269	-0.14957	-0.04360	0.61871	0.25198	0.00236	0.12376	-0.00237	0.34376	-0.11152	0.13978	-0.04773	-0.64318	-0.36569	0.58150	-0.12928	-0.30504	0.22823	-0.15120	-0.27284	-0.13229	0.38740	-1.23287	0.24906	-0.01606	-0.30823	0.30688	0.10647
CUST_7258_PI390417776	GACTGGCTGGAAGCCACACTCGTGCCGCTCCCCACCCCCATCATAATAAAAGCACCGTGC	Target1707	NM_174771.3	TNNT2	troponin T type 2 (cardiac)	Targets	-0.07604	-1.61193	-0.02326	-0.09665	-0.13798	-0.81583	1.01156	-0.51816	0.28357	0.77939	0.14328	0.29291	0.16862	-1.72748	0.16529	-1.80037	-0.48703	0.82116	0.32191	0.77969	-0.31031	-0.13022	0.02289	0.27822	-0.14243	0.05073	0.40241	-0.36922	0.22518	-0.76533	-0.29133	0.15495
CUST_6894_PI390417776	TTGAACACAGTATTCTCCCAGTAGCACTTCCATTGCCAGTGTCTTTCTTTGGTGCCTTTC	Target1224	NM_173948.2	PAM	peptidylglycine alpha-amidating monooxygenase	Targets	-0.30625	-0.45148	-0.33206	0.15431	0.10879	0.61936	-0.71224	0.41259	0.28663	0.73499	-0.16970	0.37064	-0.14229	-0.11579	-0.06157	-0.08793	-0.06223	-0.43805	-0.21360	-0.17088	-0.20688	0.05905	0.44359	0.48959	0.13972	0.64879	0.26170	-0.06759	0.25171	0.20404	-0.34644	0.55988
CUST_5031_PI390417776	ACTGGTCAAGATGGGCCAGCTGGAGGGCTGGCAGGTGTTTGCAGAACCCAAGGTGTGAGC	Target1132	NM_175718.2	NDUFA11	NADH dehydrogenase (ubiquinone) 1 alpha subcomplex 11 14 7kDa	Targets	0.50351	-0.36574	-0.03000	0.08472	-0.00641	0.11603	-0.25152	-0.18243	-0.10693	0.13222	0.24103	0.14925	0.21363	-0.19887	-0.06080	-0.03922	-0.24011	-0.00591	0.12284	0.00589	0.38395	-0.03518	0.29577	-1.06879	-0.27649	0.27387	-0.04105	0.08500	-0.15779	0.34702	0.09245	0.12872
CUST_6637_PI390417776	GACAACTCTGTACCTCAGGTTAAGGACATCATATTTGCAATAAAGAAAACACTGAATATC	Target1245	NM_001035435.2	PDHB	pyruvate dehydrogenase (lipoamide) beta	Targets	-0.16804	-0.28759	-0.43117	0.26082	-0.02425	-0.27449	-0.21506	0.20089	0.01387	0.10329	0.15624	0.17821	0.29081	-0.02868	0.10303	0.30181	-0.35529	0.09708	0.33514	-0.46558	-0.01400	0.05750	-0.01422	-1.15721	-0.41254	0.36654	-0.46791	0.08886	0.07842	-0.17767	0.03627	-0.17545
CUST_194_PI390417776	GGATGGGGAATGTAATTGATCCTGATCACTGACTCTTGGTCAACATTTTTTAAAAGAAAA	Target781	XM_876757.2	HNRPH1	heterogeneous nuclear ribonucleoprotein H1 (H)	Targets	0.11529	0.11410	-0.35794	-0.30274	-0.29407	0.33535	-0.18390	0.05790	0.25311	0.07141	-0.13763	0.62728	-0.06032	0.18516	-0.08899	0.78602	-0.18000	-0.32606	0.50242	-0.15809	-0.38909	0.14509	0.23928	-0.34238	0.24824	-0.27545	-1.17958	-0.17540	0.42072	-0.08580	0.32388	0.36403
CUST_650_PI390417776	CCACCGAATATATTACTGATTTAGAAGCAAAGATTTCAGTAGAATTTTAGTCCTGAACGC	Target35	NM_176663.3	ACVR1	activin A receptor type I	Targets	0.43309	0.42714	-0.55396	0.04256	-0.18531	-0.19363	0.33481	0.23069	1.03681	0.07898	-0.12776	0.28696	-0.12204	0.60212	-0.05460	0.63130	-0.32717	-0.13879	0.48088	-0.43294	-0.26943	-0.02135	-0.20070	-0.19011	0.02104	0.68318	-0.40389	-0.04442	0.58291	-0.57227	1.00757	0.02771
CUST_6379_PI390417776	TTGAAATAACGAGTCATTGCCTGGGGCTTAGAAAACGAAACGGGAAACCATATTAATTTG	Target136	NM_001081524.1	ATP1A2	ATPase Na /K transporting alpha 2 ( ) polypeptide	Targets	-0.22321	-0.01200	0.23446	0.37438	-0.09339	0.04857	-0.11749	0.12912	0.01782	0.21075	0.41760	-0.29924	0.33821	-0.03332	-0.08996	0.47533	0.02902	-0.07044	0.51744	-0.25358	-0.42890	0.01190	-0.43471	-0.76648	-0.41406	-0.44365	-0.80186	0.58140	0.32501	-0.21195	0.53268	0.40138
A_73_110932	CATCTGCGTTTTCTTTCCAGTCTGGGAAATAAACCTGGGCTCAGCCTGAGCCTTTGCGCC	XM_595900	XM_595900	LOC517724	Bos taurus similar to Homo sapiens glutathione S-transferase theta 1 (GSTT1)	CTRL	0.74025	-0.69192	-0.05385	-0.20239	0.11638	0.11554	-0.11001	0.23939	0.11836	-0.32128	0.74371	0.13448	0.22499	-0.18175	-0.00604	-0.07579	-0.22565	-0.89121	-0.42182	0.36849	0.27341	0.00602	0.49162	-0.52106	0.09571	-0.27762	0.05789	0.22403	-0.33184	0.39259	-0.68096	-0.59218
CUST_5580_PI390417776	TCTTATCCCATCCCTTGTGCCTATTTCCAGGGAGATGAAAAGCATCTACATTTATTATTT	Target1675	NM_174196.1	THBS1	thrombospondin 1	Targets	-1.54095	0.86645	-0.91564	-0.42577	0.05729	0.01657	-0.25309	0.17014	-0.73464	0.57276	-0.31743	-0.81543	0.97292	1.22871	-0.00915	0.12800	-1.49236	-0.38724	0.49719	-0.10811	0.18056	-0.64937	0.50537	0.39269	0.33505	-0.27470	-0.35317	-1.04085	0.88328	0.00909	-0.03904	0.10631
A_73_107633	CACTTGCTCCTCCTCTGACCTTCTGGTCAGTGCTGAGGTGCCCCTGCCCATGATCAATAA	NM_178574	NM_178574	CAPG	capping protein (actin filament) gelsolin-like	Catalog	0.05547	-0.47245	-0.63301	0.17861	-0.12682	-0.17234	-0.19853	0.03800	-0.29803	0.18029	-0.07150	-0.00728	0.36264	-0.31926	0.24386	-0.05219	-0.61814	-0.20435	-0.14250	0.34467	0.04867	-0.12846	0.06519	0.26636	-0.25950	0.20617	0.00724	0.40700	1.17991	0.13247	0.01453	-0.09875
A_73_115122	GGGCCCAGTACTCATTTGAGCATAACTGTACTAAAAATGTCTTTTTTCCAGATCAGTATA	NM_001034054	NM_001034054	PGAM1	phosphoglycerate mutase 1 (brain)	Catalog	-0.16903	0.69756	-0.43107	-0.12767	-0.32431	-0.14799	-0.05378	-0.01293	0.21033	0.17965	-0.05209	0.21768	0.07320	-0.13697	0.24257	0.29429	-0.17332	0.36934	0.56709	-0.11827	-0.21350	0.19871	0.01281	0.57891	0.57070	0.38211	-0.15948	-0.15830	0.33433	-0.46953	0.01806	-0.06092
CUST_4749_PI390417776	CATCTTTTTTGTTAACATTGCAATAAAAATGATTCCGATGGTCGTCCAGATTTTGCTAAA	Target1183	XM_001252842.1	NOTCH1	Notch homolog 1 translocation-associated (Drosophila)	Targets	0.27237	0.04546	-0.64787	-0.04694	-0.15115	0.33072	-0.84876	-0.21486	0.28924	0.37018	-0.42208	0.59599	0.45749	-0.14890	0.28871	0.28243	-0.54603	-0.64740	-0.42165	0.17959	-0.35115	0.15003	0.86097	-0.75757	0.12584	-0.18434	0.58839	-0.76604	0.65929	-0.27783	0.09125	-0.62533
CUST_1977_PI390417776	ACGTTTTTGATCAAAAACTTTATTTGGGATATGTATGGGTAGGTAAGTCAGTAAGAGGTG	Target445	NM_001076141.1	CTNNB1	catenin (cadherin-associated protein) beta 1 88kDa	Targets	-0.29740	-0.04734	-0.30818	-0.23552	-0.33670	0.12327	-0.21141	0.17075	0.53439	0.25278	-0.21932	0.27035	-0.09970	-0.16966	-0.01310	0.62605	-0.35931	-0.34285	0.35208	-0.28604	-0.02806	0.04185	0.25045	-0.35310	0.26754	0.01298	0.26046	0.20850	0.11319	-0.47646	0.06919	0.26145
A_73_114042	TGTTACTGGACACGAAAACTTTGTCTAATTTCTTACTCTATTGTACGTTTACAGTTGCAG	NM_174787	NM_174787	PPP3CA	protein phosphatase 3 (formerly 2B) catalytic subunit alpha isoform	Catalog	0.36742	-0.26656	-0.23257	-0.37336	-0.18189	-0.25484	-0.11511	0.40307	0.36759	-0.00355	-0.34240	0.18722	0.14870	0.27525	-0.01921	0.63251	-0.19851	-0.65238	0.18278	-0.12084	-0.03060	0.06325	0.13258	-0.56540	0.00354	-0.11489	-0.17229	0.06093	0.42362	0.06014	0.61802	0.28919
A_73_106384	TCATGTTGCATTACCTTTTCCCCTGGATATCTATATATGTGCAAACAGTCTATTAAAGCA	NM_001025326	NM_001025326	SRGN	serglycin	CTRL	0.25583	-0.02576	-0.45148	0.48559	0.72817	-0.90471	-0.89867	0.45263	-0.24393	0.50861	-0.60049	0.69267	0.02531	-0.66098	1.01767	-0.31829	-0.48288	-0.38428	-0.12482	-0.27565	0.41893	0.34832	0.78465	2.20759	1.27893	1.39728	0.03995	-0.24580	0.20835	-0.14412	-1.04085	-0.66052
CUST_275_PI390417776	ATTCATAACCCTCATGTGAACCCGCTTCCAACCGGCTATGAAGACGAATAAAGAGAACCT	Target415	XM_001250892.1	COX6A1	cytochrome c oxidase subunit VIa polypeptide 1	Targets	0.23135	-0.27366	-0.19811	0.08682	0.01160	-0.01169	-0.56858	-0.09618	-0.38636	-0.12605	0.22040	0.11855	0.32965	-0.47101	0.11888	0.16547	-0.31977	-0.75633	-0.03028	0.20893	0.38790	-0.25006	0.42680	-0.43665	-0.01740	0.24543	0.01535	-0.08950	0.25049	0.28556	-0.30180	0.40116
CUST_7782_PI390417776	GACGTGCGTGTCATTGTTATTTGAATTGTGCTGTTGTTTAGGGAAAATAACAGTAAACAA	Target819	NM_001014955.1	HSPB8	heat shock 22kDa protein 8	Targets	-0.20007	0.20598	-0.49364	-0.47033	-0.15849	0.26650	-0.04237	0.02520	0.31536	0.10489	-0.04231	0.32849	0.22911	-0.28511	0.13243	0.08801	-0.23916	0.29292	0.18974	0.60836	-0.06693	0.00454	-0.28771	-0.00455	-0.08201	-0.16393	-0.36125	0.03189	0.72221	-0.57297	1.14904	-0.09465
CUST_7171_PI390417776	CACTGTAAAATGTTGGGATTGTGGTCACAGGAAGAAGTGGGGTTTTTAGTTGAATTTTTT	Target1717	NM_174700.2	TRA1	tumor rejection antigen (gp96) 1	Targets	-0.17425	-0.00134	-0.32612	-0.16354	0.02766	0.11884	-0.32905	-0.10631	0.13929	0.07541	-0.20317	-0.04424	0.29760	0.20768	0.19260	0.51908	0.01648	0.57315	0.26847	0.00134	-0.43571	-0.14834	-0.20432	-0.27718	0.35312	-0.15008	-0.55072	0.05497	0.80420	-0.52487	0.22352	-0.27458
CUST_8433_PI390417776	TATGAGTTATTGTTAGGGTCACATTAGCATCTTGCTGCTGATGATTGGGGAGACCACTGC	Target506	NM_205793.2	DGAT2	diacylglycerol O-acyltransferase homolog 2 (mouse)	Targets	-0.31396	0.82351	-0.59403	-0.02433	-0.91392	0.48606	-0.47624	-0.12556	0.21719	0.19969	0.98657	0.09054	0.02392	-0.35365	-0.23826	0.73236	-0.36357	0.33192	0.04718	0.65548	2.39739	-0.13141	-0.75154	0.38497	1.13289	0.47465	-1.00961	0.07283	-1.31628	-0.72352	-1.45052	-0.48538
CUST_5756_PI390417776	GAAAACAAGCGTCTACTAGAGAAGTCTCAGCGGGTAGAAGCAATCATTGCATCTATGCAG	Target1301	NM_001038511.1	POLR3C	polymerase (RNA) III (DNA directed) polypeptide C (62kD)	Targets	-0.10388	0.47185	0.31664	0.02024	-0.02053	0.58012	-0.15817	0.72818	0.07525	0.22329	0.48988	-0.18833	0.15878	0.18691	-0.22250	0.36638	-0.62053	-0.18347	0.74407	-0.42092	-0.61017	0.14393	-0.43594	-0.42372	0.34519	-0.06031	-0.89526	-0.12658	-0.03030	-0.59763	0.33152	0.02185
A_73_103577	AGGAAATTCACACTGTTTTATATGCACTGACTGTACTTAAGGACACCCTCACTAATAAAA	XM_608513	XM_608513	MYH11	myosin heavy chain 11 smooth muscle	Catalog	0.11331	-0.07780	-0.51986	0.49589	-0.13939	-0.15549	0.49380	-0.29607	-0.35923	0.39956	-0.56561	-0.20583	0.66890	1.51188	0.34419	0.02751	0.24934	-0.20603	0.38477	0.08878	0.83557	0.77031	0.97814	-1.15827	0.46903	0.66819	-0.85064	-0.80090	-0.78747	-0.41089	-0.02804	-1.63509
A_73_117362	ACCCTCATTGTTTGAAACTTGTCCCTGAATCGAGCACCTGTGCCATTTACATCACGTTGT	XM_601163	XM_601163	LOC522875	Bos taurus similar to Homo sapiens NFKB inhibitor interacting Ras-like 1 (NKIRAS1)	Catalog	0.29548	-0.08264	-0.84895	-0.28286	-0.10588	0.45727	-1.39992	0.00467	0.69006	0.09703	0.61731	0.25054	0.72141	0.36691	0.49448	-0.13776	0.35555	0.13431	-0.01048	-0.30984	0.18753	-0.15754	-0.41525	0.04546	0.52951	-0.13557	0.46403	-0.38249	-0.66066	-0.00468	-0.04249	-0.17853
A_73_114883	TTCTTACAACTCTACTATATGAAGCAGCATGAGAGTGGTCACAAACATGATTTGCGACAA	XM_877082	XM_877082	LOC614406	Bos taurus similar to Homo sapiens synaptotagmin-like 2 (SYTL2) transcript variant a	Catalog	-0.10605	-0.46787	-0.11842	-0.08941	-0.28318	-0.10731	-0.77418	0.34194	0.04928	0.19720	-0.50916	0.45275	0.82053	0.42081	0.00000	-0.30370	-0.63321	-0.53755	0.24730	0.23308	0.18672	-0.28889	0.37121	-0.08815	-0.12928	0.23421	0.32762	0.11506	0.49221	0.42139	-0.32867	-0.78774
CUST_3778_PI390417776	ACAAATGGGCCACAGGACACCCAGGCCTGTTTTCAGCTGTGCCTGGCCATTCAGACAATG	Target1401	NM_001046532.1	RAB3IL1	RAB3A interacting protein (rabin3)-like 1	Targets	-0.22425	-0.22513	-0.03198	0.63372	0.27241	0.31767	0.04539	0.26031	0.06016	0.32848	0.30854	0.00000	-0.28067	0.24866	-0.17986	-0.06243	-0.25467	-0.24398	0.13408	-0.22850	-0.18853	0.44429	-0.03485	0.27728	-0.44898	0.00279	0.04882	-0.20741	-0.18633	-0.35548	0.03330	0.20222
CUST_8517_PI390417776	GTTTTAGTTTTTGTAATGTACAGGATGGGCTTTTTTAAGCGTGTACGGCCACCTCAAGAA	Target858	NM_174367.1	ITGAV	integrin alpha V (vitronectin receptor alpha polypeptide antigen CD51)	Targets	-0.43284	0.04507	-0.04173	0.41188	-0.25333	0.03475	-0.47686	0.36540	0.00000	-0.02438	0.04620	0.24375	0.18036	0.27193	-0.12928	0.32164	-0.92082	-0.53020	0.10888	-1.02180	-0.00961	0.35230	0.31446	0.08052	-0.18035	0.07189	0.00759	-0.30834	-0.05098	-0.20171	-0.01948	0.39408
A_73_116101	ATTCACCTAAAAAAGCCCCCCATTAAACATTGTTATGCTCAAAGGGTGCAGTGTCTTTGA	NM_174813	NM_174813	UQCRFS1	ubiquinol-cytochrome c reductase Rieske iron-sulfur polypeptide 1	Catalog	0.15173	-0.71357	-0.27586	0.13096	0.02287	-0.16686	-0.30913	-0.34110	0.06086	0.12515	-0.13597	0.43508	0.25461	-0.59721	0.22122	-0.15616	-0.05345	0.24356	0.16313	-0.38080	0.31591	0.20013	0.30348	-1.33406	-0.26166	0.28773	0.26034	-0.21324	-0.06705	0.29351	-0.35576	-0.02324
CUST_3973_PI390417776	ATCTAGTAGTTTGCAAAGACTGTGCCCCTTCTCTAAGAAAATGCCCTATTTGTAGAGGTA	Target217	NM_001035293.1	BIRC3	baculoviral IAP repeat-containing 3	Targets	-0.14691	0.00418	-0.48342	-0.03915	0.08239	0.03200	-0.42339	0.30147	0.03513	-0.06906	-0.33047	-0.02750	0.04666	0.37730	0.42244	0.58050	-0.47786	-0.37030	0.14931	-0.42601	-0.00478	0.38312	-0.11834	0.16341	-0.01587	0.27637	-0.54078	0.10087	-0.15043	-0.00419	0.28843	0.11438
A_73_100906	TGAAGGTTTCTGCTCCTCGAGTTGGTGGAAAACGCTAAGTCGGCAGATTGGATTTTTGAA	NM_174455	NM_174455	RPL24	ribosomal protein L24	Catalog	0.18235	-0.18943	-0.10594	0.01334	-0.16652	-0.01347	-0.13960	-0.16747	0.07076	0.20315	0.20173	0.14410	0.15653	-0.48064	-0.10123	-0.46570	-0.30180	0.07659	0.27482	0.08942	0.26835	-0.05862	0.12820	-0.58816	-0.13101	0.16854	-0.05251	-0.08077	-0.03342	0.17281	0.12824	0.36825
CUST_118_PI390482839	ACTACTGGCTAAAGCTGGTGAAGGGCATTTTGCCTCTGGTAGGGATGGCCATGGTGCCAG	Homolog146	NM_016594.1	FKBP11	Unknown	Ortholog	-0.20320	-0.42568	-0.19204	-0.05197	0.47579	-0.37512	0.25654	0.29152	-0.55540	-0.25729	0.02337	-0.26870	0.24101	-0.31595	0.08036	-0.32620	0.23746	0.48991	-0.63252	0.34519	-0.14610	-0.14372	0.35514	0.49461	0.62698	0.24190	-0.32534	0.30173	0.11710	0.04579	-0.40263	0.00000
CUST_2066_PI390417776	CTATGCAAGCTGTTTGAGATGTTGAACTGTCCCTTTTATGAAATTAGGAACTCTTTTTTC	Target798	NM_174550.1	HSPA1A	heat shock 70kDa protein 1A	Targets	-0.88913	-0.19657	0.02019	-0.75711	0.15237	-0.56158	0.45073	1.44823	-0.02047	-0.08651	-0.56514	1.16664	0.50931	1.31252	-0.13885	-0.82248	-0.77389	1.89319	1.02564	0.43564	-0.68344	1.18652	0.63620	-0.44420	0.43171	-0.23114	-0.61471	1.36847	1.30899	-0.08222	0.24061	-1.29921
CUST_3681_PI390417776	AACCCCAGAGACATCTCTGAGCGTGCCGCTGTTGGGCAGGTACCTCATTTTCGTCATGGT	Target354	NM_174272.2	CHRNE	cholinergic receptor nicotinic epsilon	Targets	-0.01226	-0.58925	-0.02365	0.46675	-0.31977	-1.44026	0.27622	1.01975	-0.00948	0.94292	0.00942	0.59825	0.75239	0.26287	0.21929	0.40972	-0.56557	0.58451	0.65865	-1.78066	-0.76258	-0.54850	-0.40930	1.24021	0.02596	-1.09570	-1.67043	-0.83846	0.48936	-0.73250	0.06556	-0.21038
CUST_653_PI390417776	CACTGGTCTGTCTTTGGATAATAGGAATTCAATTTGGCAAAACAAAATGTAATGTCAGAC	Target35	NM_176663.3	ACVR1	activin A receptor type I	Targets	-0.05891	0.88355	-0.81723	0.14780	0.03155	-0.30337	0.37630	0.55274	0.85005	0.15370	0.00271	-0.00271	0.11930	0.71349	-0.06475	0.78465	-0.53627	-0.05260	0.46982	-0.68131	-0.58068	-0.07001	-0.20358	-0.17845	-0.25458	0.33089	-0.74582	0.35723	0.91450	-1.06386	1.14984	-0.24859
CUST_727_PI390417776	GACTGCCCAGATCTGGCTCTTCTCTGCCCTGAACGACCCGATCTCAGCCCCTCTCGCTGC	Target1376	NM_001076114.1	PVALB	parvalbumin	Targets	0.62960	-0.20751	-0.00034	-0.03084	0.04339	-0.01996	-0.26152	0.16643	-0.13957	0.00613	0.00000	-0.60836	0.23892	1.80195	0.54484	1.11571	0.30226	0.48523	-0.46771	-0.05523	-0.09185	0.21043	-0.12058	-0.40945	-0.17924	1.80233	0.42055	0.36660	-0.05684	-0.08907	-0.18082	0.86446
CUST_175_PI390417776	GCATCTATTCAGAGCAGTGTGCAGAATGTAATGCTCTTTTGTAAGAAACGTTTTATGATT	Target783	NM_001034562.1	HNRPK	heterogeneous nuclear ribonucleoprotein K	Targets	0.00311	-0.11824	-0.34756	-0.11141	-0.13370	0.01734	-0.04207	0.02071	0.20813	-0.18174	0.05536	0.13914	0.19457	-0.27783	-0.24974	0.45614	-0.32749	-0.41008	0.40237	-0.03435	0.08779	-0.12117	0.08894	-0.39072	-0.22626	0.09846	-0.46041	-0.00312	0.20470	0.26922	0.01241	0.08259
CUST_2595_PI390417776	CGTGGTTGATTTTTATTACTTATCTGGATAACAGCAAGAAACCAAGAATAAAGACTGAGC	Target68	NM_177518.1	AGPAT1	1-acylglycerol-3-phosphate O-acyltransferase 1 (lysophosphatidic acid acyltransferase alpha)	Targets	0.09540	0.05857	-0.03873	-0.02085	0.09656	0.26247	-0.27993	0.12156	0.38860	0.15449	-0.08453	0.24005	0.09242	-0.05279	-0.22341	-0.18613	-0.63900	-0.27974	0.31542	0.09305	-0.26410	0.02056	0.41627	-0.08875	0.17169	-0.16244	-0.63691	-0.26007	0.39899	-0.60060	0.40777	-0.10639
CUST_1637_PI390417776	ACTGTAAATCTTCATCCAGGAATGTGTATCAAGATTATGGAATGGGTGTAAGACTATTGG	Target1529	XM_870555.2	SFPQ	splicing factor proline/glutamine-rich (polypyrimidine tract binding protein associated)	Targets	0.03336	0.24102	-0.47708	-0.61469	-0.51608	-0.03552	0.14463	0.27206	0.10723	-0.09131	-0.34507	0.40236	0.36079	0.03914	0.10350	0.66576	-0.66091	-0.26951	0.65683	0.13034	-0.51852	-0.62455	0.10291	-0.90010	0.50154	-0.25794	-0.09604	-0.74693	0.69170	-0.56441	0.34692	-0.03415
CUST_7634_PI390417776	CGGCGCACCACCACGGGCAGCCGCCCGCCCCGCCGCTCCCCACCAGCAGCAAGGCCAAGC	Target850	XM_599805.3	IQSEC1	IQ motif and Sec7 domain 1	Targets	-0.14607	-1.62029	0.15449	0.24255	-0.21436	-0.51676	1.02608	-0.49726	0.31377	0.85334	0.22779	0.42922	0.08526	-1.49647	0.07479	-2.25601	-0.30718	0.88195	0.33376	0.75100	-0.52000	-0.27724	-0.08426	0.25888	-0.07888	-0.41848	0.58811	-0.21187	0.13850	-0.73685	-0.08822	0.21269
CUST_4437_PI390417776	CAGCCAACTAAGTTACACCAACTAAAACAATAAATAAAGCTTGAACAGTGACTACTCTGT	Target897	XM_001251828.1	LDHA	lactate dehydrogenase A	Targets	0.30142	-0.62807	-0.30189	-0.16315	-0.22730	-0.28490	-0.15571	0.07763	0.04054	0.15870	-0.41187	-0.04091	0.20579	-0.01971	-0.15861	0.51522	-0.29142	-0.10505	0.18816	-0.39276	0.15897	0.01945	0.13180	-0.79839	-0.10970	0.27523	0.10915	0.11024	-0.27942	0.02105	0.33691	0.29402
CUST_7811_PI390417776	GGAAAGGGTGGAGAGATTCAACCAGTTAGTGTGAAAGTTGGAGATAAAGTTCTTCTCCCA	Target814	NM_174346.2	HSPE1	heat shock 10kDa protein 1 (chaperonin 10)	Targets	0.00159	-0.19954	-0.18579	-0.15714	-0.12255	-0.05328	-0.28965	0.07722	0.08978	0.01590	0.41451	0.07660	0.15769	-0.32911	-0.16188	-0.25042	-0.41335	0.21572	0.48427	0.33552	-0.00159	-0.14450	0.08617	-1.11713	-0.09057	0.06834	-0.71033	0.21447	0.51465	-0.10401	0.11434	0.07514
CUST_17_PI390482839	ATGAAAGAAGAGTAAAGGAACTTACCTACCAGACTGAGGAAGACCGCAAGAATGTGCTCC	Homolog15	NM_177369.3	MYH8	Unknown	Ortholog	0.00369	-0.25825	0.25571	-0.00507	0.26141	-0.74096	-0.12315	0.43143	-0.22862	-0.18352	-0.54606	-0.40190	-0.27017	0.89334	0.38553	0.94907	-0.58597	-1.58338	0.05237	-0.19833	0.63312	0.73239	-0.00370	-0.00497	0.63513	0.76452	-0.24675	0.72057	-0.45597	0.29886	0.62854	0.32948
A_73_107189	CACAAAAGTAAATGTACAGTGATTTGAAATACAATAAATGAAGGCAATGCATGGCCTTCC	XM_613184	XM_613184	DDX5	DEAD (Asp-Glu-Ala-Asp) box polypeptide 5	Catalog	-0.01403	-0.21994	-0.65297	-0.89207	-0.29481	-0.44054	-0.31730	0.13152	0.07635	0.03693	-0.24357	0.16520	0.37239	0.01581	0.07525	0.32781	-0.33977	0.41142	0.21957	-0.56177	0.06823	0.20123	0.22873	-0.56377	0.16912	-0.27970	-0.09741	-0.14137	0.57653	0.00285	-0.47225	-0.00286
CUST_5331_PI390417776	TGTTAGAGTTTCAGAACGTTTTTCTGTTTGCTAAACCTTGAAGAAATGTGTGCCTCAGTC	Target738	XM_602256.3	Grb10	growth factor receptor-bound protein 10	Targets	-0.04454	0.08811	-0.30836	0.26064	-0.01467	-0.16222	-0.43972	0.49065	-0.05282	0.61817	0.14121	-0.00219	0.05340	0.46220	0.29617	0.52789	-0.71686	0.16833	0.10501	-0.71276	-0.15298	0.16899	0.09704	-0.49269	0.17196	0.53961	-0.16647	-0.53124	0.00219	-1.09453	-0.07060	-0.27272
A_73_116523	CAAAGGATCTCCAACGTCAAAGTCAATCCCAAAACAGATAAGCCCTATGAAGATGTCAGC	XM_595732	XM_595732	LOC517560	Bos taurus similar to Homo sapiens peptidylprolyl isomerase domain and WD repeat containing 1 (PPWD1)	Catalog	-0.02707	0.13736	-0.12172	-0.18329	-0.22702	0.01177	-0.20358	0.13222	0.35353	0.17322	0.08483	0.25471	-0.02791	0.06381	-0.01186	0.25519	-0.14237	0.12368	0.24935	-0.23548	-0.15809	0.28630	-0.14639	-0.29679	0.03046	-0.42399	-0.53835	0.02728	0.30203	-0.10437	0.34150	-0.03106
CUST_3573_PI390417776	CCCTTGATTTAATTTAATTTTTCTCTCCCCAGTGTCTAATGTGGGTCCTGACTCTCAAGT	Target1417	NM_001105445.1	RNF5	ring finger protein 5	Targets	0.13435	-0.11074	-0.01216	0.07385	-0.04400	-0.06904	-0.14739	0.10412	-0.12664	0.12327	0.18324	-0.02191	0.36170	0.17857	0.12963	0.33885	-0.38225	-0.03086	0.33106	-0.10880	0.21737	-0.07285	0.13965	-0.73444	-0.08044	0.27762	-0.40486	-0.04434	-0.17345	0.01205	0.22500	0.18832
CUST_8625_PI390417776	AGTCTCATCCCCCAGTGTGATGACATTAAGAGTTGCCGATAATTTTTCTCTTTAGACAGC	Target1749	NM_001099170.1	TXNDC13	thioredoxin domain containing 13	Targets	-0.00377	0.00376	-0.67137	0.49736	-0.62158	-0.38934	0.14638	0.32023	0.22982	0.15706	-0.75855	-0.09329	-0.31015	0.33097	-0.13010	0.53244	-0.70552	0.66522	0.65633	0.15846	-0.02733	0.02355	-0.87904	-0.38377	-0.23655	0.14641	-0.05372	0.05254	-0.04996	-1.10628	0.49469	0.11443
A_73_101735	GTTTTTCTGAAGCTTTAGCTGGAAGTACAGCAATAGTGGGGTGTTCCTACAGATATCACA	XM_868884	XM_868884	LOC616775	Bos taurus similar to Homo sapiens beta-1 3-N-acetylgalactosaminyltransferase 2 (B3GALNT2)	CTRL	0.86581	1.05624	-0.60645	-0.71454	-0.55226	0.44596	0.10121	0.27707	-0.37239	-0.56787	-0.02660	0.79065	0.96415	0.44883	-0.27565	1.06282	-0.77828	0.58560	-0.14610	-0.05829	0.03503	-0.53191	-0.06765	-0.75324	1.06238	-0.18606	0.02612	-0.45565	0.10933	-0.69273	0.44240	0.21503
CUST_2138_PI390417776	ATCATGCACTGTTGACCACTGACCAGTCTGTATTATGATTCACGGGTGAATTCGAGAGCA	Target915	XM_583309.3	LOC506812	similar to carnitine O-palmitoyltransferase	Targets	0.00043	-0.02365	-2.08167	-0.34366	-0.54500	-0.18144	0.06597	0.88815	0.49749	0.54232	-0.01074	0.30799	0.79595	0.38014	-0.01268	0.48458	-1.13150	-0.34086	0.19207	0.46715	-0.80584	-0.28174	1.35826	-1.45526	1.30302	1.12243	-0.00043	0.12388	0.74763	-0.79711	-0.64625	-0.67789
CUST_6478_PI390417776	ACAAGCAGAATCCAGGAGCAGGTCCTCCTAACTTTTCCCTTGGGCACCAGAGCCCAAGGT	Target1544	XM_610029.3	SLC16A5	solute carrier family 16 member 5 (monocarboxylic acid transporter 6)	Targets	0.16015	0.28812	-0.09197	0.42276	0.38907	-0.07992	-0.07479	0.28592	0.19866	-0.17259	-0.34256	-0.25761	-0.03540	-0.46033	-0.08936	0.00000	-0.36012	-0.93044	1.02460	0.15465	0.17196	-0.28114	-0.06160	0.34270	0.02104	0.07060	0.03166	-0.21115	-0.00706	0.75872	0.05804	0.64919
CUST_3781_PI390417776	TGCTGGCCCATCTCCAGGGTATCTTCCTCACCCTTCCAGTTCTCAAGCCCTGGGCACCAG	Target1401	NM_001046532.1	RAB3IL1	RAB3A interacting protein (rabin3)-like 1	Targets	0.08329	-0.35731	-0.21335	0.25060	0.13585	-0.35871	0.00100	0.28384	-0.08433	0.56944	0.11843	0.28629	0.05017	-0.14765	-0.02881	-0.13327	-0.22867	0.16338	-0.00100	-0.02241	0.11291	0.48853	-0.15748	0.23789	-0.51379	-0.09759	1.31445	-0.02069	-0.06676	1.08007	-0.08131	0.06818
A_73_121084	CGTGCCCGGCGCACTACACGCCGCGCATGTCTCCCGACTTCACCGTCTACATGATCAAAT	XM_580783	XM_580783	FZD2	frizzled homolog 2 (Drosophila)	CTRL	-0.13157	0.08469	0.00000	0.17132	-0.10028	-0.29887	0.05424	0.09696	-0.09661	-0.28239	0.29785	-0.68330	-0.21937	0.60493	0.14848	-0.00791	0.01036	-0.20046	-0.63160	0.60880	-0.17927	-0.21503	-0.11368	0.08218	-0.16434	0.10472	0.13578	0.12127	0.89715	-0.76803	0.69323	0.16401
CUST_2657_PI390417776	CCCCACCTTGTCACCATGCATGTTTGTGACCTTTGGTAATCCTTACAGTGCCACGTGGAA	Target1049	XM_613663.3	MICAL2	microtubule associated monoxygenase calponin and LIM domain containing 2	Targets	-0.43524	-0.11388	-0.05537	-0.04060	-0.39100	-0.47257	0.07980	0.74827	-0.54660	0.24607	-0.52139	0.52281	0.07898	0.84419	-0.25530	1.22920	-0.78277	-2.02791	0.59493	0.21223	1.24122	0.04011	-0.37441	-1.42356	0.47706	-0.71594	-0.96601	0.13536	0.65618	0.24567	-0.43242	0.03949
CUST_2206_PI390417776	GGTAGATAAACTTCAGGCGAAAGTGAAATCTTACAAGAGACAAGCTGAGGAGGCTGAGGA	Target1091	XM_001255271.1	MYH2	myosin heavy chain 2 skeletal muscle adult	Targets	0.28956	-0.40272	-0.42599	-0.12194	-0.15991	-0.12879	0.06994	0.15365	0.20323	0.33238	0.01109	0.18991	0.33986	-0.08652	-0.12705	0.30650	-0.46785	0.24414	0.18774	-0.21749	-0.01118	-0.05100	0.02048	-0.43587	-0.23725	0.23432	0.21794	-0.03271	-0.11202	-0.31901	0.30578	0.13476
CUST_8138_PI390417776	CTGCCTCTGCCAGGGACACAGCACCTCAATATGGTCTTCAGCAATCAGACACTGGAGCAC	Target894	NM_001046069.1	LCAT	lecithin-cholesterol acyltransferase	Targets	-0.31185	0.33436	-0.74480	-0.41221	-0.28063	0.07161	-0.49391	0.48122	-0.84412	0.34208	-0.36156	0.25400	1.08831	0.81486	0.18288	-0.03700	-0.93468	0.43989	0.22498	0.03607	-0.78064	-0.49875	0.51012	-0.41131	0.48903	0.33465	0.43076	-0.71310	1.10776	-0.95688	-0.07502	-0.42030
CUST_6876_PI390417776	ACAGAATTTATCCGAGTCCGCTGCTGTGAAGGAGATACTGAAGGAACAAGAGAAGAGGAA	Target1226	NM_001015572.1	PARK7	Parkinson disease (autosomal recessive early onset) 7	Targets	0.11791	-0.13706	-0.03912	0.30526	0.03086	0.19698	-0.10499	0.05642	-0.00387	0.17384	0.28898	0.12340	0.00386	0.24171	-0.22417	0.64335	-0.35860	-0.15705	0.23228	-0.11829	-0.12627	0.04808	-0.05415	-0.72924	-0.10101	-0.20633	-0.42571	0.37091	0.08368	-0.32626	0.30943	-0.09443
CUST_7622_PI390417776	TACTTAAGTTCTTTCTTTAGTACCATTCCTTCAAATAAAGTAATTGGGTACCCGCCCCCC	Target972	XM_001250935.1	LOC782705	similar to ferritin H subunit	Targets	0.19833	-0.08643	-0.23688	-0.17579	-0.18771	-0.05478	0.01039	0.03233	0.34254	-0.01198	0.03324	0.28412	0.18908	-0.22942	-0.22423	0.29757	-0.50970	-0.13750	0.32483	-0.01047	0.12535	0.12931	0.08014	-0.32214	-0.04342	0.36322	-0.13965	0.20350	-0.37849	-0.03136	0.46671	0.25971
CUST_1956_PI390417776	CCTGAAAAGCAGTCTGCTTTTTCCTCAGTACTCTGTTCAGTGCGGTTTTTATGGAGGATG	Target449	NM_001033617.1	CTSC	cathepsin C	Targets	0.23504	-0.65704	0.09091	0.54423	0.06718	-0.58450	-1.10005	0.05023	-0.44792	0.26845	-0.60731	-0.27811	0.26485	-0.43807	0.49427	-0.55724	-0.81097	-0.87657	-0.03712	-0.15722	-0.06195	-0.08238	0.03619	0.56984	0.11491	0.14442	0.32572	0.57608	0.56118	-0.04229	0.06436	-0.23907
CUST_6968_PI390417776	CAACAGCTCTAATTACATTCACCATTCTAATCCTACTAACAATTCTAGAGTTTGCAGTAG	Target165	BF605794	ATP6	Unknown	Targets	0.27725	-0.65529	-0.37926	-0.06965	-0.24833	-0.31027	0.04944	0.04718	0.15892	0.41989	0.00334	0.23640	0.34092	-0.16530	0.02365	-0.00335	-0.40415	0.19012	0.15612	-0.18965	-0.04932	0.01855	0.11986	-0.49834	-0.23479	0.28449	0.32027	-0.22282	-0.08683	-0.17379	0.13517	-0.01834
CUST_8227_PI390417776	CAGCACCAGTTGCCGTTCCTCTTACTTTTTGTTTTGTTTTTACTGAGCTCTTGCATGATT	Target885	NM_001079779.1	KDELR2	KDEL (Lys-Asp-Glu-Leu) endoplasmic reticulum protein retention receptor 2	Targets	-0.14513	0.19270	-0.50611	-0.24282	-0.46642	0.33822	-0.22871	0.05435	0.00639	0.00388	0.01560	0.19852	-0.06053	-0.06602	-0.13204	0.22608	-0.29848	-0.34366	0.27862	-0.27871	0.02316	-0.00389	0.03005	-0.08067	0.34943	0.24357	-0.16910	-0.12276	0.13452	-0.10168	0.04805	0.29770
CUST_4305_PI390417776	TTTAAGAAAAACTACCATATGTACGTGTATCCTGTGCACTGGCAGTTCAGCGAGCTGGAC	Target1609	NM_001034302.1	SPARCL1	SPARC-like 1 (mast9 hevin)	Targets	-0.29722	-0.02857	-0.47015	0.38612	0.33848	-0.20105	-0.35456	0.49022	-0.01840	0.65651	-0.02217	0.13778	0.29611	0.53466	0.34092	0.46661	-0.47847	-0.49194	0.05150	-0.58697	-0.29362	0.58212	0.22784	-0.30226	0.01816	-0.46255	-0.36455	0.36198	0.59594	-0.70235	0.05052	-0.58450
CUST_5896_PI390417776	TTACTACTTCATGCAGGCCGAGGATGGCAACCCCTTCTGGCAGAGCTAAGGGTCTGACCT	Target599	NM_203361.1	EMD	emerin (Emery-Dreifuss muscular dystrophy)	Targets	0.02348	-0.09658	-0.19876	0.15651	-0.04139	0.01297	-0.26878	0.42053	-0.29984	0.15699	0.04630	0.01731	0.22318	0.34865	0.00144	-0.09979	-0.72588	-0.16304	0.31647	0.00524	0.10166	-0.10353	-0.47829	-0.29036	0.01029	-0.00144	-0.90115	-0.13242	-0.06789	-0.42486	0.32727	0.30939
CUST_1218_PI390417776	GCACAGACTTACTGTAGTTAATTTTATCACAAACTCTGGACTGAATCTAATGCTTCCAAA	Target1459	NM_001075138.1	RTN4	reticulon 4	Targets	-0.02801	-0.05910	-0.15571	-0.06465	-0.22379	-0.20991	0.06725	0.23663	0.25813	-0.15258	0.07585	0.02915	0.10244	-0.31459	-0.24392	0.35826	-0.38798	0.03787	0.22019	-0.38647	0.14978	0.02748	-0.11583	-0.86507	-0.70200	0.22778	-0.50365	0.17414	-0.48586	0.23660	0.24317	0.45320
CUST_6636_PI390417776	CTGACTCTTCATCTGGATTATCCCATAAGACCTTTTAATTCATAAAGTTATCTCTGAAGC	Target1245	NM_001035435.2	PDHB	pyruvate dehydrogenase (lipoamide) beta	Targets	-0.31676	-0.30632	-0.41444	0.24282	-0.08334	-0.37378	-0.28877	0.29998	0.05218	0.00091	0.10065	0.15222	0.21088	-0.00091	0.15207	0.18967	-0.35398	0.07799	0.23808	-0.51591	-0.15510	0.07180	-0.01416	-1.24332	-0.42942	0.29954	-0.51142	0.01702	0.09060	-0.23941	0.01538	-0.30169
CUST_590_PI390417776	TAAAAAACAGCAGTGATGTATCAGATGCTGGTAAAAGCTAGAGGAGGCCTGATGACCTGG	Target39	NM_001101080.1	ADAMTS1	ADAM metallopeptidase with thrombospondin type 1 motif 1	Targets	-0.62941	-0.47859	0.21691	-0.26339	0.31632	-0.57897	-1.09792	0.12552	-0.03189	0.34199	-0.13879	-0.07850	0.78627	0.87068	0.65388	-0.30875	-0.31703	-0.32949	0.52467	-0.32740	0.64951	-0.34348	0.03120	-0.86176	0.14604	0.47792	0.04914	-0.60253	0.10525	0.69499	0.17722	-0.75334
CUST_8006_PI390417776	GCTTTGAGACATCAGCCTTCAAACTGACCACAGAGTTTGTGGACGTGATGGGCGGCCTGG	Target1273	NM_174783.2	PI4KB	phosphatidylinositol 4-kinase catalytic beta	Targets	-0.91910	0.08310	-0.05954	0.35862	0.19444	-0.27638	-0.08596	0.14947	0.25160	0.44035	-0.11199	0.10806	-0.25382	0.61923	0.16224	0.95400	-0.19438	0.01468	0.87521	-0.98891	-1.07884	0.26009	-0.89601	-0.14854	0.00000	0.00321	-1.25994	-0.21759	0.18395	-2.14586	0.54744	-0.65858
CUST_8409_PI390417776	GCCTATTTGGATCTTAACCTGGATAAGTGCTATGTGATTCCTCTGAACACTTCCATTGTC	Target870	NM_001035093.1	ITM2B	integral membrane protein 2B	Targets	-0.01102	0.54152	-0.27871	0.38482	0.00447	-0.01593	0.05576	0.23656	-0.18338	0.03479	0.42535	-0.02993	0.24801	0.02341	-0.20312	0.32457	-0.50925	-0.00448	0.35667	-0.96384	-0.13657	-0.06305	-0.14297	0.07396	0.20838	0.42633	-0.81815	-0.07540	-0.01070	-0.18045	0.13672	0.20127
CUST_7862_PI390417776	ATGAGTTGTAGACACTGCTCTGCTAGTGCTATAATATTGTAAATACTGGACTCAGGAACT	Target801	NM_001075148.1	HSPA5	heat shock 70kDa protein 5 (glucose-regulated protein 78kDa)	Targets	-0.10363	0.08483	-0.33177	-0.18475	0.13636	0.15313	-0.34712	-0.04676	0.03433	-0.02643	-0.00191	-0.26916	0.40023	0.16327	0.02574	0.48750	0.02165	0.34856	0.14151	0.00190	-0.19572	-0.38622	-0.25278	-0.55907	0.39928	0.29282	-0.38056	0.24371	0.60397	-0.47851	-0.08340	-0.13614
CUST_2037_PI390417776	GGTCTTAGCAAATATGCTTATGAAATCGGGAATAAATCCATTTGACTCACAGGAGGCCAA	Target1851	Homo sapiens full open reading frame cDNA clone RZPDo834F0336D	CR542063.1	Unknown	Targets	-0.39333	0.26394	0.00498	0.44311	-0.00923	0.37420	-0.40798	0.49929	0.02310	0.05969	0.23243	-0.15447	-0.00500	0.36375	-0.01120	0.59378	-0.15679	-0.73793	0.47579	-0.33108	-0.22786	0.28090	-0.22844	-0.63348	0.15046	-0.29582	-0.30379	0.12173	-0.10541	-0.44230	0.57565	0.20320
CUST_1913_PI390417776	TACTAGGTTCAAAGGCTCGTGGTGGGGGAGGCCCCCAGCTACCCTCTTGTCATCGCTCCT	Target1504	XR_028204.1	SEPN1	selenoprotein N 1	Targets	0.44378	0.18379	-0.28405	-0.01786	-0.56860	-0.30475	0.00827	-0.43004	0.03402	0.33275	0.35227	0.43826	0.06557	-0.14470	-0.00101	-0.31885	-0.29747	0.24175	0.25503	0.30720	-0.01367	-0.18952	-0.29518	-0.73228	-0.26169	0.21941	0.44068	-0.04910	-0.08789	0.15069	0.00101	0.47725
CUST_5964_PI390417776	CTAGGTCCCGTAACTCCACATAATAATGCTGTTTCTACTACAAAGAAAAGTTGTCTATTT	Target590	XM_001250053.1	ELF2	E74-like factor 2 (ets domain transcription factor)	Targets	0.07748	0.10691	-0.36181	-0.16408	-0.47237	0.39187	-0.15228	0.07342	0.57359	0.27489	0.11571	0.44084	-0.01923	-0.13562	-0.05198	1.10131	-0.13177	0.32269	0.40301	-0.31256	-0.03432	0.43855	-0.10169	-0.23982	0.04028	-0.02670	-0.31296	0.00793	-0.00797	-0.35659	0.22183	0.03981
CUST_8645_PI390417776	TCAACATCGTGGTCACCGAGGGCTGCCTGAGCAGGTATGGCGGCATCTTCTCCTTCCTGC	Target1745	XM_871225.2	TUBGCP6	tubulin gamma complex associated protein 6	Targets	-0.68272	-0.13078	-0.02471	-0.11184	0.02947	0.10212	-0.02884	0.20124	0.25577	0.12051	-0.04926	0.19670	0.47372	0.03855	0.04197	0.23013	0.17384	-0.24484	0.10595	0.02429	-0.07649	0.24461	-0.62271	-0.19926	0.47785	-0.01661	-0.19927	-0.37471	-0.12901	-0.21116	0.33472	0.75098
CUST_5616_PI390417776	AAGGGGCCCAAAGTCACTGTCAAGGTGTACTTTGACCTGCGAATTGGAGATGAAGATATA	Target1310	NM_174152.2		PPIB	Targets	-0.00339	0.15964	-0.34628	0.27892	-0.05613	0.09200	-0.33492	0.08826	0.03374	0.14876	0.37407	0.16247	0.10570	0.11010	-0.35577	0.21109	-0.26346	-0.49793	-0.00202	-0.21290	-0.12824	-0.13144	-0.08505	0.00202	0.11259	0.09579	-0.55639	-0.05307	0.09579	-0.32020	-0.09741	0.16378
CUST_6751_PI390417776	CTGGATCCTGGGGCACCAGGCAAAGCCCTCTGACCTACTAATAAAGGAAATGCAGTGGGT	Target1235	NM_001098111.1	PCDH12	protocadherin 12	Targets	0.00000	-1.29301	-0.45263	1.16923	1.84369	-0.21927	-1.34406	-0.69911	0.87601	1.39513	0.21687	0.32095	-0.47293	-1.27621	1.23635	-1.27869	-0.70043	-0.24259	-1.05832	-0.08155	0.68525	0.98656	0.04341	-0.24330	-0.38692	-0.72549	1.01848	0.20316	0.16557	0.77302	0.06936	-1.85413
CUST_68_PI390482839	AAATGTGGGGACCTAGAGGAGGAGCTGAAAATTGTTACCAACAACTTGAAATCCCTGGAG	Homolog161	NM_003289.3	TPM2	Unknown	Ortholog	0.49688	-0.00172	-0.21917	-0.12105	-0.16432	-0.02610	0.24081	0.09194	0.20209	0.22561	0.10088	0.38681	0.19950	-0.07109	-0.30116	0.10595	-0.32352	0.16959	0.26608	-0.45827	-0.02859	-0.13673	0.06470	-0.58348	-0.28358	0.38124	0.00172	-0.14444	-0.43355	-0.05385	0.30464	0.39681
CUST_4327_PI390417776	GAGGCCAAGTACATTTAGTATGGCATTGAGTTGTGATATAGTTTTACTTTGATGTGCATT	Target1604	NM_001083694.1	SON	SON DNA binding protein	Targets	0.06332	0.13304	-0.32990	-0.23829	-0.07045	-0.00176	-0.24009	0.33729	0.19596	-0.05230	0.02493	0.14692	0.14867	-0.05028	-0.15467	0.68752	-0.23204	-0.30192	0.45058	-0.40773	-0.04892	0.05098	0.00176	-0.53168	0.11410	-0.07931	-0.37816	0.05084	0.03731	-0.09715	0.41177	0.37656
CUST_5410_PI390417776	TAACTGAGATGGAAGTTTCACAGAACAGTGTTCACCCTTACTGTGCGTAGTGGATTCTGT	Target722	NM_177502.2	GOT1	glutamic-oxaloacetic transaminase 1 soluble (aspartate aminotransferase 1)	Targets	-0.29331	-0.80760	-0.45849	0.14997	-0.03983	-0.23360	-0.38466	0.03092	-0.03159	0.05532	0.17635	-0.08230	0.32589	-0.48764	0.07276	0.31971	0.19663	0.10122	0.46828	-0.32370	0.03984	-0.15050	0.23196	-1.84208	-0.24518	-0.26095	0.03915	-0.14403	0.28959	0.09916	-0.42134	0.06503
CUST_7315_PI390417776	GGTGGTCAGCGCCCGGGCCTCCGCAGGCGACCTCTGTTCCAGACGGATAGTGCCAGTGGT	Target646	NM_001110207.1	FGFR1	fibroblast growth factor receptor 1 (fms-related tyrosine kinase 2 Pfeiffer syndrome)	Targets	-0.04982	-0.07338	-0.23182	-0.03672	-0.15986	0.05812	-0.05212	-0.00681	-0.18656	0.11893	-0.55578	0.03226	0.59234	0.44397	0.03276	-0.31118	-0.54311	0.04850	-0.30811	-0.26817	0.04292	-0.34549	0.27867	0.21541	0.24537	0.51389	0.31228	-0.61440	0.06477	0.00678	-0.15985	0.03364
A_73_102176	CACAAGGGACAGGTGGCCACAGAAGCCCTTGCTTCCATCACCATCACCCTTATCCTGGAT	NM_001035387	NM_001035387	TTLL3	tubulin tyrosine ligase-like family member 3	CTRL	0.39927	-0.21140	-0.09249	-0.23691	-0.17734	-0.28107	-0.03142	0.16639	0.00461	0.26040	-0.52620	0.44195	0.18142	0.11291	0.29490	0.19098	-0.25648	-0.38490	0.17354	-0.21647	-0.24245	0.58951	0.16844	-0.14588	0.23486	-0.58519	-0.00462	-0.02898	0.20899	0.43538	-0.03909	0.14245
CUST_385_PI390417776	GGCAGAGAAGGAAATGTACAGTTATTGTCCTGTGACTTTGTTAATAAATTATGAGAGGTT	Target409	NM_001113241.1	COQ7	coenzyme Q7 homolog ubiquinone (yeast)	Targets	-0.00539	-0.38698	-0.05218	-0.86174	-0.04029	0.00537	-0.23101	0.07356	0.06034	-0.06922	0.33719	0.21871	0.09868	-0.52633	0.08470	-0.66260	-0.33056	0.40970	-0.09602	-0.11078	0.21574	0.57107	0.27913	-1.01677	0.03841	0.57281	-0.21190	-0.10132	0.08958	0.27969	-0.25682	0.09046
CUST_4677_PI390417776	AGCGCTGGATGAAGCTGAACTTCGAGGTCTTCACGGAGACCACCTACGAGTCCACCAACA	Target934	XR_028080.1	LOC520988	similar to myosin binding protein C fast type	Targets	-0.71272	-0.06649	0.07631	0.36341	-0.07163	-0.24624	0.06720	0.08807	0.02489	0.10963	-0.58094	0.43796	-0.49565	0.60076	-0.06501	1.32215	0.00892	-0.00897	0.37679	-1.02148	-0.86891	0.42616	-0.49145	-0.25041	0.51847	-1.12073	-0.44107	0.30173	-0.20096	-1.21964	0.39225	0.19409
CUST_8537_PI390417776	TGCTTTGCAAGAAAGGATCTGCGCCGACCGCACCCAATGGCTGTACTGGTGATGCCAATG	Target854	NM_001046032.1	ISYNA1	myo-inositol 1-phosphate synthase A1	Targets	-0.49891	-0.08648	-0.04592	0.42270	-0.00545	0.33489	-0.72216	0.00543	-0.44085	0.23405	0.34893	0.18978	0.66302	-0.04688	0.41895	0.41070	-0.60377	-0.36164	-0.57186	0.30273	0.25289	-0.06623	0.22038	-1.28062	-0.65865	0.41790	0.12136	-0.99071	0.20885	-0.04497	0.43413	-0.41058
CUST_7594_PI390417776	TATCAACTGTGTGCTAAATGAAGGCATGCCAATTTATCGTAGGCCGTACGAAAAGGGTCG	Target975	XR_027618.1	LOC782951	similar to DnaJ-like protein	Targets	-0.81355	0.29097	-0.09306	-0.52911	0.20878	0.17732	-0.45880	0.39579	0.37096	-0.10738	0.17884	0.35445	1.11405	0.95626	-0.12367	-0.01767	-0.33126	1.81611	0.59920	-0.05631	-0.38394	-0.60369	0.27970	-0.87535	-0.07576	-0.15877	-0.47726	0.14418	1.18325	-0.88723	0.84758	0.01745
CUST_4625_PI390417776	TGGCTAAATGAAGTAGAATTGAAACTTAAGACTACTGAAAATATTCCTGGTGGAGCTGAG	Target945	XM_617832.3	LOC537655	similar to dystrophin	Targets	-0.31457	0.78967	0.69574	0.84770	0.79833	0.52051	-0.87649	0.92139	-0.25396	-0.24561	0.74287	-0.07599	0.64047	0.61699	-0.21150	0.23427	-1.11191	-0.15909	-0.46128	-0.47547	0.25773	-0.12288	-0.22029	-0.76503	-0.43140	0.78777	-0.74439	0.60321	-0.90820	0.07219	1.25857	0.52517
CUST_7870_PI390417776	ATTGGGGACAAGTCAGAGAATGTACAGGACCTGCTGCTACTCGACGTGACCCCGTTGTCC	Target800	NM_174344.1	HSPA2	heat shock 70kDa protein 2	Targets	-1.50361	-0.12263	-0.10777	-0.25290	0.02206	-0.03469	0.92603	2.05681	0.45535	0.67042	-0.51839	1.69282	0.46243	2.47695	0.53442	-1.02327	-0.28935	3.73989	1.63617	-1.28160	-1.97937	2.34101	0.49394	-0.09668	1.01470	-0.91430	-1.02368	1.26670	1.43708	-1.03150	-0.02241	-2.00208
CUST_5381_PI390417776	TTGTATGTAAGGTCAGTCCGGCCTCCTCAGTCATGTTAAATGTGGCTAACAGTGTAGGTA	Target728	XM_592079.3	GPC4	glypican 4	Targets	0.33452	-0.14795	-0.26228	0.09687	0.28802	-0.17304	-0.22526	0.24821	0.24254	0.15829	-0.66178	0.01561	-0.07013	0.27164	0.40973	0.55863	-0.42707	-0.28703	-0.25173	-0.25010	0.27578	-0.35979	-0.09357	-0.28390	-0.15874	0.48791	-0.17674	0.00714	0.80313	0.31201	0.16768	-0.00717
CUST_7674_PI390417776	TTAAAAAACTGCTGACTCTCTTATCTTCAGAGGGTAGAGCATCCAGTATTAGTTGAGAGT	Target842	NM_001110785.1	IL6R	interleukin 6 receptor	Targets	0.02337	0.86557	-0.27802	-0.28810	-0.37926	0.34920	0.31619	0.29999	-0.30940	-0.02375	0.32013	0.32529	0.32631	0.49828	-0.14355	-0.05013	-0.68388	0.44734	0.49092	0.65468	-0.50504	-0.16581	-0.60123	-0.66034	0.15218	0.39038	-1.44081	-0.67930	-0.43479	-1.33483	0.09096	0.16419
CUST_8960_PI390417776	AAATGACTGATTCGGAAAATAACTCGGAAACTGGGGAGCTACAGCCTGTTCTACCTGAAG	Target1722	NM_001110182.1	TRIM37	tripartite motif-containing 37	Targets	-0.27488	0.02947	0.00000	0.33025	-0.27442	-0.42291	-0.32043	0.52067	0.31825	0.09636	-0.52017	-0.15473	0.17881	0.86882	0.05400	0.41172	-0.56024	-0.09608	0.07463	-0.70416	-0.07197	0.35365	-0.41250	-0.33876	-0.09695	0.17446	-0.03974	-0.14313	0.00472	-0.38406	-0.07254	0.00177
CUST_6069_PI390417776	ACTGTCTTCTTATTATCACCATGTAATGCCTTTGGAATGGACCCCATAGGATCCTTTTTT	Target222	NM_001012677.1	BOLA-DRA	major histocompatibility complex class II DR alpha	Targets	0.05445	-0.45212	-0.47654	0.72771	0.83993	-1.08274	-1.25150	0.34086	-0.04591	0.36231	-0.55190	0.11902	0.13523	-0.64885	0.72121	-0.68799	-0.77371	0.04449	-0.42327	-0.79208	-0.38357	0.26867	0.41631	1.87765	0.54369	0.32488	-0.22385	0.41805	0.41828	-0.33708	-0.52085	-1.04707
CUST_6680_PI390417776	GAACATAGCATAGAAAGTCATCATGAATGTGATGAAACAACTTCCTACCGAAAATTCTCT	Target186	NM_173893.3	B2M	beta-2-microglobulin	Targets	-0.02999	-0.52350	-0.52361	0.10025	0.17955	-0.47983	-0.88483	-0.15772	0.05464	-0.04543	-0.42604	0.06247	0.07927	-0.51202	0.46573	-0.46486	0.05694	0.09160	-0.20003	-0.23311	-0.39089	0.15655	0.02938	0.49934	0.51304	0.06992	0.33404	0.38494	0.44045	-0.62776	-0.39815	-0.60562
CUST_405_PI390482839	GACATGGGTGGCTATGCTACTTGCCATGACTTCACTGAGGCTGTCATTGCTGCCTTGCCC	Homolog73	NM_006899.2	IDH3B	Unknown	Ortholog	0.00777	-0.49871	-0.22053	0.20584	0.00075	-0.28898	-0.31930	0.07168	-0.00415	0.03275	0.12535	0.27282	0.32592	0.02245	0.25407	0.02601	-0.29754	0.00405	0.12885	-0.41860	-0.20066	-0.00574	-0.00075	-1.09993	-0.36461	0.03417	-0.28369	-0.22538	0.04662	-0.20068	0.02748	-0.23706
CUST_7501_PI390417776	AACTTGTTCAAGGACACAGGAAGTTGTAGAGATGGAATGGGAACCTACAACTCGTTGAGC	Target622	NM_174315.3	FABP5	fatty acid binding protein 5	Targets	-0.81835	-0.35312	-0.04935	0.34063	0.06958	0.16448	-1.02298	0.11215	0.44245	0.19431	0.50987	0.01815	-0.20908	-0.70986	-0.32753	0.06284	-0.74926	-1.38217	-0.00182	-0.06376	0.21714	0.44813	0.15096	-1.11120	0.17333	0.00182	-0.63294	-0.16317	0.17086	-0.16193	0.26860	-0.70675
CUST_3331_PI390417776	GTAGCAGAAATTAAAGTGACTGTGAACATCAAGAATGGAGATGATTATGCATTTTAACCC	Target261	NM_001034437.1	CA3	carbonic anhydrase III muscle specific	Targets	0.31500	-0.25090	-0.60001	0.18362	-0.51798	-0.09262	0.25780	0.32280	0.17364	0.57926	0.28385	0.20032	0.57619	0.05737	-0.23253	0.46850	-0.10044	0.02442	0.09374	-0.03413	-0.47808	-0.28216	-1.02535	-0.43893	-0.05583	-0.02484	-1.12967	0.17418	0.22529	-0.35999	0.22052	-0.29016
CUST_8532_PI390417776	AATTCCTCCCTTCTGCTCACCCACCACCCATACCCGGGAGAAGCGCTGGACCAGTGCTGA	Target855	XM_602058.3	ITGA11	integrin alpha 11	Targets	-0.07270	-0.72540	-0.61681	0.07831	-0.49820	-0.55087	0.63969	-0.09456	-0.22984	0.40034	0.53552	0.05796	0.00023	0.16229	0.14883	0.58953	-0.19337	0.13617	-0.09920	0.38671	-0.07295	-0.11496	0.27621	-0.18625	-0.20347	0.34337	0.56730	-0.29461	0.38194	-0.57055	0.11969	-0.00023
CUST_8447_PI390417776	GAGGGCAGTAACACTAATTTTATCTGCTGTGTAAGACCTTGTGCTCTTTATTTTGAAATA	Target867	NM_001034729.1	IFRD1	interferon-related developmental regulator 1	Targets	-0.88579	0.21615	-0.65956	-1.45379	0.03571	-1.11632	-1.17765	0.61935	-0.16866	-0.42397	-0.11266	0.52582	1.24400	0.86741	0.21410	0.40613	0.61149	1.75973	0.68620	-0.14607	0.31964	-0.68999	-0.10391	-0.45437	0.10621	-0.19532	-0.52265	-0.03661	1.36104	-0.27448	0.16885	0.43974
CUST_7989_PI390417776	GGAATCAAATTTCTTACAGTGCTGTATGATACTACTAACATTTGGAGGACAGCTTATCTC	Target1276	NM_001037620.1	PKIA	protein kinase (cAMP-dependent catalytic) inhibitor alpha	Targets	-0.03435	0.22770	-0.34527	-0.12724	-0.24522	0.23669	0.03355	0.48309	0.30242	0.19092	0.29940	0.06585	-0.09177	0.47384	-0.05351	1.07521	-0.25694	-0.04852	0.27508	-0.18746	-0.30823	0.25531	-0.25216	-0.66603	-0.18812	-0.36712	-0.74425	0.25505	0.81731	-0.40673	0.80765	0.40550
CUST_3399_PI390417776	ATGGAGCTGGGTGTTCCCCACAGCACCCAAAGGACGCACTGAGCAAAGCTACCCCGCTGT	Target372	NM_001046379.1	CNN1	calponin 1 basic smooth muscle	Targets	-0.45749	-0.28499	-0.62698	-0.65247	0.32843	-0.82120	0.12515	0.64076	-1.03224	0.57893	-0.59118	-0.78578	1.45182	1.86078	0.51449	0.06739	-0.52861	0.03541	0.53371	-0.19552	0.93183	-0.28706	0.59968	-1.17465	0.50939	0.52117	-0.03630	-0.06243	1.08923	-0.46480	0.49298	-1.04925
A_73_110890	AGCTGCACGCTTCAGAGGGGCCTCTGTGTCCCACCCCTTCGTGGCTTCAGCCTTCTTCAT	XM_871113	XM_871113	LOC618790	PREDICTED: Bos taurus similar to glutamate receptor metabotropic 4 (LOC618790)	CTRL	0.57522	-0.41629	-0.26958	-0.00282	-0.31011	-0.31960	-0.25543	0.16515	-0.11866	0.00593	1.41681	0.48938	0.06542	0.81358	0.13618	-0.01326	-0.18654	0.01993	0.06696	0.25875	0.18868	0.12111	-0.09208	0.06232	-0.17475	0.00281	0.33690	-0.61568	1.05170	-0.48106	-0.02791	0.22347
CUST_682_PI390417776	TGAAGATCAAGATTATTGCTCCCCCAGAGCGGAAGTACTCAGTCTGGATCGGAGGCTCCA	Target30	NM_001013592.1	ACTG2	actin gamma 2 smooth muscle enteric	Targets	-0.45168	-0.53763	-0.53608	0.13977	0.45262	-0.68126	-0.06531	0.20167	-0.15603	0.58401	0.09241	-0.41131	0.63261	0.57724	0.10668	-0.17646	-0.49362	-0.59092	0.17036	-0.17922	0.19812	0.06248	0.28614	-0.34589	0.19034	0.12364	-0.78605	1.77079	2.86878	-0.53939	-0.06685	-1.04475
CUST_3856_PI390417776	ACATAAGTTGGAGATCACTATGCTGTCCCAGGGCGTGTCTATGCTCTACTCTTTCTTCAT	Target1758	NM_001102477.1	UBA1	ubiquitin-like modifier activating enzyme 1	Targets	-0.18226	0.09677	-0.10967	-0.00396	-0.00757	-0.03996	-0.05975	0.16801	0.23305	0.25821	0.23392	0.02666	0.12400	0.00547	0.00395	0.18527	-0.34890	-0.06688	0.42623	-0.36290	-0.20615	0.15124	-0.35502	-0.33798	-0.03407	-0.20496	-0.57738	0.14811	0.26796	-0.19215	0.23089	0.29861
A_73_110874	TTTTAAAGATTACCAGGGGAATTGTGGGAGGGTCAAAGACTTGTTACAACTATGCAGATT	XM_865093	XM_865093	USP28	ubiquitin specific peptidase 28	CTRL	0.01227	-0.29605	-0.39688	-0.35034	-0.32809	0.00652	-0.08378	0.03165	0.41368	0.15062	-0.12339	0.15264	-0.17228	-0.18526	0.44914	0.28191	-0.17080	-0.18559	0.31969	0.31979	0.31500	0.14442	-0.00655	-0.14698	-0.24664	-0.26555	-0.45060	-0.14409	1.18067	0.34646	1.14200	0.12825
CUST_549_PI390417776	CAAGTGCAGGAAGATGTTTTGTTCAAATCCGAAATCTGAATGATTATTGTCTGTCTCTTT	Target756	NM_001046334.1	HADH	hydroxyacyl-Coenzyme A dehydrogenase	Targets	0.02053	-0.07770	-0.46174	0.41051	0.05760	-0.02082	-0.06988	0.19286	0.20733	0.32761	0.54411	0.57772	-0.13354	0.02164	0.04692	0.29144	0.11714	-0.02684	0.45563	-0.21645	-0.17886	0.43339	-0.55366	-0.65079	-0.10577	-0.24211	-0.50974	-0.07730	-0.30688	-0.34163	0.06678	0.21198
CUST_6413_PI390417776	GAGCTTCACTGCTTTGTTCATGGTTGAATGACTTCTTTGCCGAATCAGGTGGTGGTTTTC	Target495	XM_001250710.1	DCXR	dicarbonyl/L-xylulose reductase	Targets	-0.06496	-0.02503	0.02460	0.27424	0.21934	-0.44910	-0.16769	0.64413	-0.20655	0.19741	0.14639	-0.14317	0.10465	0.19018	0.24384	-0.20796	-0.32947	-0.81484	0.58050	0.34094	0.24028	0.17320	-0.30228	-0.20640	-0.35247	0.17401	-0.93459	0.59616	-0.30374	0.37349	-0.32306	-0.18769
CUST_4911_PI390417776	CTTCACTGTAGCCTACTCACCTGTGTGTTTATTCCTTAAGGAATACTAGTAAGATTTAAT	Target1150	NM_176667.2	NDUFB3	NADH dehydrogenase (ubiquinone) 1 beta subcomplex 3 12kDa	Targets	0.19089	-0.29156	-0.08187	-0.03876	-0.01699	-0.03912	-0.40373	-0.20698	0.14939	-0.15745	0.10525	0.19675	0.17450	-0.28548	0.21616	0.03472	-0.33413	0.01680	0.04103	-0.19780	0.23666	0.22907	0.16082	-1.04314	-0.18904	0.22279	0.03973	-0.05189	-0.02082	0.18900	0.13187	-0.02370
CUST_3601_PI390417776	GTCTACAGATCATCAGTACTGTTGTCTCACATAACTCTAAAACTGAAATGATTGTGTTTG	Target1414	NM_001075596.1	RGS2	regulator of G-protein signaling 2 24kDa	Targets	0.01957	-0.32408	-0.57325	-1.66406	-1.06431	-1.68701	-0.25479	1.28116	-1.00717	-0.16965	0.04241	1.04808	0.91184	1.17210	0.30928	-0.01984	-0.88470	1.02499	0.65610	0.68610	-0.70943	-0.76136	0.45041	-0.64589	0.52085	-0.58173	-0.22605	0.06989	1.77069	-0.28768	0.30529	0.38727
CUST_521_PI390482839	AAACTGGCACACCCTCCCCGTGCCCACATCTGCCTTTATTAAAATAACAACTCTGAAAGC	Homolog46	NM_008733.3	Nrap	Unknown	Ortholog	0.31652	0.19063	-0.57220	-0.07690	-0.21618	-0.39477	0.29059	0.36298	0.11766	0.40263	0.28949	0.00118	0.29585	-0.00118	-0.17596	-0.00803	-0.21774	0.12035	0.16873	0.14283	-0.42312	-0.15870	-0.16764	-0.75745	-0.04734	-0.18832	0.29431	-0.14781	0.44510	-0.72230	0.62137	0.16765
CUST_5145_PI390417776	TAATGGGTGCTTAGGAGTTCAAGGTTAAAACCTGTATCCTGTGCTCCAGAGATGGTAGGA	Target1482	NM_001102170.1	SCAMP2	secretory carrier membrane protein 2	Targets	-0.17143	0.25394	-0.23837	0.04348	0.04676	-0.01424	0.10401	0.21385	0.06010	0.18609	-0.27230	0.05382	-0.00014	-0.00817	0.14234	0.39789	-0.78585	-0.36931	0.23428	-0.25539	-0.71061	0.08060	-0.16109	0.00014	0.11759	-0.19548	-1.08339	-0.05085	0.15111	-0.24148	0.66973	-0.12999
A_73_120027	ACAGAGACTCTTGGTTTGGGCTCCAGCCTGCCGTGGCCCCATGACACTCAGGAGTTAATA	XM_581887	XM_581887	prr2	Bos taurus similar to Homo sapiens poliovirus receptor-related 2 (herpesvirus entry mediator B) (PVRL2)	CTRL	0.18087	-0.17602	-0.00617	-0.32370	-0.27895	-0.04679	-0.35118	0.00615	0.03499	0.14371	-0.35107	0.42915	0.09737	-0.14786	-0.10686	0.07749	0.01025	-0.30459	0.21393	-0.27057	0.06641	-0.28863	0.18014	-0.76077	0.24699	0.01227	0.21733	-0.37066	-0.11621	0.50808	-0.22860	0.33473
A_73_107081	GTTGGAGGGGGGATGCACACTAACCCCCTCCACCAGCTGCTGACAGACACTAACTTTGTA	Bos taurus similar to Homo sapiens phospholipase D2 (PLD2)	Bos taurus similar to Homo sapiens phospholipase D2 (PLD2)	BI681166	Unknown	Catalog	0.21409	-0.53326	-0.23644	0.12614	0.11197	0.34761	-0.49899	-0.24927	0.03966	0.42424	-0.40408	0.32708	-0.07563	0.15042	0.26219	-0.38532	-0.32366	-0.54139	-0.33164	-0.12564	0.00012	0.13689	0.31165	-0.00012	-0.13830	-0.83720	0.32063	-0.38310	0.15680	0.49112	0.00441	-0.53765
A_73_114078	TATTAATGTGTCAGAGCTGCCTATTCCAGGATTTCTCTAGAGGCTGGCAAGAGTCCTTGA	NM_001033618	NM_001033618	ACTG1	actin gamma 1	Catalog	-0.97392	-0.24144	-0.14674	0.09011	0.75509	-0.58074	-0.32380	0.61508	0.16966	0.36248	0.13243	-0.13598	0.48650	0.19826	0.43628	0.20818	-0.64120	-0.22220	0.25770	-0.58366	-0.20187	0.11828	-0.17984	-0.00431	0.14122	-0.63135	-0.57553	0.15830	0.83042	-0.48271	0.00429	-0.85757
CUST_965_PI390417776	TTATTTTCTTCATCTGGGGGCTTGGCCGTGGGAAGGGAGAAATGATTCCCCCGGGGACTC	Target11	NM_001034401.1	ACADS	acyl-Coenzyme A dehydrogenase C-2 to C-3 short chain	Targets	-0.50570	-0.25734	-0.13763	0.42194	-0.08099	0.36162	-0.22093	0.01260	0.11335	0.11381	0.64557	0.51950	0.05790	0.06523	0.16971	0.13310	0.04196	-0.11009	0.02984	-0.03047	-0.41336	0.11375	-0.19572	-0.77007	0.09991	-0.19293	-0.36253	-0.01271	-0.17999	-0.47163	0.18185	-0.13865
A_73_119662	CAGGACTACACTTTATTGATCAACATCCTTCATAGTGAAGACCTAGGAAAGGATGTTGAA	XM_583543	XM_583543	UBA2	ubiquitin-like modifier activating enzyme 2	Catalog	-0.29112	0.39370	-0.69500	0.16679	-0.39988	0.12714	-0.08709	0.58556	0.25222	0.03234	0.06952	0.16303	-0.02484	0.22785	-0.01888	1.16920	-0.11946	-0.44171	0.39339	-0.71501	-0.57979	0.40703	-0.44240	-0.40240	0.20649	-0.51157	-0.20065	0.01863	-0.02210	-0.54599	0.55748	0.09924
CUST_8406_PI390417776	TTTCTTAAACTTCCACGGCTAAAGCTGGAGGTAATGCTTGAAGATACTGTTTGCTTGCCC	Target871	NM_001046184.1	IVNS1ABP	influenza virus NS1A binding protein	Targets	0.47500	0.17796	-0.76550	0.78900	0.14690	-0.41087	-0.10571	0.85290	0.65783	0.15540	-0.11683	0.86168	-0.04111	0.75223	0.48176	1.36639	-0.46572	-0.66642	-0.11614	-1.44682	-0.18980	0.27544	-0.00658	0.00655	0.27559	0.10812	-1.36810	-0.20463	-0.39635	-0.72275	0.54151	-0.41114
CUST_3650_PI390417776	GTACCCGGCAGTGTTAATTTTTAAAGTAGAGTTTTCTGCAGTATGCTTTTAGTCTTAAGA	Target1770	NM_174212.2	UGP2	UDP-glucose pyrophosphorylase 2	Targets	-0.54658	0.07641	-0.40137	-0.04103	-0.21724	-0.11848	0.20053	0.18659	0.16697	0.01011	0.41326	0.15357	-0.01018	-0.04264	-0.42998	0.13889	-0.21330	0.11155	0.97592	0.32601	-0.18048	-0.29814	0.34446	-0.96168	-0.05115	-0.03571	-0.77231	0.16021	0.21432	-0.23661	0.72155	0.27337
CUST_3046_PI390417776	GGCTTATATTTACACATGGTTGTGTAATGTGTGAACAGAAAGGATCTCTTTATTGTTGTC	Target1338	XM_874222.2	PRKDC	protein kinase DNA-activated catalytic polypeptide	Targets	-0.22176	0.02853	0.03358	-0.64984	-0.39640	0.06574	-0.52112	0.15994	0.44775	-0.21588	0.09694	0.12079	0.61158	-0.52535	-0.46130	-0.70663	0.01768	-0.98208	-0.01790	-0.18718	-0.57224	0.19386	-0.12431	0.08093	0.26899	0.14805	-0.07195	0.02264	0.69261	-0.63718	-0.06795	0.04079
CUST_2369_PI390417776	TATGAGATGGATTTTCCTCAGACTGCTTATAATAGTTGCTTTGGGTGATCTAAAGTGAAC	Target1077	XM_613086.3	MTM1	myotubularin 1	Targets	-0.02248	0.12574	-0.29187	0.53432	0.02921	0.15874	-0.71824	0.19070	0.04916	0.11700	-0.04365	0.04963	0.01188	0.19242	0.09125	0.44127	-0.15611	-0.50816	0.22418	-0.25037	-0.31516	0.20187	-0.01198	-0.55355	-0.03142	-0.43475	-0.56646	-0.24212	-0.13890	-0.26836	0.56741	0.13960
CUST_8696_PI390417776	GAGGGCAGCGCAGCCAGCTCTGGGCCAGGGGGTGCAAAGTGCTCGGCCCCGGGGCACAGC	Target688	NM_001076410.1	FXYD1	FXYD domain containing ion transport regulator 1 (phospholemman)	Targets	0.28451	-0.11783	-0.08221	-0.00027	-0.26051	-0.23885	0.27906	0.00642	0.00027	0.13043	-0.06579	0.33475	-0.01256	-0.17617	-0.23287	0.11294	-0.33584	0.15936	0.41497	-0.53282	-0.04351	0.28232	-0.00910	-0.54536	0.08112	0.18970	0.06640	-0.02828	-0.30525	0.14155	0.16337	0.73543
CUST_897_PI390417776	TCATCACCAAGAGCTTTGCCAGGATCCACGAAACCAACCTGAAGAAGCAGGGCCTGCTGC	Target18	NM_173977.2	ACO2	aconitase 2 mitochondrial	Targets	-0.51284	0.06180	-0.21848	0.48745	-0.00032	-0.47658	-0.04339	0.22731	0.22437	0.38485	0.20611	0.58401	0.04358	0.37441	0.46771	0.38245	-0.11232	0.30545	0.49633	-0.75962	-0.50441	0.00032	-0.28984	-1.15592	-0.00360	-0.49232	-0.46993	-0.27075	0.18141	-0.99605	0.15291	-0.29106
CUST_310_PI390482839	AAGGTGCCCCCACGACTGCAGGCTGTGACTGATGACCACATCCGGATGCACAAGGTGCTG	Homolog110	NM_000713.2	BLVRB	Unknown	Ortholog	0.23594	-0.04371	0.15451	0.42663	0.23141	0.26770	-0.28965	-0.15051	0.19847	0.36555	0.38798	0.01048	0.45620	-0.28588	-0.14965	0.07902	-0.43797	-0.13906	-0.05643	0.08745	-0.01338	-0.01056	-0.14557	-0.68513	-0.10976	0.08589	-0.13367	0.09402	-0.16581	-0.18754	0.12311	0.16235
CUST_4170_PI390417776	AACAACCCTTAAAAGTTTTAAATCTGCCCAGAAATCCACCTCAGTATCTGAAGTTTCCCT	Target564	NM_001098377.1	EID1	EP300 interacting inhibitor of differentiation 1	Targets	-0.06930	-0.50812	-0.35661	-0.60995	-0.22299	-0.46130	-0.19289	0.30650	0.11035	0.32672	-0.28717	0.15537	0.00104	0.04736	-0.00104	0.58946	-0.09653	-0.16458	0.30766	-0.68562	0.68958	0.54675	0.27785	-0.68543	0.16432	0.31270	-0.48548	0.22159	-0.12413	0.55378	-0.41110	0.25130
A_73_119686	AAAGCAGACGCTGGCCATAAAAAGGCCATTCAGGGCCTAGCAGTCCATCTGTTGATGTAA	NM_174444	NM_174444	PTGIS	prostaglandin I2 (prostacyclin) synthase	CTRL	0.10267	0.37064	-0.86095	0.26782	-0.56828	0.33145	-0.31762	0.01704	-0.45548	-0.22609	-0.49824	0.13125	0.70744	0.16719	0.12821	-0.65186	-0.01724	-0.56137	-0.41277	-0.58333	-0.48786	-0.70430	0.17214	1.24206	0.40564	0.71384	-0.22646	-0.34729	0.25212	-0.38225	0.08430	0.65058
CUST_4619_PI390417776	GGAGAGAGAGGTTGAGATTCTGTTAAAATCTATTCTGTGTTGCATTATTCATTTGGTAAG	Target946	XR_027752.1	LOC537873	hypothetical LOC537873	Targets	0.28553	0.21193	0.03367	-0.19312	-0.64559	0.03810	-1.03703	0.59114	0.44601	-0.03447	-0.55438	-0.12940	-0.19293	0.88394	-0.31158	1.26952	-0.58747	-0.91197	-0.79929	-1.62941	0.53458	0.93574	0.14951	-0.22450	0.11225	-0.11152	-0.59828	0.50906	-0.67027	0.25363	0.41698	0.06082
CUST_2889_PI390417776	AAAGCAAGTTTGCAGCTCTTTGGGAATCCGAGCTACTTAGAGTCTGGCCTCCACATTAAT	Target43	NM_001101061.1	ADAMTSL4	ADAMTS-like 4	Targets	0.80381	0.58407	0.05250	0.12078	-0.29837	0.03801	0.30471	0.72955	-0.38717	-0.27911	-0.66082	-0.25386	-0.32483	0.02922	-0.02982	1.16182	0.52994	-0.66756	0.25872	-0.13445	-0.65116	-0.95048	-0.56164	-0.49600	0.26629	-0.75587	0.07131	-0.79746	0.25799	-0.48328	0.19426	0.36338
CUST_4024_PI390417776	TTACACAGGTTTGAAGACTCACACTGACAGTTGTGCTTGGTCCTGTTTGAACACCTAACC	Target574	NM_001102356.1	EIF3B	eukaryotic translation initiation factor 3 subunit B	Targets	-0.80148	0.34031	-0.36515	0.01841	-0.27986	-0.25692	-0.07992	0.46937	0.16018	0.09221	-0.25675	0.17871	0.02232	0.29222	-0.06696	0.79002	-0.00123	0.12775	0.53610	-1.05802	-1.16764	0.42205	-0.45480	0.00123	0.31094	-0.70421	-0.82192	-0.06020	0.44479	-0.94964	0.32635	-0.44593
CUST_2299_PI390417776	CAGGATTGCACCAGCATGTTCAATAGAGAAGAGGTTTTCTATACCTTCAAGCACTTATAT	Target98	NM_001104962.1	ANK1	ankyrin 1 erythrocytic	Targets	-0.22710	-0.13214	-0.23894	-0.12279	-0.38383	-0.13142	-0.36014	0.23026	0.25526	-0.00141	0.11863	-0.10895	0.05572	0.33075	-0.38581	0.32726	-0.34797	0.00141	0.37876	0.10660	0.09441	0.02262	0.03196	-0.99694	-0.27439	0.19168	-0.83532	0.31526	-0.41379	0.22854	0.29232	-0.08035
A_73_117607	CTCTGATGCATTGACCTCCATGTGTTACCAGCTGTTAATGAGCTACTGCAGAGGTAATTA	NM_001037612	NM_001037612	PSMB5	proteasome (prosome macropain) subunit beta type 5	Catalog	0.21278	-0.04858	-0.29867	0.02344	-0.20951	-0.00889	-0.00931	-0.13030	0.03697	0.01391	0.03637	0.02164	0.05137	-0.32213	-0.08654	-0.02938	-0.37366	-0.16846	0.24286	-0.00584	0.13093	0.05823	0.01112	-1.03970	-0.11223	0.25462	-0.37656	0.00582	-0.12466	0.06412	0.14426	0.02392
CUST_45_PI390417776	CCCAGGAGGAGAGCAGGCCTTGGGCAGGCCTGGTGTCCAGGAGCCTGGTCCCCTGGCTGG	Target792	NM_001076809.1	HSF1	heat shock transcription factor 1	Targets	0.15946	0.29416	0.00674	-0.00677	-0.08109	0.08029	0.05061	0.07418	0.21869	0.48620	0.43137	-0.12378	-0.02740	0.15819	-0.51350	0.20438	-0.24783	-0.26313	0.41101	-0.16119	-0.51231	-0.10353	-0.28107	-0.89590	0.03682	-0.60872	-0.25912	0.03887	0.08401	-0.75020	0.27772	-0.04041
A_73_105356	TCACCCAGCTTCCATCTTTGTGCACATCTGCACACAGGAAGTGTCAGAGGAGGCTGAATC	XM_613054	XM_613054	LOC540771	Bos taurus similar to Homo sapiens phospholipase C delta 4 (PLCD4)	Catalog	-0.66459	0.22048	-0.13389	-0.00460	-0.29881	-0.01448	0.20928	0.07459	0.16889	-0.04316	0.12759	0.12123	-0.39350	0.14029	0.30145	0.65399	-0.14707	-0.51422	0.31971	-0.37720	-0.85836	0.29921	-0.70022	0.09482	0.03643	-1.56614	-1.23559	0.00458	-0.38702	-0.43479	0.74751	0.02310
A_73_101043	CATCGCTTCCGCCCATGCCCGTGCACGCCCCACCATGCTTTCTAAAGAATGTAATTTATT	NM_001034431	NM_001034431	EPB49	erythrocyte membrane protein band 4 9 (dematin)	CTRL	-0.00429	-1.26555	-0.18764	0.00428	-0.09579	-0.95794	0.84537	0.01107	-0.11772	0.62389	0.13465	0.08533	0.27426	-1.15762	0.09482	-0.60417	-0.46124	0.74050	-0.09517	0.96288	0.01418	-0.20373	-0.10451	0.06886	-0.46484	0.03206	0.65245	-0.16689	0.22967	-0.32229	-0.42308	0.23537
CUST_7974_PI390417776	TTTAAAGGTTTAACGCTAAAAATGTGATGAATGACAAACACCTCCGCCCCCCAACGAGCC	Target1279	NM_001046350.1	PKNOX1	PBX/knotted 1 homeobox 1	Targets	-0.08660	-0.66891	0.04535	0.09529	-0.19887	-0.41571	0.83997	-0.42134	0.10564	0.70262	0.08318	0.28687	0.24727	-0.65002	0.22841	-0.54688	-0.37857	0.81164	0.34359	0.33768	-0.50551	-0.09268	-0.23285	0.31488	-0.05636	-0.08775	0.31959	-0.30636	0.14736	-0.73581	-0.04682	0.37901
CUST_7487_PI390417776	ACCAACGACTCTGCCAGCTCAAAGGACCCAGCTGCCAATACAGGGCAGCCCAGTCTGGTC	Target986	XM_001252454.1	LOC784605	similar to ADAM15 isoform 6a	Targets	-0.41183	-0.13965	-0.21413	-0.21278	-0.17580	-0.17431	-0.05613	-0.19815	0.10529	0.17952	0.29840	0.55048	0.37438	0.10632	-0.03351	-0.05582	0.02277	0.13111	0.08017	-0.29795	-0.34778	0.03275	0.32097	-0.24153	0.56716	0.56954	0.54671	0.12379	0.49022	0.03317	0.05729	-0.26346
CUST_6049_PI390417776	TGAGAATAAACTACTGGGGCTTTCTTCCATTTAATACAGTCTGGTATTTGTTAGAAACGA	Target224	NM_001034352.1		BOLA1	Targets	0.30135	-0.45127	-0.25655	-0.27188	-0.01796	-0.27212	-0.68004	0.26087	-0.08806	0.01774	0.23046	0.20008	0.37820	0.03834	0.02307	0.14292	-0.13706	-0.10951	0.08194	-0.26495	0.39028	0.31883	0.39787	-0.89333	-0.32101	0.42544	-0.18991	-0.12114	-0.16649	0.57399	-0.04641	0.19125
CUST_1278_PI390417776	ACCGAGTACATCCACTCCTCCTTTTCGGGATTCTTGCTATGTCCCACATAACCCGTGCTG	Target397	XM_587009.3	COL8A2	collagen type VIII alpha 2	Targets	0.53803	-0.23294	-0.12909	-0.00516	-0.20876	-0.26358	1.39903	-0.38001	0.34158	0.33062	0.00514	0.47943	0.24305	-0.32963	-0.15631	0.28213	-0.07066	0.24044	0.18636	-0.07081	-0.06456	-0.30549	0.28340	-0.65329	-0.25489	1.30057	0.37250	-0.04914	0.02704	-0.09305	0.11233	0.43603
CUST_415_PI390417776	GAGTAAGTGAAATATCTGTGGCTAAGAAGTTTGGGATTTGTGATAACTTTGTAGTCATGT	Target405	NM_001034694.1	COPS4	COP9 constitutive photomorphogenic homolog subunit 4 (Arabidopsis)	Targets	0.15619	0.02387	-0.32925	-0.01165	-0.25185	-0.19322	-0.26311	0.01155	0.26895	-0.03892	-0.10437	0.02266	-0.24977	-0.42498	0.12034	0.08897	-0.28828	-0.31928	0.24880	-0.43030	0.03651	0.18461	0.09341	-0.80644	-0.05427	0.06118	-0.28184	0.02017	-0.31468	0.19139	0.02674	0.06226
CUST_8033_PI390417776	TAAGGTGTAGGAGTTCATCCTGCTGTGTGTTTTAGAATCCCTCCCCTGCCTTACTGTTTT	Target1266	NM_001034054.1	PGAM1	phosphoglycerate mutase 1 (brain)	Targets	-0.29205	0.86366	-0.26314	0.14247	-0.11665	-0.17896	-0.13852	-0.17260	-0.09394	0.23687	0.11143	-0.00809	0.13233	0.08085	0.19098	0.13645	-0.38955	0.28062	0.41388	-0.26288	-0.47666	0.00804	-0.20181	0.50666	0.41199	0.14399	-0.33938	-0.28771	0.31514	-0.59859	-0.06204	0.01808
CUST_2465_PI390417776	CCAGGAATTATGGAGTTTTTTCCTTAGTTAAAACATACCACATAACCACATGGTTCTCTT	Target1067	NM_001080317.1	MRPL3	mitochondrial ribosomal protein L3	Targets	-0.04679	-0.31532	-0.37947	-0.05648	-0.21705	-0.11190	-0.35084	0.04009	0.20285	0.12392	-0.00387	0.15656	0.09332	-0.17606	0.21634	0.18432	-0.13587	-0.24860	0.18939	-0.46548	0.22680	0.30325	0.02693	-0.79101	-0.07627	0.24945	-0.19034	0.12328	0.06526	-0.07279	0.00386	0.01447
CUST_2140_PI390417776	ATTGTTTCCGCAAGCAGTATGAGGACCAGCTTAGCTGAGACACCCCCAGCTGGCCCTTCA	Target914	XR_028565.1	LOC505697	similar to Ryanodine receptor 1 (Skeletal muscle-type ryanodine receptor) (RyR1) (RYR-1) (Skeletal muscle calcium release channel)	Targets	-0.12683	0.24682	0.13761	0.08092	-0.22823	-0.01889	0.11070	0.40033	0.35199	-0.02462	0.18580	0.23816	-0.07016	0.39248	-0.22796	0.68239	-0.31072	-0.23480	0.39098	-0.41323	-0.24941	0.32053	-0.19542	-0.09339	0.21436	-0.20342	-0.20168	0.01865	-0.22838	-0.58504	0.63739	0.26895
CUST_3129_PI390417776	CACCCAGGCCCCCTCTGCCCTGCCCCTTGTCATGGACCGTGGTCGTGAGGAAGGGCTCGT	Target1691	NM_001102237.1	TMEM132A	transmembrane protein 132A	Targets	-0.03202	-0.36151	-0.19859	0.07097	-0.14608	-0.47343	0.35833	0.14266	-0.02593	0.25642	-0.03656	-0.01134	0.14045	0.12798	0.02595	0.13585	-0.47869	0.05456	0.04043	0.09480	0.00943	-0.00950	-0.19260	-0.30353	-0.23018	0.09924	0.88178	-0.17259	-0.06367	-0.42690	0.36620	0.01333
CUST_1243_PI390417776	TGAAGATTGAGGATTTCTTGGAGAGACGCCTGCAGACCCAGGTCTTCAAGCTGGGCCTGG	Target1454	NM_001101152.1	RPS9	ribosomal protein S9	Targets	-0.01669	0.14914	0.07779	0.30697	0.20119	0.06566	-0.23877	0.11905	-0.08518	-0.01266	0.27504	0.21058	0.23097	0.20952	-0.37859	0.29957	-0.61681	-0.18369	0.11495	-0.05504	-0.03463	-0.11363	-0.12391	-0.63285	-0.24527	0.07043	-0.46650	0.01255	-0.19702	-0.18326	0.48877	0.25211
CUST_8992_PI390417776	CACTGATTTTGCAGTAGACTGATTTGTAATTGCTTTCCTTTTTCCAATAAAATAATCTGT	Target306	NM_001035386.1	CAT	catalase	Targets	0.14565	-0.14645	-0.57540	-0.09991	-0.40120	0.10925	0.11615	-0.18929	0.66711	0.26211	0.51306	0.38271	-0.25508	-0.47734	0.01772	0.22016	-0.15940	0.22823	0.72769	-0.01794	-0.03916	0.17731	0.06786	-0.65138	0.30735	0.23101	-0.28687	-0.19052	-0.26793	-0.27844	-0.09985	0.16069
A_73_115689	CCTGGGTGATCATCTTTCAGTCTTGTAAAGCCAATGCAATCTTTTAAAAAACCTGAAGTT	XM_588545	XM_588545	NUP35	nucleoporin 35kDa	Catalog	-0.00797	0.00793	0.11623	0.07022	-0.26885	-0.12353	-0.08563	-0.09881	0.21966	-0.21640	-0.10038	0.07005	-0.26923	-0.17434	-0.21110	0.65764	-0.16291	-0.28652	0.20641	-0.21778	0.52882	0.24750	0.16521	-0.72349	-0.05993	0.07642	-0.13266	0.54931	0.24302	0.34683	0.21230	0.36462
CUST_2597_PI390417776	TATACCATCCTAGTCGGGCACAGGGGGAAGAAGCAGTTAACGGGTGCTGCACTCACTTCC	Target68	NM_177518.1	AGPAT1	1-acylglycerol-3-phosphate O-acyltransferase 1 (lysophosphatidic acid acyltransferase alpha)	Targets	-0.04892	-0.37322	-0.28785	0.16262	0.15194	-0.58580	-0.46035	-0.29637	-0.58359	0.16627	0.65365	0.32882	-0.57461	-0.47893	1.03651	0.17386	-0.48780	-0.33433	-0.38558	0.18637	0.19435	0.52701	0.26736	0.02350	-0.09937	0.52850	0.19050	0.25275	0.98543	0.31137	0.00000	-0.53847
CUST_6797_PI390417776	ATTCACGTCACGCCAGCATTTCTGTAAACTCACCGAATGAAAACATGACTTACACTTAAA	Target1592	NM_001076364.1	SMYD2	SET and MYND domain containing 2	Targets	0.08439	0.22625	-0.53654	0.25291	-0.69099	-0.07359	0.14133	0.47922	0.39688	-0.04409	0.27571	0.11545	-0.01211	-0.10219	-0.33259	0.51729	-0.51410	-0.51111	0.35244	-0.64815	-0.39711	0.23909	-0.58768	-0.40394	0.29202	0.16684	-0.71650	0.41602	-0.07806	-0.10121	0.53988	0.01201
CUST_5521_PI390417776	CAAGTTTTGGGGAAGGGTAGGAAAACATGTGTTTAATTAAATACACAATTACAGCAAGCT	Target1199	NM_001098129.1	NUPL1	nucleoporin like 1	Targets	-0.03781	0.21848	-0.09499	-0.17311	-0.22835	0.02677	-0.38105	0.52958	0.12340	-0.09858	0.10182	0.00101	0.21599	0.37096	-0.00101	0.45479	-0.30925	-0.24455	0.10243	-0.28829	-0.04420	0.41451	0.16439	-0.38364	-0.03060	0.50092	-0.00152	-0.02094	-0.18313	0.05104	0.13067	0.80291
CUST_3287_PI390417776	AATGCTCTAAGAAAAGCTTGTTGGGGGGAGGGGAAATGTTTTTTCTTGTGATAAATGAAC	Target269	XM_609993.3	CACNA2D1	calcium channel voltage-dependent alpha 2/delta subunit 1	Targets	0.27409	-0.72133	-0.54688	-0.47299	-0.46769	0.32194	-0.75295	0.02171	0.17030	-0.04185	-0.62409	-0.02260	0.07538	0.40146	-0.63843	1.19054	0.33013	-0.57280	-0.02204	-0.98219	0.30039	0.35551	0.05205	-0.44892	0.31222	0.41701	-0.30159	-0.14572	-0.29777	0.20583	0.66430	0.66068
CUST_1750_PI390417776	ACCTCAGCTACATCGTGCGAGCTAGGCACGGTGGTGAGGACTACGTCTTTTCCTTGCTCA	Target464	NM_001038090.1	CYC1	cytochrome c-1	Targets	0.00068	-0.42461	-0.00068	0.45514	0.09890	-0.08898	-0.11608	0.02121	-0.04234	0.29475	0.30708	0.13842	0.28462	-0.14036	0.21663	0.00586	-0.20445	0.42487	0.40861	-0.09188	-0.00419	-0.03624	0.22934	-1.26569	-0.32615	-0.02243	0.06241	-0.10055	0.03385	-0.17431	-0.00474	0.14939
A_73_108418	GACCCTGAGGGTTATAGTCACTGCTGTAGTCCATGCCTAGGACTGCTCTTGCTACTTGAT	NM_001035347	NM_001035347	CD151	CD151 molecule (Raph blood group)	Catalog	0.25621	-0.45263	-0.20726	-0.31142	-0.58673	0.32786	-0.21175	0.19212	0.10443	0.34738	-0.36993	0.50820	0.34401	-0.31278	0.09866	-0.53845	-0.29248	-0.15883	0.30340	0.23116	0.39841	-0.22659	0.22148	-0.20292	-0.29394	-0.06605	-0.11081	-0.15438	0.48128	0.09341	0.06316	0.07168
CUST_406_PI390417776	GTTTGGTGGGGAACGGGAGGGGATATAGATTGTATAAAAAGAGTATATATACATATATCT	Target406	NM_001105331.1	COPS7A	COP9 constitutive photomorphogenic homolog subunit 7A (Arabidopsis)	Targets	0.17037	-0.09183	0.09605	0.08165	-0.04977	-0.10260	-0.31161	0.03664	-0.14068	0.03985	0.12213	-0.14802	-0.15804	-0.14054	0.03084	0.48239	-0.48576	-0.35812	0.15840	-0.34011	0.21441	0.23932	0.11035	-0.72066	-0.07342	0.18746	-0.66786	0.35093	-0.32677	-0.03152	0.35719	0.24094
A_73_107180	TATAGCCTGTGTCCCCCATGAACATATCCACTAACCAGCTAGTTACCTTGAACTGCAATA	XM_615062	XM_615062	ALDH1A2	aldehyde dehydrogenase 1 family member A2	CTRL	0.86342	-0.43115	-0.65934	-0.14232	-0.07304	-0.66152	0.46900	-0.01570	0.20583	0.68533	0.78801	-0.28849	0.65160	0.09653	0.07360	-0.87663	-0.61717	0.24247	0.24091	0.12182	1.73780	-0.28197	0.00000	0.34246	-0.14605	0.31692	-0.23435	-0.42389	-0.15204	1.36615	-0.57242	0.20038
CUST_5999_PI390417776	TATTTTAACAATCCGCTTGGACACGAACAAGCCACACTTCTAACTGCTTCTGGCGAACTG	Target1643	XM_589161.3	SYNCRIP	synaptotagmin binding cytoplasmic RNA interacting protein	Targets	0.18384	-0.21887	-0.01976	-0.01701	-0.32357	-0.36619	-0.08322	0.35003	0.18288	0.04479	-0.37301	-0.25486	0.21748	0.00885	-0.09468	0.86856	-0.08521	-0.38698	0.60595	-0.64749	0.04399	0.02189	-0.00890	-0.51418	0.35550	-0.06995	0.04414	0.39687	0.15977	0.52091	-0.29269	0.86228
CUST_2882_PI390417776	ATGAGAATTTCATTTTGAAGCATACAGGTCCTGGCATCTTGTCCATGGCAAATGCTGGCC	Target1390	NM_178320.2	PPIA	peptidylprolyl isomerase A (cyclophilin A)	Targets	-0.04814	0.35385	-0.01921	0.36126	0.79367	-0.16760	-0.82664	0.58939	-0.15635	0.28779	0.27670	-0.14501	0.78418	-0.12973	0.35779	-0.06025	-0.98482	-0.65313	-0.01548	0.01135	0.15598	0.12878	0.05468	-0.01144	0.32385	0.02326	-0.16219	0.36996	0.82539	-0.15263	-0.02188	-0.42570
CUST_3069_PI390417776	CCAGTATAGATTTATCTCGTTATCCAAGCAAAGACTGTTCTTTGCGTTTTTAAATTGCTG	Target1697	NM_001075987.1	TMOD3	tropomodulin 3 (ubiquitous)	Targets	-0.27976	-0.44248	-0.52075	-0.32804	-0.00790	0.13013	-0.85470	0.16508	0.19101	0.11555	-0.40924	0.60888	0.00786	0.36033	-0.33188	0.81526	-0.36053	-0.88825	-0.03496	-0.65481	-0.04093	0.33260	0.52757	-0.26003	0.18215	-0.04281	0.40547	0.12514	0.33722	0.65095	-0.05886	0.12849
CUST_6534_PI390417776	CAGTAGGAGGACTAGGCTCCATTATAAGAGTTCTTACAGCAAGAAAGACTGTTTAAAAAA	Target125	NM_001034737.1	ARPC5L	actin related protein 2/3 complex subunit 5-like	Targets	0.04565	-0.24305	-0.29055	0.21359	-0.17251	0.09665	0.10278	0.17019	0.16687	0.14742	0.11889	0.10660	0.02208	-0.04961	-0.40242	0.40806	-0.15507	-0.17166	0.70165	-0.05588	-0.12680	0.06666	-0.29979	-1.00017	-0.18420	0.04264	-0.56852	-0.02242	-0.14931	-0.08640	0.42524	0.27350
CUST_8364_PI390417776	TTAGATGTGTGGGTGGTTGTTAAGTGGAATACAGAATAGCCTTGCTCTAAGGAGAAGGTG	Target513	XM_865718.2	DLD	dihydrolipoamide dehydrogenase	Targets	0.11554	-0.17526	-0.58580	0.34276	-0.02857	0.16646	-0.00575	0.32023	0.28909	0.29078	0.16129	0.75833	0.34352	-0.01588	0.17397	0.58926	-0.06741	-0.42884	0.40592	-0.49498	-0.22675	0.22191	-0.55661	-0.90963	-0.13681	0.07716	-0.52071	0.00573	-0.06247	-0.21006	0.33495	-0.01451
CUST_6597_PI390417776	GTTTAGGACTGCAGTTTGTCATTGTCAGGGAAAGGAGGGGTAGGGAGCGCATCTTGAAGT	Target193	XM_001253779.1	BAK1	BCL2-antagonist/killer 1	Targets	-0.10171	0.26270	0.01986	-0.00729	-0.00839	0.32302	-0.10030	0.16815	0.26587	0.00725	-0.03750	0.07165	0.24073	-0.05787	-0.34927	0.17630	-0.30730	-0.17043	0.37973	-0.06750	0.05908	-0.16183	0.02809	-0.20993	0.17531	-0.16146	-0.09014	-0.11455	0.11346	-0.15549	0.60826	0.27047
A_73_109738	GCCTGATGTTTTCATATTCTCCTTAAATTAAGAAGTGTTTTGTGTTTGTATCTTGCACCC	NM_001033609	NM_001033609	CCT8	chaperonin containing TCP1 subunit 8 (theta)	CTRL	0.00712	-0.11746	-0.31061	-0.19830	-0.21043	-0.14495	-0.19844	0.19015	0.31799	-0.02415	0.10631	-0.00716	0.34093	-0.30303	0.09186	-0.13146	-0.24417	0.08273	0.38572	0.12795	-0.05358	0.09129	0.19633	-0.74606	-0.30697	0.39294	-0.02572	0.18958	0.88859	0.09461	-0.05714	0.04351
A_73_105923	GCTGTTTCTGTATGCTTACAACCAAGAAGCAGCAAATGCCAAAATTGTTTAATGTTATGT	NM_001038064	NM_001038064	GTF2F2	general transcription factor IIF polypeptide 2 30kDa	CTRL	0.00000	-0.00613	-0.05314	-0.08738	0.18575	0.20544	-0.14661	-0.34793	-0.58137	-0.74744	-0.70679	0.30582	-0.71470	-0.20412	0.09065	0.03238	0.12206	1.17704	-0.21247	-0.32735	0.21375	-0.44784	0.18488	0.47842	-0.84508	0.20916	0.52242	-0.20663	0.60153	1.01530	1.09407	1.03088
CUST_8987_PI390417776	CTCATACATGGGAGCAGTAGGTTATCTATTCTTCAAAATATTCCATGCCAATCAGTATTT	Target669	XM_864390.2	FN1	fibronectin 1	Targets	-0.62062	0.10303	-0.71002	0.55196	-0.30575	0.11993	-0.67886	0.80885	0.07145	0.24551	-1.24404	-0.36112	1.28914	0.22327	0.71371	-0.33224	0.02882	-0.33686	-0.10658	-1.32532	-0.29963	-0.03144	0.22991	1.91428	0.97085	0.27683	-0.02941	-0.49517	0.69188	-0.13424	-0.37570	0.25706
CUST_7505_PI390417776	TGAGGTTCTGCTGCCTCCAGCCTGAATTTAGGACGCCAATAGGCAGACCTGACCCCTGAA	Target984	XM_001252392.1	LOC784605	similar to ADAM15 isoform 6a	Targets	0.20534	-0.18179	-0.74425	0.19607	-0.07525	-0.01488	0.09200	0.13077	-0.34760	0.03245	-0.51608	0.39297	0.41332	-0.04385	-0.10228	0.05719	-1.02506	-0.10130	-0.10919	-0.38660	-0.15311	0.01473	0.47373	-0.37600	0.63378	0.15896	0.42403	-0.70818	0.48852	0.28129	0.20082	-0.06542
CUST_1340_PI390417776	ACGTGGAGCCGTTTGAGTCTTTCTGCTGTGCTGTAATATTTTCAATAAACCTCAGACAAC	Target1444	NM_001099210.1	RPS17	ribosomal protein S17	Targets	0.32025	-0.20028	-0.07065	-0.03060	-0.22935	-0.08365	-0.03354	-0.08288	0.09718	0.21745	-0.00976	0.32772	0.12713	-0.21384	-0.14784	0.20384	-0.44715	-0.06752	0.21439	0.12923	0.36258	0.00969	0.18216	-0.60546	-0.03357	0.52698	-0.18460	0.16701	-0.13459	0.38427	0.14011	0.28053
CUST_7815_PI390417776	GTTGACAACATAGAATGGTTTACTGCTGTCATTGTCCATGCCTACAGATAATTTATTTTG	Target813	XM_880722.2	HSPD1	heat shock 60kDa protein 1 (chaperonin)	Targets	-0.19628	-0.09844	-0.26597	-0.31726	-0.24759	-0.09892	-0.26017	0.27414	0.12630	0.01842	0.09802	0.18361	0.38926	0.30914	-0.01866	0.06747	-0.45956	0.88841	0.44538	0.16109	-0.16864	-0.12688	0.11784	-1.02210	0.08519	0.04757	-0.42384	0.30025	0.78315	-0.12109	-0.09863	-0.25382
CUST_3332_PI390417776	AAACAAAATAGCAGCTGTAGGAGGTTAAATGAGTGGGCTTCAATGGGATTTAAAATGTGT	Target260	NM_001045966.1	C7	complement component 7	Targets	0.18486	0.63610	-0.34542	-0.33301	-0.12726	-0.37312	-0.24427	0.91314	1.15246	0.15188	-0.55042	0.61910	-0.19078	0.67014	0.65441	0.82506	-0.16382	-0.10892	0.05590	-0.87814	0.16758	0.19617	0.16162	0.50370	0.33706	0.65617	-0.24209	-0.05816	-0.24438	-0.30299	-0.54996	-0.61195
CUST_4385_PI390417776	TTGCTGAAAAGCTAGGTGGATCCCTAATTGTAGCTTTTGAAGGATGCCCTGTGTAGACCA	Target543	NM_001015586.1	DSTN	destrin (actin depolymerizing factor)	Targets	-0.03762	-0.00250	-0.36554	0.27201	0.09665	-0.15756	0.12055	0.28675	-0.29147	0.28887	-0.10072	-0.31258	0.86528	0.85500	0.31751	-0.18010	-0.42194	0.13044	0.32602	-0.17666	0.29976	0.15826	0.29531	-0.61180	0.24230	0.41778	-0.84252	-0.54361	-0.14636	-0.45340	0.00249	-0.65915
CUST_8432_PI390417776	CCCTTTGTATATTAGTTATCAATTGCTGTGTAATAAATTACTCCAAAACTTGGTGGCTGC	Target506	NM_205793.2	DGAT2	diacylglycerol O-acyltransferase homolog 2 (mouse)	Targets	-0.31163	0.97293	-0.56154	0.05324	-1.09872	0.36973	-0.38735	-0.07347	0.29771	0.07139	0.86233	0.19365	-0.15229	-0.13270	-0.38671	0.61485	-0.27608	0.42148	0.06940	0.79828	2.29281	-0.17865	-0.62743	0.57532	1.23039	0.36858	-0.75904	0.14234	-0.93970	-0.74512	-0.74771	-0.05528
CUST_977_PI390417776	GCGCTGGGGTGGACCATCGCGTCATCCTGGGCGATGAGCTGCCAAGATTCTATGACGAGT	Target1359	NM_001034388.1	PSMB9	proteasome (prosome macropain) subunit beta type 9 (large multifunctional peptidase 2)	Targets	0.35971	-0.51550	-0.53529	0.79184	0.81889	-0.50615	-1.21297	-0.20483	-0.13589	0.37166	-0.36188	0.24166	-0.17262	-0.44150	0.79780	-0.82856	-0.48995	-0.04540	-0.69792	0.13559	0.04402	0.43108	0.41240	1.44199	1.11028	0.40429	0.35980	0.82897	0.32278	-0.08224	-0.34106	-0.47181
CUST_951_PI390417776	TTGAATTGTTAGCACGACTGTGTCCAAATAGCACTGGTGCTGAGATTAGAAGCGTCTGCA	Target1360	NM_001015639.1	PSMC2	proteasome (prosome macropain) 26S subunit ATPase 2	Targets	0.15077	0.15329	-0.10769	0.02168	-0.04216	0.09448	0.03281	0.07659	0.08917	0.05005	0.26925	-0.04716	-0.05379	-0.05025	-0.24852	0.43497	-0.59218	-0.10225	0.38149	-0.07138	-0.10693	0.09659	-0.16798	-0.65647	-0.02201	0.33867	-1.03327	0.21188	-0.10807	-0.21890	0.41545	0.37042
A_73_108553	ATAAGGGGAGGGTAACATTTTGCTTTCTTATGTAACTCTCTTCGAAAATGTGCAGTACCA	XM_612661	XM_612661	CSDA	cold shock domain protein A	Catalog	0.20038	-0.00491	-0.27678	-0.19301	-0.28381	-0.03170	0.12103	0.00490	0.25874	0.22571	0.17434	0.32083	-0.00526	-0.10254	-0.18843	0.30273	-0.28888	0.04311	0.40778	-0.16414	-0.03074	0.04484	0.05482	-0.53043	-0.07690	0.13749	-0.08152	0.02070	-0.22580	-0.04124	0.29778	0.29259
CUST_4276_PI390417776	AGACAGCCGATACATCCTGAATGATAACTTCATGATATGCATGGAGACCGTCACGGCTTA	Target555	NM_001034500.1	EBP	emopamil binding protein (sterol isomerase)	Targets	0.08820	-0.25575	0.10798	-0.09722	-0.02419	0.38822	-0.47209	0.37549	0.23421	-0.03254	-0.12397	-0.17041	0.36576	0.00160	-0.12103	0.13039	-0.58606	-0.25217	0.53974	-0.75183	0.38763	0.31060	-0.00160	-0.83244	-0.07405	0.07704	-0.61770	0.05287	-0.29384	0.51694	0.49838	0.83225
CUST_5081_PI390417776	AACACAATTACAACATCCTGCAGGTGGTGACAGAACTCCTTCAGGTCAACAACAACGACT	Target1127	NM_001100367.1	NBR1	neighbor of BRCA1 gene 1	Targets	-0.04473	-0.11510	-0.38628	-0.05227	-0.35807	-0.17251	0.23527	0.28863	0.10063	0.29027	0.18679	0.44531	-0.12155	0.12499	-0.09755	0.88841	-0.29301	-0.12398	0.43290	-0.30941	-0.27197	0.28411	0.17659	-0.17932	0.32272	0.35729	-0.37864	0.16138	0.17528	-0.21835	-0.01147	0.01138
CUST_615_PI390417776	CTGCATCACTTCTATCCTATCCAGTCATATCTAATGTAGAAAATTAGTTTCCAGTGAAAG	Target1022	XM_863836.2	MAP1B	microtubule-associated protein 1B	Targets	-0.01317	-0.35805	-0.78056	0.01305	0.20023	-0.09616	-0.60867	0.43015	0.38492	0.43765	-0.36066	0.11489	0.93034	0.13101	0.47041	0.14735	-0.40431	-0.83452	0.09626	-0.01957	0.26093	-0.03820	0.27734	-0.14720	-0.04862	0.36096	0.35913	-0.21677	0.77610	-0.01380	-0.06965	-0.62371
A_73_118091	ACCCATGGTCTGGGTATGGACTCCCCCTCTCTGGGTATGGAACCCCCTTTCTCTTCCAAA	NM_001034440	NM_001034440	PEBP4	phosphatidylethanolamine-binding protein 4	Catalog	0.18660	0.30476	0.37511	0.22692	-0.31276	-0.00496	-0.19545	0.21348	0.13572	-0.28579	-0.14524	-0.11741	-0.29092	0.14982	-0.19091	0.16392	-0.18980	-0.03227	0.19935	-0.51468	0.53311	-0.15375	0.10801	-0.21771	-0.13380	0.00494	-0.13706	0.28535	-0.26783	0.18287	0.55449	0.44427
A_73_115216	GCCCAGTCTGCGCCTGTGTCTTCAGACTTCGAGAAATAAAACTGTTTCTGTGGCAAAAAA	NM_176655	NM_176655	NDUFA10	NADH dehydrogenase (ubiquinone) 1 alpha subcomplex 10 42kDa	CTRL	-0.12295	-0.56062	-0.29094	-0.27029	-0.06870	-0.10519	-0.42868	-0.25775	0.22754	0.34484	0.35853	0.34145	0.40189	-0.22437	0.26562	0.54995	0.03100	0.22159	0.44209	-0.06456	0.01862	0.04639	0.40565	-1.33290	-0.11557	-0.10107	-0.07946	-0.01886	0.08420	0.43457	0.16749	-0.12417
CUST_2413_PI390417776	TGATGTCTGAGGTTAATGAATAATTAGTGTTCACCGTTTCTGTGCTTGGGTGCCTGCCCT	Target1071	NM_174114.2	MSRA	methionine sulfoxide reductase A	Targets	-0.02477	0.09482	-0.13722	-0.06968	-0.26084	-0.17218	0.05186	0.62796	0.25301	0.18251	-0.21962	0.23127	-0.00738	0.36633	0.13458	0.47735	-0.51847	-0.13150	0.22552	-0.82549	0.01808	0.32963	-0.45546	-0.41777	-0.01997	0.00734	-0.81901	0.24671	-0.24516	-0.49387	0.47958	0.09135
A_73_113724	AGATCCAGACCAAGGCAGGTGAGGCGACAGTGAAATTTCTGAGGAGTTGCCACCTGGAGG	NM_001035029	NM_001035029	MRPL9	mitochondrial ribosomal protein L9	CTRL	-0.18836	0.33539	-0.00626	0.24918	-0.16390	0.13204	-0.08807	0.17640	0.27226	0.22450	0.19949	0.31251	-0.13411	0.07752	-0.06291	0.40971	-0.22543	-0.10147	0.44966	-0.39758	-0.31701	0.28284	-0.21756	-0.56582	0.23684	0.00623	-0.56691	0.13362	-0.11769	-0.29779	0.29542	-0.03103
A_73_110851	AAGTCATTTGTTTTTTCTTCTACACAAACCACAAAAACAAAGCCAGCTCCCTGCCAGGGA	NM_174502	NM_174502	ANXA11	annexin A11	CTRL	0.08272	0.00058	-0.29908	-0.08911	-0.10307	-0.13908	-0.21406	0.07472	0.04091	0.24557	-0.07488	0.26456	0.32546	0.10145	0.16593	0.26472	-0.08103	-0.13781	0.32819	-0.35992	-0.28806	0.25302	-0.00058	-0.28435	0.24748	-0.28572	-0.30700	-0.10986	0.25005	-0.16539	0.23738	0.02046
CUST_8232_PI390417776	CCTGAAATCTTGGACTGTTTATGACCTACTGGCTCCTTTAAATAGTAAGAAAATGAAAAC	Target522	NM_001076131.1	DNAJB14	DnaJ (Hsp40) homolog subfamily B member 14	Targets	0.00000	-0.42533	-0.19820	-0.14688	-0.06554	-0.16503	0.02866	0.22050	-0.02493	-0.12694	-0.35868	0.05297	-0.03648	0.03259	0.05041	0.09634	-0.03882	0.00311	-0.06832	-0.00201	0.02267	-0.11238	0.21902	-0.03672	0.05893	-0.09309	-0.15432	-0.20433	0.07798	0.23492	0.09190	-0.04905
A_73_104109	AGCTGGCGTTATTGTTTTATTTTTTGGTGATGTGCTAACAATAAGGCGTACACTGGGGTT	NM_175806	NM_175806	ATP6AP1	ATPase H transporting lysosomal accessory protein 1	Catalog	0.18382	-0.30313	-0.29635	-0.03100	-0.03829	0.16062	-0.26198	0.40970	0.12668	0.11925	0.30466	0.20593	0.56211	-0.23008	-0.27162	-0.00455	-0.33635	-0.15115	0.36485	-0.35159	-0.03420	0.01898	0.04977	-0.57839	-0.18336	0.23720	-0.63086	0.00454	0.05118	0.16435	-0.10696	0.08648
A_73_109415	TGTTTTTACTTTTGCTTGTTGTGCCTCTGTGAAGGGGAGCTCATAGGTGCTGGAAGTTGT	XM_591814	XM_591814	ITGB7	integrin beta 7	CTRL	0.19512	-0.51262	0.05588	0.19213	0.45928	-0.01313	-0.00864	-0.21835	0.03461	0.39182	-0.95464	0.48316	-0.53170	-0.22893	0.48885	-0.81185	-0.72278	-0.45597	-0.74330	0.07551	-0.75914	0.01765	0.37746	2.06987	0.69394	0.00000	0.10678	-0.75609	0.32504	-0.70920	-0.24804	-0.95761
CUST_193_PI390482839	GGTCCTCTTCTTTTCCCAGAGCTCCACCCCAACCAGGAGCTCTAGTTAATGGAGAGCTCC	Homolog126	NM_001824.2	CKM	Unknown	Ortholog	-1.57609	0.52644	-1.45091	1.04462	-1.30201	0.89299	-1.42032	-0.75882	0.19008	-0.22746	0.01108	1.12099	-0.49696	-1.16579	-1.25381	-0.21000	0.05606	-0.51268	0.37646	0.48883	0.57737	-0.15361	0.69865	-0.01117	1.41405	-1.01841	0.13298	1.38107	0.28087	0.79273	-1.30322	-1.46913
A_73_103317	GCTACCTCCGCTCCGTGTTTGCTCTCACAAATGGAATTTATCCTCACAAAGTAGTGTTCT	NM_001031756	NM_001031756	RPL6	ribosomal protein L6	Catalog	0.15735	-0.10633	-0.03519	-0.04850	-0.18408	0.10832	-0.00020	-0.13674	0.20083	0.27628	0.22069	0.04917	0.10810	-0.23221	-0.21290	-0.04247	-0.26866	-0.04852	0.29650	0.18173	0.09576	-0.17010	0.07820	-0.52614	-0.08905	0.00020	0.05194	0.09913	-0.02844	-0.07094	0.26580	0.35855
CUST_6722_PI390417776	AGTGTTAACACTGTGTCCATTTAAGCTGCATTCTGTCACTGCCTTTGAAAGATCTTTTTT	Target1238	NM_001075629.1	PCOLCE2	procollagen C-endopeptidase enhancer 2	Targets	-0.94775	1.07068	-0.18182	0.39048	-1.30561	0.63041	0.19136	0.43390	0.34891	0.15116	-1.09496	0.51984	-0.01742	-0.49547	-0.57706	-0.34885	0.01721	0.46012	0.10800	-1.34769	-0.61107	-0.50210	0.09877	0.55062	0.62161	0.65833	-0.08905	-0.20813	-0.13414	-0.08059	-0.10602	1.19505
CUST_1955_PI390417776	GTGAGAGACGAAGTAATGGATTTTGCTAATCATTTTGTGATTCAAACGCATGCTGTATTT	Target449	NM_001033617.1	CTSC	cathepsin C	Targets	0.35904	-1.08467	-0.02304	0.42132	-0.34793	-0.51903	-1.10411	0.24998	-0.32205	0.20842	-0.55531	-0.30518	0.28605	-0.54410	0.55381	-0.65406	-0.75653	-0.91466	-0.10086	-0.17702	-0.04600	0.02267	0.18248	0.49725	0.02921	0.26809	0.40843	0.67941	0.46650	0.07112	0.04204	-0.13968
CUST_7755_PI390417776	AAGATCATCACCAAGGCCAAGTCCCTGCGTATTGCTGAGTACGCCTTCCAACTGGCCCAG	Target825	NM_001076313.1	IDH3G	isocitrate dehydrogenase 3 (NAD ) gamma	Targets	0.00218	-0.30251	0.10137	0.38747	0.21374	-0.00218	-0.26659	-0.18766	-0.17407	0.21662	0.03478	0.37812	0.15986	-0.12430	0.06607	-0.25422	-0.40339	0.12094	0.11374	-0.14146	0.07623	-0.19695	0.22487	-1.02506	-0.22026	-0.21389	-0.16953	0.04172	-0.18306	0.04732	0.04423	-0.02579
CUST_3068_PI390417776	GGTGGAATACATTCTCTAAGGGTGCCTGTCATTTAAAAGACCAAATAAACATTTTGTGTT	Target1697	NM_001075987.1	TMOD3	tropomodulin 3 (ubiquitous)	Targets	-0.30130	-0.60711	-0.68004	-0.56115	-0.21218	0.30835	-0.81479	0.21991	0.33364	0.01966	-0.57928	0.50035	0.21227	0.13737	-0.12593	0.56007	-0.42186	-0.94439	0.01889	-0.76476	-0.09539	0.38684	0.28688	-0.32126	-0.01914	0.22716	0.31031	0.02273	0.17760	0.38102	-0.05059	-0.09305
A_73_117741	ATGAGTGTTAAAGACTTGAGACTTTAACCTGCTGACAGTCCCAAATGAAATTATGCAACT	NM_175785	NM_175785	ATP2C1	ATPase Ca transporting type 2C member 1	CTRL	-0.17046	0.29257	-0.00465	-0.03292	0.02343	0.08699	-0.37488	0.33274	0.18099	0.09138	0.34125	-0.07557	0.13484	0.34778	-0.11863	0.15906	-0.42713	-0.30882	0.55454	-0.14401	-0.21170	0.09540	0.00609	-0.52433	-0.21043	-0.54878	-0.52409	-0.09162	0.20534	-0.45712	0.45501	0.00464
CUST_3316_PI390417776	ATTTGTATTTTTTGCCTTTTCCTCTCTGGCCTGGATCTAGAAGTGCTGAGCTGAGCAGTG	Target264	NM_001046419.1	CABC1	chaperone ABC1 activity of bc1 complex homolog (S pombe)	Targets	-0.63904	0.00829	-0.10443	0.31141	-0.03764	-0.12496	0.05331	0.19362	-0.05915	0.53300	0.51213	0.22901	0.54366	0.31147	0.39384	0.51772	-0.00833	0.24284	0.39809	-0.13825	-0.46672	-0.16324	-0.21971	-1.05113	-0.18480	-0.54679	-0.71050	0.07962	0.38985	-0.59787	0.38005	-0.38140
CUST_7107_PI390417776	GTCAACGCTGCTGTGACTTACTCGAAGCCTCGATTGGCCACGTTTTGGTACTATGCCAAG	Target157	NM_001024550.3	ATP5L	ATP synthase H transporting mitochondrial F0 complex subunit G	Targets	0.26314	-0.28425	0.06934	0.17947	-0.01618	-0.11771	-0.09693	-0.10216	0.06461	0.15969	0.33935	0.27581	0.30051	-0.46961	0.11167	-0.78381	-0.16641	0.21667	0.44685	0.07760	0.00968	-0.12292	0.18776	-1.05625	-0.10096	-0.00974	-0.35764	-0.06397	0.34525	-0.19016	-0.15817	0.04416
CUST_26_PI390417776	CCACCGCAAATTTATTATATCCTTACATTGAATTGCCCAAAGTTTGTTTGGGTTTTTCCA	Target431	NM_177494.2	CROT	carnitine O-octanoyltransferase	Targets	-0.66086	-0.29193	0.14586	0.09986	-0.28137	0.24295	-0.27668	0.31692	0.45406	0.00853	0.02564	-0.00858	0.24964	0.34504	0.44321	1.01747	-0.01596	-0.81069	0.31903	-0.06401	-0.04094	0.65750	-0.21613	-0.20095	0.15139	-0.48425	-0.11131	0.34610	-0.15738	-0.25756	-0.02107	0.09248
CUST_1577_PI390417776	AATTATACTAACTTATATTTTCTATTTATGTCGAGGCGTGGGCCGCTCTGCCACGCCGCA	Target478	XM_001252310.1	CDKN1C	cyclin-dependent kinase inhibitor 1C (p57 Kip2)	Targets	-0.52236	0.06753	-0.20758	0.27585	0.39162	0.39037	0.26299	0.03820	0.44518	0.56333	0.05622	0.12903	0.20879	-0.03924	0.58430	-0.32967	-0.98445	-0.49395	-0.16688	-0.49987	-0.10564	0.42655	0.06724	-0.08467	0.17843	-0.40135	-0.34199	-0.51107	-0.05498	-0.90795	0.57953	-0.41381
CUST_4020_PI390417776	TAGGCTCATTCATTTCCCTAGTAGCAGACCTACTGACACTCACATGAATTGGAGGACAAC	Target212	BE753289	BE753289	Unknown	Targets	0.05420	-0.19573	-0.36064	0.11362	0.00025	-0.14261	0.12736	0.14654	0.19881	0.32953	0.04362	0.19036	0.50523	0.06091	0.05767	-0.04262	-0.42810	0.05397	0.05034	-0.16315	-0.29963	-0.01339	-0.04087	-0.76766	-0.48888	-0.00025	-0.24780	-0.06257	0.18663	-0.24383	0.24400	-0.05778
CUST_8317_PI390417776	GGTTGGAGTTAATTGTTAGCTGTTTCATTTGAAATGCCAACTGGAGAAGTCTGTTTTTAA	Target519	NM_001034268.1	DNAJB11	DnaJ (Hsp40) homolog subfamily B member 11	Targets	-0.15266	-0.06046	-0.35655	-0.24371	-0.33090	0.08555	-0.30623	0.17121	0.13707	-0.14411	-0.14310	0.03274	0.21018	-0.06121	-0.15168	0.50446	-0.00165	0.15605	0.37599	0.00164	-0.04369	0.13126	-0.08864	-0.70585	0.09905	0.06564	-0.07707	0.01886	0.54918	-0.09266	0.26383	0.15871
A_73_108373	TTTTTTCTAGGACTCTGTGCAACTGTTGTATATGGTTCCGTGGGCTGACCGCTTTGTACA	NM_174416	NM_174416	PDE2A	phosphodiesterase 2A cGMP-stimulated	CTRL	-0.10219	-0.03955	-0.49145	-0.28182	0.16244	0.46264	-0.47764	0.07431	0.08813	0.50068	-0.46841	0.83359	0.22379	-0.45194	0.14943	-0.26970	-0.76014	-0.89239	-0.31588	0.19142	-0.22974	0.44435	0.62683	-0.38743	0.08619	-0.37703	0.23457	-0.44150	0.90635	0.03849	0.33413	-0.37142
CUST_4994_PI390417776	GAGCTGATATGGTTTGTGACTTACCGTCCAGCTGAACACACACTTGTTCTGAGGGAAAAA	Target1497	NM_001075565.1	SEC13	SEC13 homolog (S cerevisiae)	Targets	0.04925	-0.01399	0.01300	-0.07519	-0.11643	-0.00541	-0.15594	0.29187	0.02198	0.11078	0.07758	0.03917	0.27421	-0.34137	-0.45186	-0.12981	-0.28223	-0.27219	0.30076	0.12945	0.16106	0.20029	0.06447	-0.54738	-0.01432	0.49703	-0.35187	-0.80768	-0.23235	-0.05248	0.11147	0.00539
CUST_4539_PI390417776	CAAAACCCCTCCCCTCTCCCAACCCGCGGCCTGGCTTTTTCTTCGGGTGAAAAACTTTTT	Target962	XM_869283.2	LOC616223	hypothetical LOC616223	Targets	0.01754	-0.12255	-0.28824	0.22225	0.01925	-0.10852	0.47633	-0.29207	0.12247	0.39393	0.43251	0.41710	-0.02284	0.26984	0.41162	0.04404	-0.20754	0.88014	0.20837	0.67284	-0.01775	-0.30169	-0.02974	-0.41087	-0.20310	0.14690	-0.15010	-0.10676	-0.16348	-0.60452	0.22825	-0.12009
CUST_6343_PI390417776	AATTAATTCCTAGCTTGTTTTCCGTTCTGGAGTAGAAAGGTATTTGCTGATAAGAGGCAT	Target1552	NM_001101194.1	SLC25A12	solute carrier family 25 (mitochondrial carrier Aralar) member 12	Targets	-0.26677	-0.27962	-0.03056	0.95765	0.38338	-0.01166	-0.17151	0.36424	0.00862	0.28724	0.17653	-0.06023	0.60537	-0.00276	0.00275	0.73481	-0.16361	0.03093	0.50983	-0.60634	-0.19740	-0.01997	0.05338	-1.28951	-0.36008	0.02909	-0.38155	0.40865	0.05592	0.14257	-0.00471	-0.12233
A_73_107527	AAAGCCGAAATCTGCTAGTGTGAAACTTTCTCTACTCTCTGAAACGAATCAAATACACTA	NM_174620	NM_174620	TCTEL1	TCTEL1 protein	Catalog	0.13114	-0.02754	-0.23863	-0.49840	0.05996	0.18672	-0.37930	0.20108	0.42876	0.16102	-0.18251	0.22188	0.22313	-0.36797	-0.44869	-0.04194	-0.17760	-0.52716	0.28597	-0.28773	0.25285	0.38802	0.22667	-0.75965	0.00213	-0.02161	-0.00214	-0.19283	-0.23570	0.21328	0.40019	0.09475
A_73_109397	AGGGAGCCAAGCAGGGAACAGCAGTGGGCGGACCCTTGGAAAAATAAAAGTGTTGCTCTC	XM_611454	XM_611454	LOC512757	Bos taurus similar to Homo sapiens hsp70-interacting protein (HSPBP1)	CTRL	0.12388	-0.15886	0.04519	-0.03617	-0.16012	0.19632	-0.13060	-0.34924	0.09100	0.02786	0.01191	0.15697	-0.01112	0.01613	-0.24792	0.10071	-0.08827	-0.26138	0.36180	0.21609	-0.05585	0.01104	0.12572	-0.88809	0.10395	-0.09280	-0.07310	-0.11700	0.27143	0.06632	-0.06907	-0.10372
CUST_1230_PI390417776	CACAACTCATTATTTTTGCTTTGTTCAAAGTTTTCCTTCACCGCTGAGATATTATGTCAG	Target1457	NM_001040601.1	RSU1	ras suppressor protein 1	Targets	-0.16138	-0.38554	-0.59183	-0.37398	-0.19980	-0.01863	-0.38449	0.31111	0.18931	0.05410	-0.37407	-0.02041	0.28979	-0.25008	0.20598	0.24795	-0.30677	-0.82738	0.01839	-0.32782	0.15030	0.40251	0.06201	-0.09900	0.15826	-0.11804	0.04588	0.02497	0.46422	0.07007	0.13306	-0.13018
CUST_7250_PI390417776	AGAAGTAACCATAAAACTCAAGAGGGGTAGGTGAACAGGCGCCAGAACTGTCATTGACAA	Target650	NM_001034341.1	FHL1	four and a half LIM domains 1	Targets	-0.14110	-0.20269	-0.51736	0.43130	-0.09712	-0.04019	0.03910	0.20300	0.16966	0.13345	0.29804	0.04741	0.65854	-0.21591	0.08077	0.38932	-0.10282	0.16773	0.23207	-0.47045	-0.49773	-0.09242	-0.67844	-0.08941	-0.36680	-0.13043	-0.53606	0.25357	0.06831	-0.42331	0.53540	0.16220
CUST_6086_PI390417776	CAGAATTGGGCGATCAGGTCGATATGGCCGAAAGGGTGTGGCTATTAATTTTGTAAAGAA	Target583	NM_001046188.1	EIF4A3	eukaryotic translation initiation factor 4A isoform 3	Targets	-0.40578	0.36169	0.01235	0.26939	-0.04353	-0.16618	-0.27993	0.32899	-0.12321	0.11815	0.33275	-0.12685	0.18127	0.24201	0.08954	0.43675	-0.46546	-0.31308	0.18579	-0.26017	-0.42036	-0.01246	-0.36574	-0.36667	0.11225	0.04555	-1.04436	0.13072	0.36981	-0.37503	0.26702	-0.11268
CUST_8075_PI390417776	GGACAAACCTGAACCGAAATAACTGCCCGCCAGACCTCAAGCTCCACACTGCCAGTGTGT	Target1256	NM_001034440.1	PEBP4	phosphatidylethanolamine-binding protein 4	Targets	-0.03771	0.54707	0.56597	0.44461	-0.12702	-0.04449	-0.18236	0.56797	0.03675	-0.31838	0.11599	-0.22398	-0.04290	0.42725	-0.11316	0.34420	-0.26290	-0.05233	0.18524	-0.40038	0.50686	-0.24171	0.05104	-0.25154	-0.33889	0.11776	-0.26121	0.40910	-0.25401	0.26517	0.76746	0.45501
CUST_4004_PI390417776	TGACCAATTTTACACTAGCCACCCTACTCGTCATCATCGCATTCTGACTTCCCCAACTAA	Target214	BF605162	BF605162	Unknown	Targets	0.61009	-0.75762	0.03828	0.02317	-0.88393	-0.02355	-0.17963	-0.90620	0.26895	0.73106	-0.15478	0.28387	0.83210	-0.37247	0.38981	-0.16705	-0.26618	0.12514	-0.21203	0.19391	0.30196	-0.10357	1.24233	-1.16437	-0.67234	0.40104	-0.35323	-0.03845	0.30994	1.01931	-0.39526	0.38312
CUST_7514_PI390417776	AGTCTTAAGACACCGGGTATCTCCACTTGCTGTCAAACAGCACTCTGGGGACTGGCCCAC	Target983	XM_001252360.1	LOC784605	similar to ADAM15 isoform 6a	Targets	0.13596	-0.09291	-0.65863	-0.04010	-0.29823	0.10561	-0.13641	0.18131	-0.35747	0.13910	-0.44058	0.52417	0.45156	0.14821	-0.12161	0.27673	-0.75538	-0.11227	0.02074	-0.40406	-0.02104	0.22322	0.73528	-0.25209	0.63895	0.38860	0.35288	-0.49332	0.60413	0.38822	-0.22285	-0.11574
A_73_116133	AGGCTCCCCCTGTAAGACATTCGGCCAGTGCTTGCTGAATGAACCCAATAAAAAATGAAA	NM_001038527	NM_001038527	PSMB7	proteasome (prosome macropain) subunit beta type 7	CTRL	0.35467	-0.28483	-0.22541	-0.24291	-0.17619	-0.15184	0.11415	-0.37499	0.12709	0.14092	0.02916	0.08415	0.05154	-0.42670	-0.19664	-0.20447	-0.30057	-0.14048	0.17812	0.11676	0.19348	-0.17340	0.01268	-0.79348	-0.17532	0.39703	-0.01280	0.07119	0.13218	0.09167	-0.09692	0.26770
CUST_8425_PI390417776	TTTTGATGCTTTGTCCCAGGGTGGGCGTGGGCCTGAGGGAGCCCCAGGAAGTGTGTCAGA	Target507	NM_001100357.1	DGCR14	DiGeorge syndrome critical region gene 14	Targets	0.04944	0.40316	0.14299	0.22127	-0.02302	0.02266	1.30423	0.14561	0.09655	-0.07353	0.37176	0.07686	-0.16122	-0.18082	-0.44156	-0.39897	-0.21869	-0.02728	0.26545	-0.29309	-0.10451	0.10683	-0.10568	-0.32653	-0.29239	0.16700	-0.03087	-0.36676	-0.11413	-0.28223	0.38768	0.45821
A_73_105533	TAGCTGCCCCTATGTGGAGGTTGCACTTGGGGATGTCACTGCCCAGCACACCGTGCAGCT	XM_607920	XM_607920	LOC529472	Bos taurus similar to Homo sapiens myosin XVA (MYO15A)	Catalog	0.33388	-0.25205	-0.63935	-0.74543	-0.01666	-0.21466	0.30704	-0.44981	0.21568	-0.42721	0.27446	-0.46598	0.14711	0.28115	0.01647	-0.03330	-0.32963	-0.36740	0.29191	0.03668	-0.16898	-0.18315	0.33226	-1.24979	-1.05032	0.66276	0.50018	0.13681	-0.23355	0.04466	0.42648	0.44490
CUST_4127_PI390417776	GTGTACAGAACGCACTTAAAAGTGTGTTAACTATTGTGACTTCTTTCAAGTCTAAATGGT	Target568	NM_001098086.1	EIF2AK3	eukaryotic translation initiation factor 2-alpha kinase 3	Targets	-0.21294	-0.41521	-0.94675	-0.41292	-0.21257	-0.16603	-0.66052	-0.17330	-0.00992	0.03821	-0.78126	0.19227	0.58167	0.08060	0.13560	0.21458	-0.27451	-0.47497	0.00985	-0.30993	-0.09993	-0.31798	0.19823	0.19059	0.37665	0.11832	0.05002	-0.29531	0.61170	0.02795	0.23617	0.11702
A_73_114729	CAGACAGGTGACTAATAGAGAAACATTTGCATAAGGGAGAGGGACAGGGTCTGTGTCATA	NM_174553	NM_174553	IFNAR2	interferon (alpha beta and omega) receptor 2	Catalog	0.08322	-0.15716	-0.49273	0.10142	-0.05529	0.13030	-0.58962	-0.18040	0.32878	0.47757	-0.62805	0.13515	0.12907	-0.57409	0.45780	0.17073	-0.49828	-0.23418	-0.40000	-0.78652	-0.64571	0.55582	0.21774	0.09776	0.16376	0.64163	0.01717	-0.13525	-0.16315	-0.01737	0.01956	-0.85355
CUST_2968_PI390417776	AACCGCATGAGCTTCGGAGAGATCGAGGAGGACGCCTACCAGGAGGACCTGGGTTTCAGC	Target1344	XM_870171.2	PRPF31	PRP31 pre-mRNA processing factor 31 homolog (S cerevisiae)	Targets	-0.29029	0.01923	0.01555	0.26833	-0.01229	0.01218	-0.41254	0.44884	-0.10352	-0.04849	0.10913	0.02308	0.10063	0.32541	-0.15245	0.44424	-0.38966	-0.39730	0.26254	-0.27225	-0.04375	0.42291	-0.32492	-0.69832	0.10002	0.17350	-0.54330	-0.01508	-0.02647	-0.10284	0.59908	0.12516
A_73_118033	TCCCAGACGCACAGAATTATGGGAGAGAATGTTGATTTCTATACAGTGTGGCGCGCTTTT	NM_176634	NM_176634	MTCH2	mitochondrial carrier homolog 2 (C elegans)	CTRL	0.07386	0.10739	-0.01399	-0.42395	-0.09249	-0.08996	-0.24855	0.01025	0.15593	0.02578	-0.04758	0.10786	0.26879	-0.23224	0.01658	-0.27610	-0.09169	-0.13804	0.44037	-0.00649	0.08376	0.19363	0.18851	-0.75982	0.00646	0.10538	-0.09405	-0.06106	-0.00947	-0.13437	0.34282	0.13368
FS_DNAJA1	AGAATGGCTTTCTCTCTCCTGATAAACTCTCTTTGCTGGAAAAACTTCTG	NM_001015637|XM_001252101|XR_027618|XR_027633	NM_001015637|XM_001252101|XR_027618|XR_027633	DNAJA1	DNAJA1 DnaJ (Hsp40) homolog subfamily A member 1	FS	-0.73435	0.18538	-0.08091	-0.28458	0.08447	0.17663	-0.50695	0.18226	0.21256	-0.06960	0.06640	0.38033	0.88873	0.99821	-0.09613	-0.10278	-0.20485	1.95665	0.55231	-0.08896	-0.36231	-0.55468	0.15369	-0.70929	0.14250	-0.15309	-0.51984	0.28135	1.15755	-0.91047	0.49996	-0.17340
CUST_258_PI390417776	GGGGGAGAGCCCGGCCGAAGACGAGGACACAGGATGAGGGCCCTGCGGGTCTCCCAAGCG	Target417	NM_176674.2	COX7A1	cytochrome c oxidase subunit VIIa polypeptide 1 (muscle)	Targets	0.20254	-0.54082	0.00264	-0.02274	0.05379	0.00503	-0.38868	-0.25494	-0.16620	0.11990	0.19854	0.28059	0.38598	-0.37480	0.06740	-0.82892	-0.22046	0.15466	0.13481	-0.00264	0.26182	-0.19691	0.55740	-1.62127	-0.42562	0.00999	-0.04151	-0.30638	-0.01818	0.39956	-0.07218	0.18124
CUST_397_PI390482839	TTTGATGTGCTTGTGATGCCCAATCTCTATGGGAACATTATTGACAATCTGGCTGCTGGC	Homolog74	NM_174855.1	IDH3B	Unknown	Ortholog	-0.11067	-0.38199	-0.20896	0.20101	0.09653	-0.24999	-0.28888	0.20922	0.05232	0.05995	0.21006	0.33990	0.36557	0.20683	0.24559	0.46164	-0.33820	0.00468	0.11640	-0.43758	-0.19365	0.06017	-0.13811	-1.11907	-0.40532	-0.00470	-0.59492	-0.05237	0.09974	-0.36349	0.07077	-0.22560
CUST_5997_PI390417776	GTTTCCAGTAGTGTTTAGATTTGGTTTCTTGAGAGGTAGTTGATTAAAACTGAGTATGTC	Target1643	XM_589161.3	SYNCRIP	synaptotagmin binding cytoplasmic RNA interacting protein	Targets	0.20069	-0.48374	-0.56537	-0.32195	-0.42961	-0.41413	-0.26833	0.57601	0.13306	-0.09192	-0.57124	-0.33190	0.31190	-0.62007	-0.03028	0.84422	-0.08071	-0.47941	0.46619	-0.81008	0.29424	0.29442	0.10746	-0.78235	0.17324	0.22135	0.02966	0.29332	0.05026	0.67276	-0.38666	0.89740
CUST_6900_PI390417776	GGAGTCATTTTTACAATGTAATTATTTATGTATGGTGCAATGTGTGTATATGGACAAAAC	Target1585	XM_864907.2	SMAD6	SMAD family member 6	Targets	-0.48070	0.11169	-0.49285	-0.06913	-0.23557	-0.06380	0.37201	1.02362	0.39292	0.66272	-0.00894	0.26300	0.79369	-0.28780	0.00889	0.74581	-0.53130	-0.50439	0.27463	0.23692	0.06996	-0.24953	-0.06226	-0.42324	0.51428	0.32261	0.29601	-0.33725	1.20641	-0.83609	0.02514	-0.41233
A_73_109689	GGCCCCCGATACCGTCGGAGCGCAGCCCTCACTCCCTCTGTAATCATCCCCAGGAATTAT	NM_176855	NM_176855	OXT	oxytocin prepro- (neurophysin I)	CTRL	0.01344	-0.90390	-0.77752	-0.09236	0.28955	1.12119	0.56106	-0.64068	1.23105	2.11117	0.10262	0.23758	-0.28699	-1.24206	-0.72951	0.08319	1.01919	-0.25817	0.99848	-0.01357	-0.16235	-0.33677	-0.16726	-0.13416	-0.06653	0.12174	0.99388	0.47253	-0.56209	-0.79829	0.77449	1.63976
CUST_3273_PI390417776	AGTGTTTGGACGAGTGACTAAAGGAATGGAAGTCGTACAAAGGATCTCCAACGTCAAAGT	Target1320	NM_001046231.1	PPWD1	peptidylprolyl isomerase domain and WD repeat containing 1	Targets	-0.13400	0.06707	-0.15569	-0.14540	-0.22011	-0.01567	-0.31534	0.07389	0.29469	0.13711	0.11888	0.13001	-0.05544	0.02299	0.01550	0.18939	-0.23052	0.05236	0.21662	-0.45908	-0.26896	0.26294	-0.15019	-0.34218	-0.07218	-0.52417	-0.57846	0.08417	0.17494	-0.11964	0.34147	0.05638
CUST_8319_PI390417776	TCCATTTGTGTTGAGAAAAGAATGACCAGCAAAAGGTTTAACAATACCTCTCCCTTTGGG	Target519	NM_001034268.1	DNAJB11	DnaJ (Hsp40) homolog subfamily B member 11	Targets	-0.13040	0.19919	-0.07512	-0.09721	-0.21880	-0.05706	-0.10375	0.12340	0.05482	-0.00039	-0.01242	-0.02765	0.11377	0.18654	-0.26505	0.46157	-0.14551	0.13271	0.31691	-0.00046	-0.20035	-0.15951	0.00039	-0.59680	0.29321	0.01513	-0.41477	0.15739	0.74500	0.14655	0.24658	0.03083
CUST_567_PI390417776	CATTATTGTAGTTTAAAAGTTGTACATGATAAGACATATTTTGTTTTTACTGTATGTTTT	Target1026	XM_605323.3	MAPK6	mitogen-activated protein kinase 6	Targets	-0.06965	0.12331	-0.30041	0.19849	-0.58975	0.16200	-0.14711	0.28591	0.27553	-0.06454	0.09177	0.29718	-0.38159	0.12515	-0.35696	0.46240	-0.18787	-0.31664	0.75735	-0.20980	0.14217	0.23882	0.05261	-0.23401	-0.05460	0.14194	-0.22174	-0.19408	-0.52036	-0.15959	0.57366	0.16037
CUST_7535_PI390417776	ACCGAGATGAGGATAAGGCAAAAGCCTATGAACTGGAACAGAGTGTAGTGAAGCTGATGA	Target980	XM_001252728.1	LOC784412	similar to Phosphorylase b kinase regulatory subunit alpha skeletal muscle isoform (Phosphorylase kinase alpha M subunit)	Targets	-0.45968	-0.58881	0.14935	-0.27416	-0.76068	-0.78240	-0.02389	0.70501	0.14503	0.30140	0.40725	-0.14138	0.26752	0.66754	-0.26252	0.80079	-0.04846	-0.40093	0.02350	-0.91438	0.23830	0.44422	0.71510	-0.37970	0.25556	0.06209	-1.27645	-0.31509	-0.30114	0.23678	0.90643	-0.25286
CUST_7064_PI390417776	GCAAGTGGATGTCCTTTCTGCATTTCTAGTTCTGAGTTCCAGGTGATAAAATCCAATACT	Target1212	NM_001035020.1	OSBPL2	oxysterol binding protein-like 2	Targets	0.51790	0.28061	-0.49407	-0.11032	0.12740	0.13195	0.20551	-0.46313	0.73782	-0.04281	0.05931	0.38687	-0.12097	0.04532	-0.19026	0.13356	-0.64783	-0.34965	-0.62402	-0.61127	1.39194	0.16176	-0.02282	-0.03087	0.10931	1.25315	-0.47355	-0.18784	-0.13256	0.02246	0.15805	-0.15777
CUST_2401_PI390417776	CTGCCTTTGCAATACTGCAGCTTTTAGGATGAAATAATGGAAATGACTGATTCTATCAAT	Target1072	NM_001001525.2	MSTN	myostatin	Targets	0.31723	0.56591	-0.32113	0.38564	-1.33661	-0.01936	-0.62805	0.52373	0.47876	-0.83046	0.15295	-0.22024	-1.22476	0.86099	-0.76271	1.12867	0.15134	-0.37415	-0.52695	0.22899	0.84718	0.59346	-0.21503	0.00000	-0.55724	0.19602	-1.03428	0.32082	0.13807	0.68894	-0.79026	1.22598
CUST_6640_PI390417776	AATTGTTCTCGTATCCGCTCCTTGCAGTTGCAACCAATCGACAAGCTCTTTATCTGTTCG	Target1244	NM_001101046.1	PDHA1	pyruvate dehydrogenase (lipoamide) alpha 1	Targets	-0.05745	-0.48199	-0.32029	0.12854	-0.27125	0.03420	-0.35293	-0.21546	0.01660	0.13989	-0.28265	0.52935	-0.03922	-0.02309	0.12532	0.52862	0.01675	-0.07036	0.27212	-0.55408	0.09310	0.20678	0.11024	-0.76036	-0.01679	0.22704	-0.12825	0.10119	-0.11404	0.18884	0.21734	-0.01859
CUST_4265_PI390417776	CTCCTCACCCCACCCTTCTACGTATTTGGACCTTATTTGATGTTTCAAATAATTACTAAT	Target557	NM_001035415.1	ECHDC1	enoyl Coenzyme A hydratase domain containing 1	Targets	0.01816	-0.30814	-0.27864	0.20127	-0.22385	-0.54244	0.36075	-0.04372	0.13592	0.43813	0.07701	0.06494	0.08096	0.15199	0.11965	0.25054	-0.31914	0.40509	0.26662	0.05432	-0.08328	0.27047	-0.18311	-0.13139	-0.01840	-0.15659	-0.02046	-0.07951	-0.05489	-0.64237	0.14040	-0.16976
A_73_103515	CAGGTGTGGGACAAGAGACACCCACAGGCCATGTGAAATAAAGAAAAAGTGCCGTAAAAA	XM_867860	XM_867860	MYO9B	myosin IXB	CTRL	0.03955	0.09022	-0.45048	0.09434	0.01344	-0.00626	-0.51255	-0.17391	-0.01781	0.00623	-0.23326	0.41263	0.24781	-0.01146	0.24744	-0.17412	-0.72033	-0.55144	-0.13666	0.04168	-0.56075	0.11840	0.15087	0.48326	0.28031	-0.00759	0.08707	-0.56974	0.55326	-0.43809	0.17775	-0.33094
CUST_1645_PI390417776	ATCAAAGATGATATTTGGCCAAATCCATTACAGTACTACTTGGTTCCTGACATGGATGAT	Target1527	NM_001038564.1	SET	SET translocation (myeloid leukemia-associated)	Targets	0.17212	0.32055	-0.53326	-0.10886	-0.22066	0.02731	0.09555	0.37326	0.30401	0.29370	-0.17723	0.29717	-0.00749	0.37516	0.00745	0.54812	-0.25925	-0.37234	0.47418	-0.61286	-0.41916	0.16871	-0.03208	-0.30795	0.05173	-0.38947	-0.40650	-0.26850	0.30173	-0.60325	0.10636	-0.05180
A_73_114755	TTCATAGGGAAGAAAACATTTCTAGGCATGTATATAACAGCAACAATAAAGGCTTTGCTC	NM_001038032	NM_001038032	TBCE	tubulin folding cofactor E	CTRL	0.19515	-0.67139	-0.39301	-0.70609	-0.25377	-0.27720	-0.12455	0.43549	0.25221	-0.13532	-0.23143	0.24623	0.10473	-0.41413	-0.00415	0.23203	-0.38394	-0.32034	0.17898	-0.86773	0.16611	0.44171	0.05408	-0.43985	0.23489	0.00413	-0.14554	0.05304	-0.36335	0.19749	0.13929	0.29192
CUST_6365_PI390417776	GGACAAGGCGACTGATTGAGCTGAGCTGCTTATTTATTGAAAATAAATGACAGAAAAATC	Target137	NM_001075767.1	ATP2A1	ATPase Ca transporting cardiac muscle fast twitch 1	Targets	0.20673	-0.26557	-0.05411	0.01253	-0.19157	-0.16448	0.13643	-0.05032	0.11562	0.24103	-0.02046	0.20245	0.02940	0.20370	-0.25587	0.40914	-0.18398	0.08296	0.22611	-0.07324	-0.23313	-0.29582	0.09868	-0.39314	-0.07528	0.09987	-0.01264	0.06959	-0.23172	-0.06768	0.28994	0.15680
CUST_8784_PI390417776	AGGACTATCCAGTTTGTGGACTGGTGTCCCACGGGCTTCAAGGTGGGCATCAACTACCAG	Target1737	NM_001077095.1	TUBA8	tubulin alpha 8	Targets	-0.35214	-0.08051	0.16749	0.61106	0.34153	0.07359	-0.14826	0.34844	-0.11871	0.31062	0.51391	0.17567	0.50576	0.03127	-0.20678	0.36821	-0.34188	-0.05628	0.18934	0.23467	-0.37583	-0.12106	-0.07700	-1.16602	-0.09655	-0.44360	-0.61107	0.19590	-0.04518	-0.03196	0.42642	0.35990
A_73_121248	TGAACTAGTGATGAGAGCAACTTTTATCTTAAGGTTTGTTATGCACAGAGGCCTGTTGCG	NM_001011683	NM_001011683	SLC2A12	solute carrier family 2 (facilitated glucose transporter) member 12	CTRL	-0.16191	0.02304	-0.09806	0.09771	0.17719	-0.10947	0.07877	0.08352	0.23049	-0.05634	-0.23172	-0.46857	0.00422	0.27279	0.29214	1.03067	0.23828	-0.11729	-0.00423	0.03781	-0.05051	0.08653	-0.60191	-0.40409	-0.19639	-0.39752	-0.26833	0.36130	-0.09187	-0.70162	2.02399	0.27659
CUST_7214_PI390417776	CATTTTTCAGATAGTAGAAGGGGCGAGTGGTAGGGATGTGAGGTCCGACAAGAAGGCAGG	Target659	NM_001034322.2	FKBP4	FK506 binding protein 4 59kDa	Targets	-0.43688	0.16768	-0.18341	0.28023	-0.10095	0.07701	-0.28411	0.44199	-0.15276	0.07969	0.36286	0.27588	0.31314	0.31780	-0.02851	0.18718	-0.08306	0.43050	0.61011	-0.11535	-0.61765	0.25662	-0.19413	-0.99447	-0.30559	-0.60538	-0.62215	-0.40345	0.24821	-0.80963	0.30275	0.02796
A_73_105468	TTGACTGTAGTCCCAAAAAAGCCTTGTGAAAATGTTATGCCCTATGTAACAGCAGAGTAA	XM_582688	XM_582688	LOC506261	similar to 14 3 3 protein	CTRL	-0.10274	-0.13217	-0.36066	-0.12515	-0.00706	0.20737	-0.54804	-0.02047	0.19329	0.32016	-0.31509	0.41709	0.63094	0.03872	0.33673	0.03447	-0.17747	-0.24746	0.00702	-0.09658	0.38236	-0.03388	0.63649	-0.02267	0.44227	0.27658	0.56848	-0.21263	0.51915	-0.11034	0.09857	-0.03651
CUST_6560_PI390417776	GAAAAGCCAAATTGCCAAAATTCAAAAGCGGCCTCCAGGGCCACCTGGGAGGCTGGGTGT	Target121	NM_176650.3	ARHGDIA	Rho GDP dissociation inhibitor (GDI) alpha	Targets	-0.01138	0.17840	0.08756	0.62127	-0.01234	-0.45714	-0.01526	0.04284	-0.02531	0.07756	0.00950	0.14897	0.22546	0.31159	-0.00957	-0.31280	0.15564	0.13373	0.80391	0.16532	-0.33210	-0.05882	-0.08792	-0.09160	0.46476	0.06731	0.17307	0.20858	0.38307	-0.17531	0.03323	-0.06661
CUST_30_PI390417776	CTTCTTTCTGGACATCATCGTAGAGTCCATCTTTCAAGCACTTTAATATTTTCTAGTTGC	Target431	NM_177494.2	CROT	carnitine O-octanoyltransferase	Targets	-0.72955	-0.23923	0.12205	0.36409	-0.20768	0.41044	-0.11062	0.10770	0.37363	-0.02828	0.10169	-0.04060	0.01224	0.59067	0.49867	1.13289	-0.09753	0.11705	0.20666	0.09804	-0.05417	0.61454	-0.20864	-0.02563	-0.01234	0.18197	-0.10878	0.30141	-0.19420	-0.39115	-0.13221	0.91167
CUST_3757_PI390417776	CCATTGCAAACAGAAACCCAATAGAAACCCTGCTTAAGCAGAAAATAAATGTATTGTTTC	Target1403	NM_175792.2	RAC2	ras-related C3 botulinum toxin substrate 2 (rho family small GTP binding protein Rac2)	Targets	0.02913	-0.54719	-0.63417	0.75727	0.65200	0.76677	0.20675	0.43393	0.13147	0.31398	0.06926	0.18147	-0.09996	0.27974	0.71660	-0.65186	0.14229	-0.06037	-1.11541	-0.22658	-0.09866	-0.24950	-0.02974	1.91628	0.35333	0.68598	-0.48392	-0.62856	0.41430	-0.78044	0.03924	-0.53078
CUST_4446_PI390417776	TCCGGGAGCAGATACGTCAGGAACAGGAGCAGAGGTTGACAGGAATGGCAAAAAATCCTG	Target534	NM_001046276.1	DNAJC17	DnaJ (Hsp40) homolog subfamily C member 17	Targets	-0.09570	-0.13473	-0.16017	0.11603	-0.17943	0.06566	-0.05083	-0.25915	0.00582	0.00731	-0.02132	0.00000	-0.13016	0.06954	0.31606	0.22889	-0.26247	-0.19854	0.29714	-0.51025	-0.31646	0.25198	0.17949	0.52860	0.08623	1.35947	-0.22137	-0.19889	0.35444	-0.05822	0.40231	0.14794
CUST_4222_PI390417776	CCATTTCCAAACGTGTCAGCTGCTTTTAAAGTTAAGAAAATCGCTTTGTAACCATTCTAT	Target1615	NM_176641.1	SQSTM1	sequestosome 1	Targets	0.16374	0.89684	-0.50016	-0.00212	-0.42298	-0.28076	-0.11416	0.31715	1.13421	-0.08937	-0.10813	0.04404	0.11597	-0.02681	0.03595	0.09940	-0.48687	-0.06614	1.43185	-0.25286	-0.09094	0.34000	0.84064	-0.74967	-0.10622	0.38939	-0.74524	0.00212	-0.10693	0.69676	0.12817	0.04737
CUST_119_PI390417776	GACACTCCTGCAACAGATGCAAGATAAATTTCAGACCATGTCCGACCAGATCATTGGAAG	Target789	NM_001113316.1	HSBP1	heat shock factor binding protein 1	Targets	-0.00105	0.20824	-0.27505	0.09133	0.00105	0.01178	-0.01360	0.28197	0.15567	0.23537	0.49138	0.11522	0.04508	-0.20993	0.07478	0.11133	-0.40675	-0.07215	0.36291	-0.03416	-0.30059	0.15713	-0.00418	-0.57059	-0.10614	-0.00457	-0.33295	0.09351	-0.06415	-0.36425	0.27007	-0.11140
CUST_6807_PI390417776	GACATGGTCCGGCTTCGAGAGCCTGACTGGAAGTGCGTGTACACGTACATCCAGGAGTTC	Target1591	NM_001076879.1	SMTN	smoothelin	Targets	0.05931	-0.21043	-0.19446	0.71543	0.11916	-0.48461	0.12736	0.42494	0.49876	0.33485	0.45227	0.06886	-0.05613	-0.07712	0.33464	0.46815	-0.43133	0.51595	0.36668	-0.26965	-0.20477	0.20559	-0.26970	-0.60744	-0.39004	-0.34048	-0.16354	0.03357	-0.03437	-0.50095	-0.23211	0.26390
A_73_102421	TTTCTTTTGTGTTTGATTTGGCTCTTATTCCCTGTCCCTTGCAGTGCCGACACCAGCATA	XM_607674	XM_607674	LOC529231	Bos taurus similar to Homo sapiens THO complex 3 (THOC3)	Catalog	0.05205	0.01198	-0.26430	-0.02144	-0.18151	0.13181	-0.43319	0.07857	-0.05281	-0.17093	-0.10700	0.24290	0.13926	0.18169	-0.03493	0.24657	-0.42449	-0.57958	0.29825	-0.06857	0.03513	0.17319	0.04374	-0.68894	-0.03722	-0.01208	-0.52978	-0.08810	0.20453	0.14445	0.49462	0.14930
CUST_322_PI390482839	GGTTCAAGACTGAGCAACTCCCTGAATTTTTATACATCTTCAGTTTTTCTCTGAATTGAA	Homolog85	NM_079420.2	MYL1	Unknown	Ortholog	-0.11774	-0.83025	-0.20798	0.00307	0.36513	-0.09055	-0.43343	0.70907	-0.18084	0.27832	-0.69280	-0.18071	0.45182	0.12344	-0.39250	0.31689	-0.05043	-0.13562	-0.10490	0.14580	0.45274	0.00000	0.34891	-0.23397	-0.79694	0.86721	0.34399	0.12026	0.24558	-0.25796	0.19310	-0.34707
CUST_6158_PI390417776	AGGGGCTGGTATTGGAACAGTGTTTGGCAGCTTGATCATTGGCTATGCCAGGAACCCGTC	Target150	NM_176649.2	ATP5G1	ATP synthase H transporting mitochondrial F0 complex subunit C1 (subunit 9)	Targets	-0.01521	-0.59131	-0.16456	0.15792	0.20889	-0.18100	-0.45629	-0.00162	-0.10245	0.05211	0.41156	0.10611	0.62029	-0.35585	0.07701	0.00161	-0.21838	0.14792	0.28008	-0.20420	0.33581	-0.15965	0.35275	-1.53521	-0.50324	0.31395	0.00998	-0.05008	0.14590	0.10200	-0.24233	-0.05792
CUST_2231_PI390417776	CTAGGCCACGTGGGTGAGGGCCCTCCGGTAAACTGTCCTATCCCCACCACGTGCTCACTC	Target906	XM_593419.3	LIMS2	LIM and senescent cell antigen-like domains 2	Targets	0.22364	-0.30102	-0.54132	0.03313	-0.15019	0.37657	-0.00179	0.56977	0.06742	0.60054	-0.40076	0.52092	0.40955	-0.03759	-0.30002	-0.07351	0.10053	-0.41744	0.44209	-0.15833	-0.13727	0.15799	0.10103	-0.51272	0.20360	0.46749	0.00179	-0.01888	0.15678	-0.55205	-0.29809	-0.68376
CUST_5255_PI390417776	CGGTCTTCCGGGCCGTCGATTATATGTACATGAGAAAAAACACTGGAAAAATTGTCGTTG	Target1804	NM_001075964.1	ZADH2	zinc binding alcohol dehydrogenase domain containing 2	Targets	0.13337	0.01068	-0.12208	0.32349	0.06343	0.09580	-0.37398	0.51615	0.30855	0.08563	0.13472	-0.01076	0.17770	-0.02364	0.14372	0.14526	-0.60878	-0.57897	-0.01533	-0.23179	-0.18809	0.35437	-0.16509	-0.72285	-0.20377	0.35397	-0.26157	-0.36745	-0.36498	-0.34467	0.36425	0.18623
CUST_4521_PI390417776	TGGGGGAGCCTAGCTCCTCCCTGCAACTGTCACACAGACACCCCCCACGCCCACCCCCCA	Target601	NM_001076397.1	ENG	endoglin (Osler-Rendu-Weber syndrome 1)	Targets	0.03164	-0.48106	-0.01667	0.01648	-0.02538	-0.06469	0.68182	-0.34698	0.33050	0.79587	0.17192	0.42716	0.29318	-0.83882	0.29839	-0.74137	-0.53728	0.54589	0.20172	0.47691	-0.44332	-0.10738	0.15880	-0.02710	-0.09704	-0.32386	0.68296	-0.14270	0.27375	-0.52386	-0.13489	0.17802
CUST_1005_PI390417776	AAACAGTCATTGGATGTAGCGGTTTTCATGGAGATTGTCTTACCCTGACCAAAATTATTG	Target1353	NM_001038539.1	PSMB1	proteasome (prosome macropain) subunit beta type 1	Targets	-0.21357	0.10326	-0.30329	0.04610	-0.14807	0.15009	-0.20405	0.16432	0.11157	-0.03527	0.20298	0.00620	0.10542	-0.50210	-0.13239	0.02222	-0.50781	-0.24884	0.36747	-0.29860	-0.18429	0.11303	-0.13612	-0.77105	-0.00623	0.38237	-0.57428	0.10774	0.24322	-0.20530	0.10808	0.24183
CUST_2170_PI390417776	AAGAAGAGAGCAGAGGGAGCCAATTACAATGTGTTCTCCATGTTTGAACAGACCCAGATC	Target1098	NM_001035025.1	MYL2	myosin light chain 2 regulatory cardiac slow	Targets	0.03675	0.08942	-0.10591	0.39346	-0.27437	0.29470	-0.01109	0.18492	0.43719	0.60919	0.67523	0.24561	0.58493	-0.46949	-0.02261	-0.11402	-0.11885	0.66609	0.54123	0.08836	-0.17189	-0.14762	-0.44953	-0.58992	-0.24835	0.01101	-0.12128	0.16783	-0.14706	-0.30319	0.04945	-0.11571
CUST_7659_PI390417776	GTTGTTTAAAGGAATGCTTTCCTAATGCCAATAAATGGCCTAACTGCTTTTTAAGTGCAA	Target845	XM_001251855.1	IMP3	IMP3 U3 small nucleolar ribonucleoprotein homolog (yeast)	Targets	0.44207	-0.12292	0.30056	0.05862	0.05062	-0.37023	-0.08959	-0.27867	0.42284	-0.10839	0.23375	0.14435	-0.19289	-0.13381	0.00711	-0.19283	-0.00714	-0.22624	0.38797	-0.17353	0.18969	0.25252	0.35450	-0.36194	0.14463	-0.22938	-0.16251	0.21794	-0.13530	0.70022	-0.25606	0.44039
CUST_1921_PI390417776	AAGGTGGAGATTCTGCGGAGCGCCATTAACTACATCGAGCGGTTGCAGGACCTGCTGCAC	Target1864	Bos taurus MRF4 mRNA for myogenic regulatory factor 4	AB257561.1	Unknown	Targets	0.18348	0.70730	-0.71099	0.15720	-1.04487	0.17528	-0.00292	0.00291	0.63140	-0.00452	-0.06634	0.18030	0.10442	-0.40522	-0.70190	0.39095	-0.33564	0.17959	0.27829	-0.64086	-0.74705	-0.00507	-1.10113	-0.07083	0.23442	-0.40646	-0.75433	0.88597	0.68394	-0.54494	0.67031	0.22374
CUST_5262_PI390417776	TGGTCCCAACAGGAGGACGATTCATGAACTTCACATCAAAAGACAATTCTTTATACAACA	Target1803	NM_001098081.1	YY1	YY1 transcription factor	Targets	0.29258	0.03780	-0.37492	0.05706	-0.41565	-0.02513	0.23009	0.15099	0.43014	0.38160	-0.10804	0.40445	-0.29027	0.02149	0.20222	0.62167	-0.24605	-0.46947	0.81229	-0.28630	-0.44770	0.35126	-0.12866	-0.27204	0.29635	-0.02182	-0.45985	-0.15967	0.34342	-0.13749	0.45737	-0.14396
CUST_5140_PI390417776	TTGTAGAATAAGCACCCTATAGTGTGTTAATGACTGAAACTGTAATTGTCTTCAGGTTGT	Target1121	XM_866024.2	NAE1	NEDD8 activating enzyme E1 subunit 1	Targets	0.04378	-0.05162	-0.32539	-0.17399	-0.15285	-0.24545	0.04381	0.40238	0.45741	0.04046	-0.07550	-0.02202	0.04956	-0.16816	-0.07977	0.34054	-0.22194	-0.16631	0.52596	-0.04732	0.02169	0.48275	-0.11629	-0.60814	-0.11347	0.06266	-0.45742	0.10178	0.11505	0.09051	0.17789	0.20618
CUST_3202_PI390417776	GGGACTGGGGAGCTTAATATATCTAATTTAAGGTAATTTCACTGAAATAAACTCCATTGC	Target1327	NM_001109802.1	PRKAA1	protein kinase AMP-activated alpha 1 catalytic subunit	Targets	0.32689	-0.42204	-0.46013	0.07823	-0.57527	-0.16550	0.25738	0.20964	0.30608	0.29967	0.00820	-0.13456	0.21959	-0.36001	0.51680	-0.03150	-0.06814	-0.40063	0.56953	0.51158	-0.24229	-0.03203	0.23297	-0.38636	-0.25030	-0.00825	-0.16720	-0.03311	0.54073	0.08142	0.76496	0.13440
CUST_5742_PI390417776	GCGATCTCCTTTCTCATCCAAAGTGTGTTTTTGTGGCACTCTCAACATGTAGAGAAAAAA	Target1664	NM_174620.2	TCTEL1	TCTEL1 protein	Targets	0.07671	0.32376	-0.16401	-0.12138	0.30529	0.22085	-0.31547	0.31421	0.34382	0.29027	0.07375	-0.05032	0.30452	-0.19273	-0.29773	-0.00934	-0.20841	-0.44841	0.32487	-0.38539	0.05463	0.33259	-0.08203	-0.69909	0.01198	-0.02233	-0.09050	0.13126	0.00928	-0.17163	0.49913	-0.03304
CUST_163_PI390482839	CTGCAAACAGCTGCACGCCAAGATCGATGCGGCTGAAGAGGAGAAGTACGACATGGAGGT	Homolog132	NM_003282.2	TNNI2	Unknown	Ortholog	0.38166	-0.28142	0.06943	0.07438	-0.01053	0.01045	-0.18705	-0.06895	-0.20801	0.07559	-0.18595	0.36398	0.19017	0.55648	-0.23352	0.84568	-0.33139	-0.17161	-0.05342	-0.17702	0.32314	-0.03496	0.06085	-0.36881	-0.13386	0.39443	-0.17501	0.18906	-0.35677	0.20753	0.41493	0.41762
CUST_8114_PI390417776	TTCCTGCTGTTGGGGAAGCCAGGTCTGCTCTTCATTCCTCCTGGGAGAGCTCCAAACTCA	Target195	NM_001102549.1	BAP1	BRCA1 associated protein-1	Targets	-0.25327	0.12943	-0.06254	0.31464	-0.26366	0.20577	0.04934	-0.00999	0.13323	0.21596	-0.00762	0.33340	-0.00332	0.05576	-0.19296	0.00331	-0.28877	0.09096	0.49920	-0.47095	-0.68096	0.44319	-0.53439	-0.53680	0.27722	-0.57149	0.03695	-0.43129	-0.01456	-0.59120	0.33731	0.42154
A_73_102734	CTGTGAGCTGGCATTGGGCTAGGCCTTGTATCTATGTGATGTTTGTGTGCAGATTAGAAA	NM_174563	NM_174563	MRPL43	mitochondrial ribosomal protein L43	Catalog	0.15308	-0.16451	-0.04540	-0.02418	-0.09146	-0.00328	-0.25899	0.20546	0.14641	-0.15870	0.18692	0.34760	0.27134	-0.15202	0.08908	0.00327	-0.02084	-0.13619	0.69143	0.08877	0.15340	0.06969	0.22315	-1.09675	-0.00380	0.00557	-0.30447	-0.19605	-0.03950	0.27546	-0.03002	0.06798
CUST_4314_PI390417776	TCCTCAAGGCCCAGCCATTAAAACATTGTCTCTCTTGACTTTCTGGTATCTCGTCAGAGA	Target1607	NM_001078027.1	SP1	Sp1 transcription factor	Targets	0.00682	0.03376	-0.27251	-0.00685	-0.28019	0.30689	0.19305	0.11932	-0.02594	0.06118	0.06132	0.28647	0.36337	0.03278	-0.02512	0.49118	-0.58212	-0.21927	0.61931	-0.15520	-0.30965	-0.43962	-0.44216	-0.59201	0.22034	-0.35881	-0.50803	0.08163	0.30685	-0.86404	0.53310	-0.02862
CUST_5705_PI390417776	AGCTACTAATCAGGACTTGGGAAATGAGGGGTAATGGTGTTCAGCGGTCTGATTTTTAAT	Target1306	NM_001034036.1	PPARA	peroxisome proliferator-activated receptor alpha	Targets	0.07156	0.09787	-0.24033	-0.28664	-0.46670	0.32435	0.02819	0.60819	0.25527	0.45901	0.42379	0.02064	-0.03398	-0.28419	-0.22198	0.00981	-0.40624	0.18653	0.32305	-0.26970	-0.13670	-0.12997	-0.30789	-0.50730	-0.00987	0.38308	-1.03475	-0.13865	-0.08316	0.12120	0.08022	0.47693
A_73_106372	TAAGAATCAGAAGCACTGACCTTTCTACATTTTATAACATTATTTTGTATATAATGTGTA	XM_869332	XM_869332	LOC518746	Bos taurus similar to Homo sapiens delta-like 4 (Drosophila) (DLL4)	CTRL	0.05453	-0.85368	-0.16416	0.96102	1.07567	0.23298	-0.54559	-0.73694	1.65900	0.72838	0.77265	0.52115	-0.20615	-0.71541	1.31684	-0.00987	0.71680	-0.67305	-0.63100	-0.21920	0.00981	1.07798	-0.38504	-0.47710	-0.94945	-0.40606	-0.31552	0.15190	0.36735	0.62441	0.22990	-1.06773
CUST_5020_PI390417776	AAACTCAGATTAAAGGGCATGCCTCTGCTCCATACTTTGGAAAAGACGAACCCTCAGAGA	Target1133	NM_001077029.1	NDUFA12L	NDUFA12-like	Targets	-0.16104	-0.46586	-0.08911	-0.04992	-0.09892	-0.04609	-0.55686	0.03195	-0.11852	-0.07443	-0.11354	0.27852	0.28831	0.07709	0.30971	0.69550	0.25406	-0.32637	0.61051	0.42321	0.11674	0.39973	0.09039	-0.87986	-0.03227	-0.27862	-1.26302	0.00435	0.49782	0.02475	0.19356	-0.00436
A_73_117488	TTTGTTCCTGCCCTCCAGGAAGGATGTTACACTCGCACAATGAATGAAGGCTTCTTTACA	XM_593419	XM_593419	LIMS2	LIM and senescent cell antigen-like domains 2	Catalog	0.24384	-0.23950	-0.50787	-0.08251	-0.04488	0.46537	-0.15412	0.54589	-0.36392	0.40340	-0.44691	0.56468	0.45006	0.12277	-0.28768	0.12813	0.17461	-0.53965	0.34613	-0.19380	-0.04210	0.30010	0.06622	-0.57925	0.28792	0.46164	-0.16067	0.06727	0.04091	-0.39416	-0.13593	-0.63832
A_73_114013	CTCCTGTCCCTTCAACAGTTTCCCCGTGGGAAAAATCAGTGAGTACGAATAAAGACACTA	NM_174745	NM_174745	MMP2	matrix metallopeptidase 2 (gelatinase A 72kDa gelatinase 72kDa type IV collagenase)	CTRL	-0.04269	-0.22470	-0.37570	0.27177	-0.19289	0.37349	-0.38905	0.21319	0.15893	0.64339	-0.73130	0.34350	0.59306	0.23515	0.27553	-0.05820	-0.07540	-0.15557	-0.28970	-0.57074	-0.11917	0.00330	0.30506	0.95738	0.47870	0.39640	0.17634	-0.07616	-0.00331	-0.02349	-0.24674	0.19990
A_73_108892	AAGAGTTTGACCGCCTGGCCCTCTGGAAGAGGAACGACCTCAAGAAGAAAGCCCTGCTGT	XM_870556	XM_870556	LOC618227	hypothetical LOC618227	CTRL	-0.32492	-0.11067	-0.74768	-0.18133	0.14501	-0.41920	0.12631	0.34837	-0.16273	0.32694	0.07116	0.31677	-0.03913	0.31748	0.33959	0.31253	-0.36563	0.03810	0.03983	0.14054	-0.27481	0.06543	0.12874	-0.73882	-0.16671	-0.06344	-0.14741	-0.10992	0.41466	-0.23809	0.21647	-0.34470
CUST_5269_PI390417776	AATAGAGATGGTCCGTGCTTACCGTGAAAAAATAGAGAAGGAGTTGGAGGCCGTATGTCA	Target1801	NM_174793.2	YWHAG	tyrosine 3-monooxygenase/tryptophan 5-monooxygenase activation protein gamma polypeptide	Targets	-0.05744	0.37219	0.52151	0.06295	1.37835	0.77997	-0.29784	0.01628	-0.19434	-0.45932	0.66721	-0.07525	0.63417	-0.02601	-0.52158	-0.06647	-0.88905	0.13077	0.15383	0.27844	0.26397	-0.01647	-0.21929	-1.42771	-0.71570	0.17756	-0.09102	-0.08455	-0.02090	0.05396	1.01106	0.42695
CUST_5928_PI390417776	CTGTGATTCATCAAACAGCACAAACTTTCATTTCATGGAGTTTATCTGTTGACGTTGATT	Target595	XM_001250359.1	ELL2	elongation factor RNA polymerase II 2	Targets	1.29544	1.27420	-0.64046	-0.70158	-0.80909	0.14008	-0.02018	0.41334	-0.31735	-0.62745	0.45060	0.32221	1.35037	0.01990	-0.09189	1.94466	-0.72433	0.63797	-0.28819	0.08101	0.04049	-0.81543	-0.02156	-1.23457	1.10336	-0.25216	0.40586	-0.85930	0.16993	-0.92936	-0.18439	0.70700
CUST_2812_PI390417776	TGGACCTAGAGGACTTACTGCTAAACAGCTTGAAGCAGAAACAGGATGCAAGATCATGGT	Target1395	NM_001007817.1	QKI	quaking homolog KH domain RNA binding (mouse)	Targets	0.05703	0.36748	-0.64250	0.16957	-0.15912	0.12054	-0.05877	0.51133	0.16755	0.45627	0.58441	0.35717	0.26122	0.31381	0.04913	0.70386	-0.15030	0.01474	0.59908	-0.55801	-0.57904	-0.01545	-0.26741	-0.54469	-0.22632	-0.08233	-0.68938	-0.21784	-0.01489	-0.18490	0.47122	-0.17984
CUST_3855_PI390417776	CTCTTGCCGCTGCTTTCTACCTTGTTCGGAACCTGACTCCTAATAAAGAATTGTTAACCC	Target1758	NM_001102477.1	UBA1	ubiquitin-like modifier activating enzyme 1	Targets	0.00216	-0.16963	-0.12638	0.12640	-0.23145	-0.17446	-0.23720	0.09548	0.03551	0.19682	0.05711	0.16354	0.02252	0.05500	-0.00217	-0.02446	-0.29251	-0.31748	0.31441	-0.29967	-0.10987	0.17166	-0.06758	-0.28773	0.19230	-0.05897	-0.10597	-0.02641	0.10631	0.00988	0.13749	0.24909
CUST_2648_PI390417776	ATGGCGCTCGCCGTTCGAGTCGTGTATTGTGGAGCTTGAGGCTATAAGCCCAAGTACCTC	Target61	Mus musculus selenoprotein W (mSelW) mRNA, complete cds	AF015284	Unknown	Targets	0.05017	-0.39106	-0.22075	-0.20758	0.74654	0.60787	0.00702	0.53413	0.10141	0.54209	0.53691	0.15038	0.54723	0.15677	0.08797	-1.35306	-0.20628	-1.18863	0.40082	0.13223	-0.17216	-0.08599	-0.28641	-0.95268	-0.21329	-0.67206	-0.00706	-0.01057	-0.68940	0.33968	0.39309	-0.71700
CUST_2188_PI390417776	AAGAACATGGAGCAGACCATCAAGGACCTGCAGCACCGGCTGGACGAGGCGGAGCAGATC	Target1094	NM_174727.1	MYH7	myosin heavy chain 7 cardiac muscle beta	Targets	0.19853	-0.18275	-0.11006	0.22476	-0.23141	0.00059	0.19731	-0.02653	0.30105	0.47456	0.32950	0.40985	0.23370	0.08152	-0.16254	0.18720	-0.00097	0.38476	0.32152	-0.18613	-0.25944	-0.01897	-0.02993	-0.45977	-0.05968	0.19682	0.35832	-0.03283	-0.19220	-0.10650	0.19035	-0.00059
A_73_115153	AGGCAGACCAAACCCCAGAGACCAGGATTTGGTGGACGTTAAGATGTTAAATCTTGTGTT	XM_589499	XM_589499	LOC512060	Bos taurus similar to Homo sapiens selenophosphate synthetase 2 (SEPHS2)	CTRL	0.84640	0.06201	-1.32999	-0.14468	-0.17046	-0.03257	0.07352	0.02711	0.24487	0.72712	-1.26323	0.76909	-1.58827	-0.28667	0.88188	0.32020	-1.41642	-0.24981	0.99220	0.71016	0.71767	0.28326	-0.14089	-0.63328	-1.18531	-0.90188	-1.21991	-0.02763	-1.66063	0.10713	0.21371	0.45577
A_73_100941	GGTGGGGCTTATTCTGTAACATGACTTGCGGATATTTATATAAAAATGAGTGTTACAAAA	XM_868400	XM_868400	LOC615050	Bos taurus similar to Homo sapiens fibrosin 1 (FBS1)	CTRL	-0.10031	0.07741	-0.15064	-0.09746	-0.17116	0.21251	-0.49928	-0.21015	0.18081	0.11934	0.12480	0.39001	0.16216	0.07250	0.28244	0.71904	-0.21360	-0.10526	0.25049	-0.28363	-0.35249	0.21308	0.03529	-0.40903	0.24100	-0.03617	-0.22418	-0.17661	0.33520	-0.59129	0.38102	-0.10155
CUST_2827_PI390417776	GTTAAAGCAAAAAGTTCGGTTCCTGCCTCGGATGACACCTATCCAGAAATAGAAAAATTC	Target1394	NM_001034310.2	PTTG1	pituitary tumor-transforming 1	Targets	-0.58838	-0.16973	0.02283	0.40271	0.37567	-0.30470	-0.06432	0.07464	-0.60325	-0.08796	0.27376	0.29279	0.02588	0.06067	-0.27794	0.52679	0.27437	0.14573	-0.14173	0.26834	0.47362	-0.07576	-0.48441	-0.16288	-0.30178	0.08854	0.18303	1.07144	0.00000	-0.02087	0.02470	-0.10245
A_73_100622	TCCACCCCTCACCCTCAAGGACTTCTCCATTGTGGTTTTGTAAAGTGCAGACTTAAGAAT	NM_001024511	NM_001024511	TADA3L	transcriptional adaptor 3 (NGG1 homolog yeast)-like	CTRL	-0.00541	-0.20480	-0.38280	0.19298	-0.23297	0.20370	-0.14803	0.00539	0.23394	0.52079	0.41435	0.34185	0.53923	-0.18449	-0.07083	0.20801	0.09686	0.44671	0.40099	-0.20893	-0.11436	0.24364	-0.04130	-0.46383	-0.05390	-0.05622	0.18724	0.13863	-0.06756	-0.12139	0.00694	-0.02041
CUST_8922_PI390417776	CTCTGATACCAGATGGAGACTGAACTCTTCTAAAGTATTCTTTTCTTCTCTTCCTTTCTC	Target1729	NM_001097995.1	TSG101	tumor susceptibility gene 101	Targets	0.04713	0.24066	-0.25565	-0.11436	-0.16303	0.00863	-0.14062	0.33608	0.37060	-0.05793	0.09721	0.02773	-0.00868	-0.09142	-0.05204	0.31315	-0.37417	-0.31948	0.39836	-0.17886	0.03124	0.30859	-0.05655	-0.27650	0.04870	0.01962	-0.47614	-0.16220	0.14108	-0.12424	0.60880	0.22917
CUST_550_PI390482839	GGCTGCTGAGGAACCTGCAGAAAAAGCCGATGAACCAATGGAACATTAAGTGATAAAGGT	Homolog41	NM_011965.2	Psma1	Unknown	Ortholog	0.22592	0.21784	-0.45583	-0.17973	0.00481	-0.42533	0.04971	0.40193	-0.00483	0.15101	0.05778	-0.19082	0.56647	-0.51344	-0.18318	0.10415	-0.77927	-0.22896	0.63285	-0.57658	-0.42204	0.43663	-0.38003	-0.61850	-0.22479	0.82566	0.53528	-0.12932	0.06549	-0.95879	0.44223	0.02858
CUST_1306_PI390417776	ACTTCCCTGGACTGAGCTGCGTACTCTTTCTGCTGCCTCAGCCCAGCTCTGAATACTGTC	Target392	XM_584572.3	COL5A3	collagen type V alpha 3	Targets	-0.35601	-0.44316	-0.16687	-0.00435	-0.16694	0.08642	0.67537	0.14062	-0.22766	0.33151	0.11613	0.00434	0.36803	-0.00435	-0.26557	-0.25101	-0.17560	-0.10806	-0.38043	-0.05261	0.27048	0.02771	0.05193	0.23277	-0.26098	0.21335	0.28274	0.09945	0.21305	-0.07012	-0.09259	-0.10504
CUST_4992_PI390417776	CCACAGGTTCAGTAACGGCGGCAAGGAAAAAAGGGTTGCCCATTATCCATATCAGTGGTA	Target1136	NM_175794.2	NDUFA1	NADH dehydrogenase (ubiquinone) 1 alpha subcomplex 1 7 5kDa	Targets	0.59245	-1.14203	0.06273	0.16498	0.10880	-0.89419	-0.20693	0.01731	-0.10307	0.08711	0.18188	0.24528	0.38991	-0.33332	0.12617	-0.45162	-0.27111	-0.10672	0.03582	0.11856	-0.59778	-0.07362	0.28748	-0.85747	-0.29527	0.53810	-0.18483	-0.01752	-0.12397	0.07912	-0.70113	0.07824
CUST_1551_PI390417776	TATACATCAAGGTGGGCTCTGCTTCACCCTTCTCCACCTGCCTGAAGATGGTGGTGTCCC	Target1531	NM_001013402.1	SGCA	sarcoglycan alpha (50kDa dystrophin-associated glycoprotein)	Targets	0.19834	-0.23268	0.13871	0.13397	-0.24357	-0.02776	0.26808	-0.05949	0.27688	0.11214	0.07486	0.21210	-0.15269	-0.40110	-0.17190	0.00521	-0.16049	0.02527	0.23929	-0.29520	0.26373	0.40056	-0.12486	-0.21538	0.21218	0.15033	-0.00523	-0.02163	-0.41196	-0.20663	-0.02380	0.28094
CUST_1545_PI390417776	CCTAGTTTTGAGTGAGTTCTTTAAAAGAATGAGGATGTTACGGTGCTAAACTTGACAAAA	Target1532	NM_001102188.1	SGCB	sarcoglycan beta (43kDa dystrophin-associated glycoprotein)	Targets	0.17955	-0.18797	-0.09979	0.00909	-0.22132	0.03127	-0.33712	0.33940	0.05400	0.00945	-0.19686	0.12811	0.23335	-0.00915	-0.35548	0.27278	-0.33692	-0.25255	0.09800	-0.64627	0.05030	0.28223	-0.11813	-0.48807	-0.07150	0.19058	-0.29369	0.00992	-0.73392	-0.09957	0.12198	0.14332
CUST_3824_PI390417776	CACCCCATTGCCCCACGCTCTTTTCCTCCTGCTCCTGACCCCTGCCCAGTGCGCCCCCCT	Target345	NM_181005.2	CHGA	chromogranin A (parathyroid secretory protein 1)	Targets	-0.10352	-0.54059	-0.11325	0.23521	-0.13678	-0.66818	0.63656	0.02650	-0.07905	0.46610	0.13085	-0.08138	0.24332	0.08298	0.17186	-0.22896	-0.58552	0.37899	0.05374	0.41828	-0.17407	-0.07301	-0.34412	0.01537	-0.29951	0.03431	0.05166	-0.29885	-0.01553	-0.64955	0.27458	0.12786
CUST_888_PI390417776	AGAGCCTAGACCCTTTATTGACCAAAATTTCTCCTAAGGCATTTGACTCCATCTGTATTC	Target1365	NM_001075693.1	PSMD5	proteasome (prosome macropain) 26S subunit non-ATPase 5	Targets	-0.37451	0.53061	-0.27106	0.25085	-0.00594	0.42806	0.10900	0.72489	0.04892	0.27447	0.13383	0.00592	0.14222	-0.01504	-0.03688	0.66348	-0.35620	-0.27212	0.41462	-0.39310	-0.64882	0.11403	-0.49500	-0.57428	0.04569	-0.44601	-0.82079	-0.01029	0.82542	-0.66591	0.65043	-0.08259
CUST_3534_PI390417776	AGCAGTATTATTTTAAAATTCATTTACCCTGCCTATATCCCCTAGCCTGTATCCTCCTCT	Target365	NM_001080218.1	CLIC4	chloride intracellular channel 4	Targets	0.10188	0.28819	0.22012	0.27735	0.54929	0.22631	0.26112	0.51798	-0.16201	-0.27347	0.09889	-0.31412	1.36250	0.32791	-0.00614	0.00000	0.02148	-0.07381	-0.32574	-0.03876	0.22364	-0.86962	0.14547	-0.71366	-0.14339	-0.26788	-0.06445	-0.56518	0.12005	-0.35918	0.22461	-0.40717
CUST_6738_PI390417776	ACTCTAGCTTCACAAACCTGTTGCTCCAGTATAACCTGCAGTGTCCTAACTAAACTTACT	Target1598	NM_001079778.1	SNX3	sorting nexin 3	Targets	-0.09280	-0.01284	-0.34575	0.03034	-0.19301	0.13127	-0.47207	0.12780	0.08886	0.05809	0.48629	-0.14487	0.41097	0.01451	-0.08772	0.37815	-0.18365	-0.45079	0.30302	0.40702	-0.18121	0.01241	-0.01252	-0.80073	-0.18786	-0.17119	-0.54749	0.40688	1.14141	-0.20076	0.61034	0.19209
CUST_1140_PI390417776	ATCACTGCCCTCCACATCAAACTCCGGGCCACAGGAGGAAATAGGACCAAGACTCCTGGA	Target1468	NM_001077830.1	RPS14	ribosomal protein S14	Targets	0.15373	-0.19433	-0.08401	0.00200	-0.23757	0.00559	-0.08238	-0.15210	-0.00201	0.22259	0.01197	0.21541	0.03863	-0.09954	-0.15927	0.23926	-0.30688	-0.10045	0.11917	-0.08039	0.03922	0.01548	0.05793	-0.61326	-0.11482	0.23373	-0.01714	0.14886	-0.12623	-0.10710	0.16633	0.24830
A_73_120650	GCTCACCCTAGTGCCTTAAAGGAAGTCCATCCTCTCACAGGACTGTTGCTTGGTCCCTTA	NM_174370	NM_174370	ITPR3	inositol 1 4 5-triphosphate receptor type 3	Catalog	0.05620	-0.21207	-0.03224	0.47584	0.01764	0.54376	-0.15165	-0.15079	0.08753	0.11040	0.22365	0.60788	-0.45449	0.00296	0.33578	-0.09504	-0.16833	-0.14953	-0.51235	0.01447	-0.17343	-0.30424	0.20880	-0.01786	-0.36336	-0.17653	0.01507	-0.07745	0.05338	0.05445	0.14603	0.19682
CUST_5398_PI390417776	CCGAGAAGGCTGCTTCCTGCCGCTTTGCTTTTCCTCACGGGGTGGAGGGCTTCCGGGCTC	Target725	NM_001046236.1	GPC1	glypican 1	Targets	0.28900	-0.14302	-0.03013	-0.20848	0.20437	0.25617	-0.45283	-0.00758	-0.17804	0.42907	0.15061	-0.08111	0.38575	0.00754	-0.22285	-0.31524	-0.42119	-0.28491	0.29463	-0.27214	0.46334	0.02414	0.22058	-0.04219	-0.15269	-0.11343	0.27096	-0.23841	0.47360	0.20713	0.07143	0.33748
A_73_114141	CCTGGATGGGGACAAGGCAGGGCCCCTCTCTGAACTGACCTTCTGACATGGGAGAATTAA	XM_867605	XM_867605	LOC615726	Bos taurus similar to Homo sapiens hypothetical protein MGC11102 (MGC11102)	Catalog	0.23732	-0.16270	-0.17728	0.00205	-0.27643	0.17819	0.16410	-0.24115	0.25504	0.11840	0.16421	0.39395	0.02696	-0.42653	-0.00205	-0.25022	-0.26167	-0.05004	0.26418	0.21600	-0.18421	-0.04167	-0.04201	-0.44892	0.23716	0.09952	0.15766	-0.20405	0.00258	-0.19886	-0.04621	0.37456
CUST_8456_PI390417776	AATGGCAAGCACGTGTGCGGAGGCTTCCTGATAGCAGAGCAGTGGGTGATGAGCGCAGCG	Target504	NM_001034255.1	DF	D component of complement (adipsin)	Targets	-0.29007	-0.26122	-0.41783	0.61522	-0.34366	-0.57016	-0.08958	-0.06587	0.44950	0.16064	-0.48112	0.36740	0.01257	-1.05128	-0.31437	-0.08077	-0.10261	0.07230	-0.03177	0.00000	0.25348	-0.71333	0.09981	0.66049	0.46064	0.66725	-0.65722	0.35645	0.25767	-0.25376	0.04033	0.08485
A_73_111511	TAATTTGAGGCAGAGTTCCCCTTTGATTTGGGCCAGTTATGAATCACTAGTCCTCTTTTC	XM_878935	XM_878935	LOC615012	Bos taurus similar to Homo sapiens mannosidase alpha class 1C member 1 (MAN1C1)	CTRL	-0.42540	-0.19949	0.02387	0.18211	-0.63718	0.04410	-0.46620	0.05178	0.24702	0.48248	-0.49431	0.61503	-0.33756	-0.15595	0.13898	-0.02427	-0.16519	-0.09248	-0.15370	-0.53745	0.31392	0.84035	0.26827	0.40341	0.23530	0.48706	-0.45383	-0.32511	-0.50506	0.32178	-0.12595	0.23660
A_73_110555	TTGTACAGTGCGTTGTCATGTGGAGGTGCGCCGTGGAAGAAACATTGATTCTGTTTGTAA	XM_583729	XM_583729	LOC507165	Bos taurus similar to Homo sapiens heat shock 105kDa/110kDa protein 1 (HSPH1)	Catalog	-0.86888	-0.11363	-0.37754	-0.89835	-0.00730	0.00727	-0.38268	0.18648	0.30786	0.03808	-0.60766	0.62103	0.73835	1.62790	0.13179	-0.50816	-0.16668	2.88767	0.50752	0.26117	-0.42486	-0.72604	0.51093	-0.67916	0.32370	-0.17163	-0.05306	0.52331	1.49043	-0.48028	0.39494	-0.47257
CUST_1411_PI390417776	AGGAGGAGTCGGAGGAGTCGGACGAGGATATGGGATTCGGTCTTTTTGACTAATCACTAA	Target1439	NM_001012682.1	RPLP0	ribosomal protein large P0	Targets	0.02535	-0.24932	-0.11624	0.01555	-0.30784	0.13352	-0.20101	-0.20403	0.11648	0.15878	-0.00722	0.16704	0.03537	-0.05369	-0.33982	-0.11238	-0.33430	0.00308	0.19944	0.07769	-0.00558	-0.00309	0.04828	-0.54204	-0.07995	0.07804	0.05905	-0.04832	-0.21877	0.07984	0.19118	0.30703
A_73_114051	AAGATCTGACATTATTGTTGTCCAGCTGGGACCTATTGCTGGCCTGACTGGATATCAGAA	NM_176663	NM_176663	ACVR1	activin A receptor type I	Catalog	-0.33977	0.41056	-0.86549	0.48298	-0.38000	-0.35349	0.46390	0.12449	0.67958	0.37967	-0.43878	-0.04600	-0.44957	1.16831	0.04458	1.14849	-0.38551	0.12862	0.50618	-1.22226	-0.77648	0.05386	-0.90582	0.19809	0.05389	-0.25646	-0.55646	-0.09027	0.66786	-1.10510	0.84211	-0.17412
A_73_106702	GACCTAAAGGTCATTCACTGGGAACTCCCCCAAGAAGCTGCGGGTGAAAGAACAAGCACG	XM_582913	XM_582913	LARGE	like-glycosyltransferase	Catalog	0.16296	-0.79493	-0.03710	-0.28521	-0.62498	-0.54557	0.19449	-0.01063	0.03035	0.43556	-0.37634	0.04217	-0.38887	-0.26512	0.18470	0.92771	0.09617	0.00000	0.59635	-0.14649	-0.31192	-0.19156	-0.06995	-0.21566	-0.02791	0.32346	0.06833	0.23729	0.67581	-0.48904	0.16405	-0.31574
CUST_838_PI390417776	ACAGCATGGATGAGTTCAGCCACTACGACCTGCTGGACGCAGCCACGGGCAAGAAGGTGG	Target1008	NM_174383.2	LOXL1	lysyl oxidase-like 1	Targets	-0.44299	0.00000	-0.31414	0.20113	0.10866	-0.02904	0.09234	0.21463	0.11383	0.57060	-0.58747	0.12487	0.52815	-0.07648	0.31713	-0.37393	-0.63884	0.00745	-0.31626	0.02139	-0.83269	0.05463	-0.05189	0.98479	-0.03412	-0.14941	-0.07198	-0.47163	1.03123	0.27034	-0.17350	0.16387
CUST_2798_PI390417776	GGTTACCTTAGAAGTATTTGAGTGGAGCATGCTGAGTTTCACTTATGCAAAGCTTTAGTT	Target1396	NM_001075317.1	RAB21	RAB21 member RAS oncogene family	Targets	0.52422	-0.53182	-0.91240	-0.53439	-0.52023	0.14456	-0.30483	0.14516	0.43193	0.04060	-0.22272	0.36579	0.05269	0.18902	-0.27843	0.80747	-0.00269	-0.62060	0.45068	-1.02345	-0.97457	0.23127	-0.22336	-0.64903	0.01859	-0.08916	-0.37107	0.04588	0.28378	-0.70569	0.54334	0.00268
CUST_8907_PI390417776	CAGAACAGCCACAGTACTCACTTTTTCCAAATGATTCTAGTAATTGCCTAGAAATATCTT	Target672	XM_873775.2	FN1	fibronectin 1	Targets	-0.33486	-0.03490	-0.70012	0.82532	-0.42523	0.08507	-0.58325	0.63580	-0.04896	0.32747	-1.36019	-0.03927	1.17132	0.30170	0.65413	-0.45397	0.01434	-0.19499	-0.29873	-0.86284	-0.09553	-0.01448	0.23798	1.94987	0.97695	0.54541	0.29258	-0.40112	0.59632	0.10162	-0.52901	0.24427
A_73_118123	GCGAGGCGCTCCCTTCCATAAATCCTTGATGATTGACAATGCGCAATTGTCTCACTTAAT	NM_175832	NM_175832	HDGF	hepatoma-derived growth factor (high-mobility group protein 1-like)	CTRL	0.13678	0.32866	-0.01938	0.05378	-0.07893	0.08929	-0.13809	0.56846	-0.04476	0.01912	0.14016	-0.11460	0.28987	0.56331	-0.04656	0.48585	-0.44183	-0.49253	0.27618	0.10973	-0.25543	0.09395	-0.25634	-0.67261	-0.24316	-0.29738	-0.74323	0.33687	0.09727	-0.30470	0.53352	-0.07637
CUST_2987_PI390417776	CCTTTCCCCCCTCACCTCTTTCATTTATGTAAGAATTGAGATTAGAGGGAAAGCTTTTTT	Target289	NM_001012998.2	CAPZA2	capping protein (actin filament) muscle Z-line alpha 2	Targets	0.21793	-0.47800	-0.23397	-0.02337	-0.15893	-0.10183	-0.05810	0.04053	0.29174	0.05278	-0.37508	0.04565	0.01278	-0.01290	-0.16049	0.81881	-0.27193	-0.06832	0.15278	-0.17641	0.69104	0.20975	0.03880	-0.39690	-0.04656	0.67159	-0.08602	0.52323	-0.27610	0.25868	0.31932	0.47047
CUST_6522_PI390417776	GACCGGTGCTTATGAAAAATTATTATTATTCAGTAGCTCTAAAACAAACCACCTGAATGC	Target126	NM_001035447.1	ARPC5	actin related protein 2/3 complex subunit 5 16kDa	Targets	0.00687	-0.19403	-1.00685	-0.09460	0.62106	-0.40402	-0.26711	0.51898	0.64747	0.29196	-0.87356	-0.00942	0.38725	-0.37379	0.35452	-0.41460	-0.86525	-0.90255	-0.00690	-0.25255	0.25999	0.43925	0.37799	0.82568	0.27300	0.42512	-0.08403	-0.05846	0.43088	0.12934	0.17332	-0.39783
CUST_2611_PI390417776	ACTGGTTTTAAGCTGTTCAGACAATGAGTGACTTAGAGACCAGTTTGCTGCTTCCTCCCT	Target1051	NM_001035358.1	MKNK1	MAP kinase interacting serine/threonine kinase 1	Targets	-0.52930	0.25606	0.07145	0.27117	0.10260	0.02499	-0.26192	0.41690	-0.80161	-0.00444	-0.32236	-0.08386	0.26805	0.47114	0.34539	0.35521	-0.36535	-0.15624	0.45168	-0.09533	-0.42587	0.07846	-0.51509	-0.44089	-0.09864	-0.27279	-0.90395	0.00442	0.21054	-0.45593	0.61179	0.29539
A_73_114968	ACGTGAGAGAAAGAATTACGTGTGAATATATGTCAAGTCAGCATTTGTGTTTTACATGAT	NM_174564	NM_174564	NDUFC1	NADH dehydrogenase (ubiquinone) 1 subcomplex unknown 1 6kDa	Catalog	0.19512	-0.69036	-0.19360	-0.44267	-0.15940	0.00115	-0.29263	-0.53862	0.10636	-0.00115	-0.07681	0.10674	0.32754	-1.10724	0.11726	-1.12004	0.18561	0.06229	0.09690	0.16311	0.23067	-0.40455	0.41956	-0.82329	-0.41508	0.08693	0.46710	-0.12800	0.34548	-0.04974	-0.11668	0.19313
CUST_1053_PI390417776	CCTGCTCTTTTATGGAATTTGCTCTGCCTTCAGTAACAGTTAATAAACTTCAAGGAAATG	Target1115	NM_174397.2	MYOZ1	myozenin 1	Targets	0.23562	-0.20505	-0.35378	-0.19453	-0.21664	-0.07779	0.12605	-0.07564	0.14107	0.24943	0.11975	0.22350	0.06561	-0.05694	-0.26503	0.33842	-0.31131	0.10900	0.17904	0.02239	-0.02172	-0.14208	-0.11895	-0.50764	-0.25034	0.11640	0.26086	0.02139	-0.07984	-0.12675	0.36692	0.16736
CUST_5002_PI390417776	CGTGTTCCACACCACGCGCTGGGTGACTCCCATGATGGGCGAGCTCTACGGGCTGCGAGC	Target1135	NM_176672.2	NDUFA13	NADH dehydrogenase (ubiquinone) 1 alpha subcomplex 13	Targets	0.21681	-0.31734	0.01846	0.10889	0.01313	-0.02151	-0.33809	-0.47951	-0.21754	0.02888	0.11060	0.19829	0.22581	0.08929	-0.00131	0.05286	-0.34170	0.17198	-0.01584	-0.41581	0.14003	-0.15587	0.12017	-1.25577	-0.40801	-0.15635	-0.07177	0.00131	-0.14111	-0.05201	0.15484	0.12041
CUST_8388_PI390417776	TTCCAAATTCAAAGGAAAGTTTGCTTTCCTACATGAGGCGTTTTGTTTTGGGAGTTTTTT	Target873	XM_867954.2	JMJD1B	jumonji domain containing 1B	Targets	0.03101	0.15637	-0.18779	-0.17795	-0.27462	0.13208	-0.04603	-0.00215	0.28112	0.29371	0.06745	0.00215	-0.07779	0.31714	0.07512	0.66152	-0.33332	-0.13757	0.15964	-0.53858	-0.05079	0.55654	-0.10024	-0.10645	0.10083	0.21703	-0.48776	-0.00828	-0.12356	-0.04479	0.49702	0.33979
CUST_7795_PI390417776	AACGAAGACATTATGATCACCGTGATTCCCGAAGAAATTGACCCATAGGCAGAGGCATGA	Target817	XM_612097.3	HTRA1	HtrA serine peptidase 1	Targets	-0.17623	0.12891	-0.28541	0.26768	-0.02838	-0.27521	0.34177	0.75518	0.89293	0.24809	1.03305	-0.06700	0.45951	0.17863	0.19111	-0.21115	-0.61487	-1.12724	0.31732	-0.14918	-0.19788	0.45175	-0.77081	0.51803	0.02783	-0.57809	-0.85650	-0.09767	0.11855	-0.51290	0.53185	-0.18712
CUST_8467_PI390417776	CCACGGATGGATAGAACTACTTTATGCACAGACAAATTTTGTTTCACTGATATGAAATGT	Target865	NM_174698.2	ITGB6	integrin beta 6	Targets	-0.16041	-0.07281	-0.07488	-0.21327	-0.11415	-0.40589	0.07132	-0.18792	0.31443	-0.39756	-0.15545	0.21111	0.06705	-0.00189	-0.60496	0.62260	0.45859	0.03639	0.59374	0.19599	0.04793	0.03135	0.18310	-0.11601	-0.42028	-0.06871	-0.16044	-0.09222	0.00189	0.21987	-0.21813	0.29826
CUST_3427_PI390417776	GTTGGTGGAAAACGCTAAGTCGGCAGATTGGATTTTTGAATAAAGATCTGACTATAAAAA	Target1427	NM_174455.2	RPL24	ribosomal protein L24	Targets	0.20006	-0.11458	-0.16918	-0.23250	-0.13063	-0.00179	0.00179	-0.01258	0.16181	0.07631	0.28922	0.09058	0.29312	-0.74809	-0.13868	-0.48423	-0.36554	-0.17212	0.37904	0.16679	0.23693	-0.21821	0.02401	-0.71066	-0.26207	0.19769	-0.10315	0.04529	-0.06823	0.17886	0.31948	0.32840
CUST_1920_PI390417776	AGAAAATCTTGAGGGTGCGGATTTCCTGCGCACCTGCAGCTCCCAGTGGCCAAGTGTTTC	Target1864	Bos taurus MRF4 mRNA for myogenic regulatory factor 4	AB257561.1	Unknown	Targets	0.29085	0.62593	-0.52993	0.35969	-0.98750	0.21894	0.13643	-0.05360	0.53662	-0.00526	-0.08576	0.00524	0.08977	-0.21794	-0.65975	0.51120	-0.19151	0.38915	0.24957	-0.50324	-0.77012	-0.14231	-1.10995	-0.02767	0.23377	-0.41098	-0.79859	0.83047	0.56505	-0.63816	0.76692	0.35038
A_73_110906	ACGCGGCGGGCCTCCCCTCCTGTCTGGGTGCTCAATAAACTTGTATCTCTCCTCCAAAAA	XM_882778	XM_882778	LOC530855	Bos taurus similar to Homo sapiens galactokinase 1 (GALK1)	Catalog	-0.08550	-0.79654	-0.14379	-0.18833	-0.38261	-0.26202	0.41532	-0.32195	0.01691	0.24134	-0.06543	0.22940	0.21096	-0.13795	0.02827	-0.09570	-0.30296	0.20269	-0.01080	0.26356	0.25137	0.28546	-0.02948	0.01072	-0.09530	0.27384	0.36362	-0.18639	-0.13361	0.24613	0.09114	0.20985
A_73_117442	TGCTCATGACAGGTCTAGAAACCAGAGGCGAGTTTGTGCTCAATGTAAAGGGCTGAAAAT	XM_591857	XM_591857	LOC514066	Bos taurus similar to Homo sapiens fructose-1 6-bisphosphatase 2 (FBP2)	Catalog	0.11102	-0.59116	-0.20516	-0.04085	-0.15911	-0.05775	-0.04817	-0.41860	0.17974	0.14681	0.29229	0.00049	-0.21620	-0.62162	-0.33697	0.53363	0.27111	-0.19482	0.65345	0.27925	0.20216	-0.15568	0.02551	-1.45427	0.37918	0.64757	-0.11838	0.19464	-0.23031	0.24688	-0.00049	0.57077
CUST_1893_PI390417776	ACAGCAAGAATATCACCCAGCGCGGCAACGTCGCCAAGACCTCGAGAAATGCTCCTGAAG	Target1508	NM_001114083.1	SERP1	stress-associated endoplasmic reticulum protein 1	Targets	0.05972	0.03003	-0.07808	-0.01696	-0.21386	0.24008	-0.33818	-0.09866	-0.01357	-0.06588	0.37442	0.11203	0.21671	0.29734	-0.09294	0.60556	-0.23793	-0.25047	0.10482	0.23826	-0.14762	-0.30900	0.01902	-0.30100	0.16030	0.01344	-0.27526	-0.05056	0.54868	-0.44971	0.49227	0.63832
CUST_8491_PI390417776	TTTAGCATGTGTGTTGTGTCCAGCCTGTGGTTGTCTTAATAAATGTGATTTTTCTCCCCA	Target500	XM_613184.3	DDX5	DEAD (Asp-Glu-Ala-Asp) box polypeptide 5	Targets	-0.08094	0.10525	-0.01451	-0.27941	0.01437	-0.15072	-0.79393	0.02632	0.20822	0.16463	-0.81246	0.24316	0.71818	0.45812	0.08534	0.56381	-0.61783	0.46780	0.31842	-0.58007	-0.11569	-0.17117	0.39527	-0.82746	-0.02011	0.02537	-0.51901	-0.11818	0.60812	-0.35784	-0.13337	0.04780
CUST_5846_PI390417776	GGATTTCCCTCAGATTTCTCTATTTGTAGGAGAGGTATTTTCTTACGAGGAATATGATAA	Target1656	XM_874885.2	TBC1D4	TBC1 domain family member 4	Targets	-0.15048	0.50214	0.05141	0.10092	0.06717	0.68471	-0.77967	0.42262	0.37310	-0.18703	-0.06800	0.12434	-0.57338	-0.12849	-0.62763	0.38710	-0.81013	-0.36489	0.07165	-0.34337	0.45494	0.52286	0.36732	-0.53866	0.10071	-1.04305	-0.24789	0.32226	-0.28636	0.01358	-0.01371	-0.06211
CUST_2232_PI390417776	GGCCAGCCTCCGCCCCTCGTGGCACAGATGGAGCCCCCAGCCGGGCAGCCGCCCTGGGCC	Target906	XM_593419.3	LIMS2	LIM and senescent cell antigen-like domains 2	Targets	-0.05300	-1.08137	-0.05879	0.06762	-0.09789	-0.58521	0.86196	-0.15640	0.06929	0.74990	0.02715	0.19145	0.30859	-0.92978	0.22348	-0.64282	-0.38424	0.68725	0.19448	0.83918	-0.29958	0.01878	-0.01902	0.25537	-0.08686	-0.02424	0.67343	-0.17938	0.29772	-0.70797	-0.19944	0.03845
A_73_118483	ACAGAAAAGGCTAAGCAGAAAGTAAATTTCAATATGTCAGTATAGAGGCTCTACTTTACG	XM_585174	XM_585174	ANKRD17	ankyrin repeat domain 17	Catalog	0.61930	-0.10082	-0.53998	-0.12705	-0.47287	-0.11852	-0.22953	0.01650	0.32375	-0.15374	0.09603	0.03398	0.17710	-0.58173	0.22677	-0.11037	0.16579	-0.25467	0.24036	-0.63205	-0.13766	0.20910	-0.02252	-0.81190	-0.01669	0.49155	0.33262	-0.50557	0.41067	0.48971	0.15580	0.35352
A_73_112070	TATAACATGGCACCTGTTATACTTGGGCACTGTTAGTTACAATAAAGGCCTTTCCTATAT	XM_866115	XM_866115	LOC614567	Bos taurus similar to Homo sapiens homeobox ES cell expressed 1 (HESX1)	CTRL	1.18000	-0.09983	-0.03531	0.05282	-0.48875	-0.28402	-0.08413	-0.08784	0.27496	0.41694	-0.11011	0.04744	-0.03886	-0.18244	-0.25849	0.29412	0.19760	-0.20096	0.30841	-0.00817	0.13697	0.70738	-0.03780	0.86126	-0.10370	0.05911	0.17711	0.02044	-0.35932	0.17905	-0.35209	-0.02074
CUST_687_PI390417776	TACTCTTGGTTTTCGAAGTAAATTGATGTTCATGTCCGTGATGGGCGCAGACTCCAAAGG	Target1019	XM_611940.3	LTBP3	latent transforming growth factor beta binding protein 3	Targets	-0.09419	0.50352	0.01993	0.28202	-0.04155	0.41659	-0.61350	0.01534	0.16540	0.56164	-0.10433	-0.02885	0.33293	-0.30331	0.35189	-0.19631	-0.49942	0.00177	0.14074	-0.06894	-0.27654	0.17251	-0.18320	0.38777	0.03107	-0.22177	-0.43388	-0.00178	0.44548	-0.39692	-0.01448	0.45936
A_73_109183	GTAAACCCTTGGGTAACTGTCATGATGCAGACTTCAGGTTGTTCTGTATAAAATGCAAAA	XM_582992	XM_582992	CS	Bos taurus similar to Homo sapiens citrate synthase (CS) nuclear gene encoding mitochondrial protein transcript variant 1	Catalog	0.04306	-0.28219	-0.53531	0.13272	-0.26668	-0.21223	-0.39944	-0.18452	-0.00562	0.15704	0.21895	0.29885	0.01504	-0.08625	0.00560	0.43262	0.40534	0.32290	0.25342	-0.15693	-0.15504	0.05936	0.30798	-1.39498	-0.05663	-0.19866	-0.09496	-0.13711	0.21167	0.17734	0.16958	-0.11884
A_73_101083	TTTTTTAAACCAAGCTTTAATCAATGTCTCTACTGAGCTGGAAGCCTTGTCATGGTTTTC	NM_001034396	NM_001034396	NCBP2	nuclear cap binding protein subunit 2 20kDa	CTRL	-0.09046	-0.42096	-0.00328	0.11163	-0.06129	0.11107	-0.48799	-0.03744	-0.07186	0.06934	0.07813	-0.10185	0.40766	-0.22356	0.13577	0.10150	0.00327	-0.70118	-0.10807	-0.15144	0.28036	0.31579	0.24708	-0.78904	-0.02323	0.06459	0.13258	0.03845	0.15528	0.00395	-0.01475	-0.20879
CUST_396_PI390482839	TAATCTTGAGTATCACTCCAGCATGATCGCAGATGCGGTGAAGAAGGTGATCAAAGTTGG	Homolog74	NM_174855.1	IDH3B	Unknown	Ortholog	-0.01713	-0.39178	-0.31592	-0.28608	0.19366	-0.59488	-0.29415	0.35137	0.09321	0.01692	0.19732	0.29948	0.58996	0.12577	0.32662	0.04011	-0.29731	-0.06631	0.03647	-0.71343	-0.22911	0.13248	0.08488	-1.08568	-0.51381	0.20902	-0.33330	-0.57682	-0.13927	-0.25910	0.24345	0.02458
CUST_2314_PI390417776	GTAGAAGGGTCATTCCAATTGCTGTAATAGCCTTTCACACCCCATGTTTTAGGAACATGA	Target1081	NM_173940.2	MX1	myxovirus (influenza virus) resistance 1 interferon-inducible protein p78 (mouse)	Targets	-1.48851	-0.53567	-1.02815	-0.09894	0.93012	-0.97693	-0.79278	0.10755	-0.46283	0.12291	-1.34997	0.72080	0.00864	0.64337	1.79378	0.15266	-0.38276	3.58971	-0.73584	-0.95255	0.02098	2.55638	-0.07625	-0.47993	2.49531	2.76304	0.06541	2.65506	-0.00870	-0.30923	0.42599	-0.55971
CUST_6424_PI390417776	ATGTTCATTGGTATTCCTTAAGTCAGCGCAGAAAACAAAAGTGAGCCCTGAGCAGGCTGT	Target494	XM_001250667.1	DCXR	dicarbonyl/L-xylulose reductase	Targets	-0.11697	0.05347	-0.19001	-0.00488	0.22700	-0.15274	-0.16911	0.76214	0.03643	0.10992	0.27913	0.00000	0.30025	0.10674	-0.05507	-0.18505	-0.66903	-0.80834	0.64193	-0.10132	0.21569	0.27920	-0.33366	-0.44760	-0.43680	0.32182	1.45550	0.16448	-0.24872	0.26888	-0.41233	0.18131
CUST_720_PI390417776	TGGAAAGGAAACACTTTTACCACCTGGCATGTTCTTCTGAGCCAGGCAAGAGTGAAAGAA	Target1015	NM_205815.2	LYVE1	lymphatic vessel endothelial hyaluronan receptor 1	Targets	-0.73492	0.91055	-0.34870	0.56688	0.15168	0.75110	-0.26963	0.35089	0.00000	-0.40327	0.04360	-0.00944	0.14876	-0.44760	-0.33344	-0.14151	-0.40169	0.12891	-0.49679	0.01932	-0.56813	-0.55635	0.50492	0.15919	0.58089	1.04518	0.41388	-0.66651	-0.06383	0.09734	0.45761	1.75624
CUST_2410_PI390417776	TAACGCTTTGCTCACAGCTATGGCATATGCTTATTCTAATAAAGGTCTGCTAATACGAAA	Target1071	NM_174114.2	MSRA	methionine sulfoxide reductase A	Targets	0.25269	-0.06511	-0.08453	-0.13643	-0.31319	-0.08730	-0.12704	0.30757	0.23692	0.07875	-0.26109	0.39250	-0.15480	0.32011	0.05325	0.42680	-0.23620	-0.13774	0.18358	-0.49745	0.29489	0.26988	-0.02028	-0.42985	0.02000	0.10064	-0.33217	-0.02233	-0.38866	0.05410	0.30432	0.23256
CUST_617_PI390482839	TTACAAGAGACAAGCTGAGGAGGCTGAGGAACAATCCAACACAAATCTATCCAAGTTCCG	Homolog27	NM_001039545.1	MYH2	Unknown	Ortholog	0.21363	-0.16178	-0.49417	-0.33960	-0.15256	-0.19001	0.09309	0.17625	0.27484	0.16931	0.07601	0.16521	0.19608	-0.17363	-0.22999	0.32144	-0.47837	0.11237	0.11777	-0.13608	0.01132	-0.15255	-0.14517	-0.63915	-0.37361	0.21137	0.32922	-0.01141	-0.07094	-0.17617	0.40903	0.06662
CUST_5579_PI390417776	CTCATTTGTTGTGTGACTGAGTAAAGAATTTTGGGATCAAACAGAAAGAGTTTAAGTGTC	Target1675	NM_174196.1	THBS1	thrombospondin 1	Targets	-1.38451	0.84639	-0.96590	-0.65729	0.19458	0.03019	-0.74541	0.40373	-0.78906	0.50860	-0.74686	-0.59484	1.04455	1.22077	0.03520	-0.14062	-1.36717	-0.47283	0.44754	-0.17654	0.15728	-0.65701	0.74251	0.32800	0.30983	-0.26873	-0.09993	-1.23111	0.76358	0.18316	-0.03084	0.14591
A_73_105488	TCTAGAGTTTTGCCAGAAAATGCATTTCCTTAAAAAATAAACATCTTATTATAAAACTAA	XM_589026	XM_589026	LOC511647	Bos taurus similar to Homo sapiens 2 4-dienoyl CoA reductase 2 peroxisomal (DECR2)	CTRL	0.25554	0.51606	-0.24749	-0.10124	-0.00536	0.29944	-0.45565	0.39743	0.26981	-0.02183	0.40136	0.11954	0.21833	-0.15885	-0.31104	0.00534	0.03183	-0.24869	0.80278	-0.70284	-0.19965	0.20603	-0.29734	-0.66582	0.07120	0.13085	-0.57289	-0.64532	-0.51610	-0.47259	0.27650	0.13944
A_73_105567	AGTGCTGTCTTTGTGCCATTCATTGTCTGGATTCATATTTCTTTGCTGTTAGAGGATATA	NM_001034637	NM_001034637	SLC35A1	solute carrier family 35 (CMP-sialic acid transporter) member A1	CTRL	-0.05558	-0.01192	-0.40263	-0.20779	-0.26857	0.29704	-0.05143	-0.00191	0.30751	0.05381	0.07705	0.32043	0.00190	-0.04582	-0.04604	0.20573	-0.28819	-0.33597	0.20637	0.14770	0.00356	0.12439	-0.13698	-0.36329	0.02880	-0.02008	-0.92632	0.13038	0.70714	-0.15581	0.80912	0.10320
A_73_110384	CCCAGCATTGTTGGTTCTATTTAATGGACACGAGATAATGTTAGAGGTTTTAAAGTGATT	Bos taurus similar to Homo sapiens furin (paired basic amino acid cleaving enzyme) (FURIN)	Bos taurus similar to Homo sapiens furin (paired basic amino acid cleaving enzyme) (FURIN)	CB463681	Unknown	Catalog	0.44448	0.36570	-0.20698	-0.17777	-0.47393	0.31090	-0.19403	0.47285	0.33291	-0.04203	-0.08568	0.43067	-0.18241	0.04783	-0.09892	0.53696	-0.47149	-0.28353	0.40338	0.00899	-0.00905	0.58623	0.31313	-0.58946	0.55785	0.33828	-0.28123	-0.33166	-0.04928	-0.39053	0.62695	0.43321
CUST_8352_PI390417776	CCACCGGCCCCCCCCTTCTCGGGGTCCCCGCAGAGCCCCCTGTCTCTCTGTGCGGTCTGT	Target514	NM_174037.2	DLK1	delta-like 1 homolog (Drosophila)	Targets	0.04992	-1.26802	-0.05369	-0.04889	-0.22035	-0.47917	0.80866	-0.31043	0.32814	0.72149	0.17311	0.41394	0.21206	-1.41262	0.16104	-1.73658	-0.34608	0.64964	0.29623	0.64935	-0.13391	-0.05279	-0.11433	0.16490	-0.08510	0.04729	0.52953	-0.11249	0.17322	-0.61772	-0.11711	0.32448
A_73_113382	GATGGGATGGTGTCAACCCATCCAGCTCACTGGACTAGTTTTAAGTAAAAGTTTTCTGGC	XM_587710	XM_587710	HSF2	heat shock transcription factor 2	CTRL	-0.16476	0.05072	-0.62169	-0.01259	-0.39212	0.35897	-0.14656	-0.13286	0.43591	0.34655	0.40428	0.42074	0.05840	-0.26045	0.01248	0.08578	-0.15483	0.26498	0.26784	0.05208	-0.23771	-0.03553	-0.31791	-0.16014	-0.07177	0.31450	-0.33143	-0.02384	0.25716	-0.23360	0.68822	0.29890
CUST_622_PI390482839	CTTTGCTGGAAGAAAGTTCCGTAATCCAAAGGCCAAATGAGGAGCTGGAGACTCCAGGCT	Homolog26	NM_007933.2	ENO3	Unknown	Ortholog	0.00734	-0.00738	-0.37540	-0.29074	0.49134	-0.44191	-0.46486	0.28486	-0.10355	-0.02125	0.08103	-0.28711	0.59530	0.35610	-0.33694	0.77308	-0.29122	-0.56918	0.14576	-0.51138	0.19130	0.25730	0.26023	-1.42229	-0.42696	0.40143	-0.13538	0.04595	-0.16211	0.10505	0.76771	0.63500
CUST_7027_PI390417776	AGTCTATCAGAGAGCTCACGAAGACAATCACCTGCCTCACCTTCTCGGTGTTTTTTGTTT	Target1577	XM_615401.3	SLK	STE20-like kinase (yeast)	Targets	0.09294	0.00000	-0.17856	-0.23533	-0.35041	0.39813	-0.52094	0.19298	-0.07806	0.48656	-0.62522	-0.05197	0.07603	0.02629	0.18963	0.43845	-0.77039	-0.53414	-0.02339	0.06681	-0.06576	0.00003	-0.67068	-0.27966	-0.50167	0.06350	0.16394	0.06545	-0.37477	-0.08262	0.50027	0.15776
A_73_108218	TCTGGTTAGGAATCACAGCTATAAAATTGATTTCAGTTCATTACACTTCATGATGTTGCC	XM_593321	XM_593321	LOC515320	Bos taurus similar to Homo sapiens HMG-box transcription factor 1 (HBP1)	CTRL	0.25555	-0.07409	-0.32081	-0.17570	-0.44770	0.16284	0.02438	0.46984	0.52078	0.23052	-0.19283	0.03576	-0.33099	-0.24525	-0.05831	0.52125	-0.31732	-0.30965	-0.02480	-0.46536	0.17534	0.61345	0.09310	-0.42917	0.17864	0.59673	-0.03156	0.15969	-0.18382	-0.14423	0.20369	0.19443
A_73_104506	TCCAAGGCTGGGCCTTGAAAAGGTCAAAACATTAACAGTAGTTCTTTTGTTCCCTGAAGA	NM_174698	NM_174698	ITGB6	integrin beta 6	CTRL	-0.00123	-0.88074	-0.32059	0.16652	-0.36412	-0.30780	-0.40633	-0.01157	0.41522	0.04978	0.11715	0.09827	0.32891	-0.10169	0.22075	-0.05900	0.12827	-0.16185	0.74270	-0.65817	0.12722	0.01935	0.12918	-0.75232	-0.36151	-0.38711	0.05185	-0.36621	-0.17212	0.35051	0.00123	0.36564
A_73_102486	GCGTTTTCAGCACAAATATAAAATACTCATTTCCTGGAGCGTTTGAGACTCTTCACTGCT	XM_865241	XM_865241	LOC613972	Bos taurus similar to Homo sapiens apolipoprotein D (APOD)	CTRL	-0.96288	0.44984	0.89729	0.07704	-0.84695	0.04054	-1.76014	-0.50693	-0.29944	0.21054	0.08206	-0.47732	-0.06668	-0.26302	-0.08540	1.34382	-0.69874	0.82272	-1.03286	-1.28680	-0.96440	0.34367	0.14159	-0.00462	0.43455	1.66319	0.01678	0.37696	-0.03672	0.72560	0.00461	-1.03848
CUST_684_PI390417776	AATAAATACATCTGTGGGGCCTCCGAGACTGGGAAGGGCCCACACCTGCAGTTCAGTCCA	Target1019	XM_611940.3	LTBP3	latent transforming growth factor beta binding protein 3	Targets	0.04129	0.30585	-0.11779	0.32536	0.00000	-0.10352	-0.35341	-0.24622	0.37562	0.54626	-0.06997	0.22061	-0.05992	-0.08148	0.23267	-0.16256	0.30712	0.11225	0.29956	0.12042	-0.60529	0.09760	0.11402	0.30345	-0.06945	0.56645	-0.20948	-0.18726	0.33378	-0.17268	-0.27626	0.44502
A_73_108043	TATAGTGATATTTGTTTTACCTTCAAGCATTTGCTCTGAGGTGTTATATTCTTCTCTCGC	XM_591326	XM_591326	LOC513618	Bos taurus similar to Homo sapiens procollagen C-endopeptidase enhancer 2 (PCOLCE2)	Catalog	-0.88561	0.77918	-0.19169	0.32648	-1.35509	0.52182	0.10236	0.03919	0.38261	0.10396	-1.10240	0.46738	-0.11335	-0.84042	-0.47001	-0.87843	-0.13781	0.47638	0.00797	-1.13505	-0.36470	-0.50682	0.20212	0.30948	0.67703	0.93016	-0.00801	-0.34252	-0.35620	0.24891	-0.31950	1.19575
CUST_426_PI390417776	CACAAATAACCTGCAATAACTTGAAATGCATACCCTTTTGAACACTTCCTTTTCTCATGT	Target404	NM_001076279.1		COPS2	Targets	-0.15998	0.17531	-0.06404	-0.07172	0.03668	0.24162	-0.26339	0.26602	0.23759	0.08492	0.17517	-0.08071	-0.03764	0.09228	-0.07840	0.35639	-0.11410	-0.70303	0.46461	-0.21900	-0.30143	0.27082	-0.20964	-0.54580	0.20355	-0.48340	-0.27491	0.14556	0.30886	-0.41993	0.41794	0.14923
CUST_1_PI390482839	ATCAACTATGAAGCCTTTGTCAAGCACATCATGTCTGGGTAAAGCACGTTTCTCCAGGGT	Homolog18	NM_010858.4	MYL4	Unknown	Ortholog	0.05572	-0.22420	-0.36297	-0.08845	0.05667	-0.17482	0.05613	0.40366	0.10593	0.24742	-0.09591	0.30554	0.30211	0.05629	-0.41561	0.45557	-0.39043	-0.00639	0.11227	-0.33332	-0.10776	-0.15515	0.00636	-0.37966	-0.27359	0.02247	-0.11194	0.03872	-0.06412	-0.12111	0.47706	0.04776
CUST_1341_PI390417776	AGTAGATCCTGACACTAAGGAAATGCTGAAGCTCTTGGACTTTGGCAGTTTGTCCAACCT	Target1444	NM_001099210.1	RPS17	ribosomal protein S17	Targets	0.27138	-0.00381	-0.03264	-0.01977	-0.09523	0.03821	-0.12844	-0.03203	0.09030	0.20335	0.08378	0.18579	0.22509	-0.18228	-0.14604	0.23269	-0.49604	-0.11794	0.17131	-0.09000	0.30214	0.00380	0.12491	-0.68622	-0.16697	0.48403	-0.10706	-0.04127	-0.27514	0.19819	0.26749	0.44230
A_73_111331	CCCGGCCCCCCATGACACTTCAGAATACAATAAACCAAGTGACGCCACTCTGCTTATGTT	XM_588401	XM_588401	IMPA2	inositol(myo)-1(or 4)-monophosphatase 2	Catalog	-0.21212	-1.59462	-0.04589	-0.02283	-0.35321	-0.92725	1.03778	-0.52681	0.32044	0.88478	0.13401	0.49911	0.33704	-2.41166	0.45350	-2.49631	-0.47957	0.85487	0.35197	0.99247	-0.34121	0.13615	-0.67220	0.40101	0.02247	-0.23229	0.25895	-0.09010	0.38022	-1.01048	-0.41292	0.21477
A_73_120918	TAACACTTCGTGTTCGGGGTCTTTTGTTATGAAAATGCTGTTTTCAACATTGTATTTGGA	XM_581740	XM_581740	CREBBP	CREB binding protein (Rubinstein-Taybi syndrome)	Catalog	0.21600	0.30757	-0.28500	-0.00392	-0.32773	0.29771	0.06868	0.03884	0.28462	0.30560	-0.12742	0.34831	-0.55068	-0.12230	-0.18963	0.57987	-0.46379	-0.51183	0.32760	-0.16678	-0.11838	0.10022	-0.03555	-0.15853	0.30517	0.00573	-0.61679	0.00390	0.12630	-0.16539	0.63764	-0.02772
CUST_472_PI390417776	CATGATGGAGCTCTGAGATCTGGGGAGCAGTGCCCCTGGCCCCCCCACTTCTTCCCCTGA	Target762	NM_001046398.1	HCFC1R1	host cell factor C1 regulator 1 (XPO1 dependent)	Targets	0.11198	-0.60318	-0.29219	0.22138	-0.01698	0.41637	0.10135	0.19040	-0.21083	0.41017	0.66045	-0.04033	0.78460	-0.33284	0.01678	-0.35919	-0.05052	-0.18308	0.27513	0.65206	-0.11140	-0.51155	-0.05558	-0.13712	-0.43719	-0.28828	-0.25343	0.17623	0.52469	0.30786	0.32811	0.23090
A_73_101217	AAAGATATTTTTAGTACGTGAGGTTATCCTGGACTTCAGATTCATAATTCAATCCTGTGG	XM_588636	XM_588636	LOC511322	Bos taurus similar to Homo sapiens tripartite motif-containing 44 (TRIM44)	CTRL	-0.21504	0.50602	-0.25567	-0.19619	-0.11937	0.60456	-0.13206	0.32719	0.91668	0.50504	0.07894	0.72960	-0.08285	0.00764	0.55643	0.09119	0.05329	-0.50699	0.64047	-0.65440	-0.16269	0.13195	-0.19159	0.12428	0.28370	-0.05895	-0.31524	-0.58820	0.00500	-0.35979	-0.42465	-0.00501
CUST_665_PI390417776	ACACGGCTGAGCAGGTTGTGGCCTCGTTCAAGATCCTGGCGGGAGACAAGAACTACATCA	Target33	NM_001076157.1	ACTN3	actinin alpha 3	Targets	0.00952	-0.09926	0.02589	-0.00884	-0.08715	-0.04710	-0.09702	0.14712	-0.01249	0.00879	-0.32297	0.13719	-0.13668	0.37088	-0.27621	0.59207	-0.12756	-0.25353	0.08283	-0.48142	0.14322	0.27628	0.05219	-0.25732	0.07805	0.05882	-0.04746	0.17207	-0.51678	-0.03209	0.35306	0.43535
CUST_5_PI417605307	TCTGCTCTTGACCTGCGGGCCTACCCAGCCCGCTCCCGCACTCGGCGCGCGGTGGCCAGG	NM_001113302.1	NM_001113302.1	SREBF1	sterol regulatory element binding transcription factor 1	Targets	-0.26064	0.10122	-0.16156	0.02749	-0.48279	0.18157	0.07330	0.56026	0.05450	0.38800	0.01052	-0.06279	-0.01060	0.71480	-0.17754	0.46196	-0.82480	0.03213	0.35611	-0.25510	-0.71354	-0.74183	-0.20232	-0.98848	0.40141	0.17041	-0.52232	-0.47726	-0.54561	-0.60231	0.50066	0.49278
CUST_3120_PI390417776	AGTGTGTGCGGCCTCCTCGCATCCCTAGAGGGGCACTCCCGGGGTCCGCGCCCGGCTTCG	Target1692	NM_001080254.1	TMEM134	transmembrane protein 134	Targets	0.16880	-0.12036	0.23041	0.52435	-0.02590	-0.16296	-0.12091	0.04641	-0.00266	0.23843	0.33995	0.05101	-0.03038	-0.01349	-0.15668	-0.07508	-0.44301	0.30941	0.46810	0.02662	0.07438	0.00241	-0.00241	-0.93019	-0.08769	0.04688	-0.10019	-0.01427	-0.21801	0.21660	0.13381	0.21237
CUST_2020_PI390417776	ATCATTACAGAAGTGAGGGCTTATAAGTGATCTCCTAAGAAGGCTGTGACCTGCTAGTGC	Target1854	Bos taurus fatty acid binding protein 3	BT021486.1	Unknown	Targets	0.05139	0.08255	-1.04403	0.32139	-0.88777	0.41227	-0.51831	0.03794	0.18297	-0.13183	0.41834	0.55775	-0.41490	0.48249	0.05055	-0.54802	-0.33057	0.19130	0.34729	-0.16927	-0.40314	0.41633	-1.24842	0.00000	-0.36192	-0.29719	-0.80874	0.01967	-1.30191	-0.79276	0.02938	-0.49387
CUST_1678_PI390417776	AGATAATCTTTCTGACAGCCAGCTAGCTGAGGGGGTACAGAGAGAGGACCGATTTACTGA	Target1521	NM_174137.2	SERPINE1	serpin peptidase inhibitor clade E (nexin plasminogen activator inhibitor type 1) member 1	Targets	-1.28838	0.96233	-0.00865	-1.56047	0.24512	0.01937	0.28099	1.94800	0.08955	0.96598	-0.96691	-0.97157	2.21363	1.02824	0.89599	0.48862	-1.29711	0.40625	0.50580	-1.73615	-0.09169	-1.67383	-0.20119	1.51499	-0.32424	-0.16684	-0.82317	0.00860	0.17683	-0.02673	-0.49549	-1.40282
CUST_5049_PI390417776	TTATATGTGGGGGGTGCCCTCCTGTCTCCCACAACTTCTGCTGTAACAATAAACTATAGA	Target1130	NM_001035304.1	NDRG2	NDRG family member 2	Targets	0.49392	-0.18966	-0.43727	-0.23936	0.18492	-0.19271	0.04752	0.06363	0.47058	-0.16898	-0.15348	0.44108	-0.14874	0.30918	0.61220	0.07905	0.19123	-0.43753	0.02017	-0.43946	0.29317	-0.12045	0.04498	0.13329	-0.23374	-0.23837	-0.22268	-0.16196	-0.74099	0.33224	0.06339	-0.02046
CUST_380_PI390482839	ATCGGCAACTCGTACTCCTTCCGGGTCTTCTCAGAAAACCTGTGTGGACTCAGCACCTCG	Homolog78	NM_004997.2	MYBPH	Unknown	Ortholog	-1.81401	0.12299	0.04207	0.79225	0.17309	-1.38281	-0.94225	-0.64921	-1.26896	-1.16634	0.24700	0.96294	-0.20460	0.07798	1.77706	1.02892	-2.13593	-1.73884	-1.22756	1.88490	0.96883	1.76217	-0.89290	1.85212	-0.04333	-0.60902	-2.45712	1.55335	2.03066	-0.52052	1.35586	-2.50775
CUST_3628_PI390417776	TAGTAAGAGAAAGGTCTCAGAGGCAGGGGCTTTCATAGTTTTCTAGCTCTGTTTACCGCA	Target1411	NM_001076933.1	RASL12	RAS-like family 12	Targets	-0.40196	0.64732	0.26512	-0.06489	-0.25429	-0.22675	-0.12356	0.56555	0.15061	0.28575	-0.37538	-0.11257	0.67345	0.64709	0.50813	0.19692	-0.09658	-0.22800	0.00421	0.48983	0.80015	-0.07004	0.02630	0.26085	-0.06119	0.62107	0.13106	0.65230	-0.14701	-0.66678	0.00000	-0.54080
CUST_886_PI390417776	CCCACATTTGTTGTCTTTCCGCGTTGAAACTCAATGTAAAACCAGGAAAGCAGGCAGACT	Target1365	NM_001075693.1	PSMD5	proteasome (prosome macropain) 26S subunit non-ATPase 5	Targets	-0.36264	0.41553	-0.43035	0.22083	-0.15811	0.26782	0.01712	0.32354	0.10473	0.19478	0.11700	-0.00444	-0.14462	0.02432	-0.25587	0.52684	-0.49883	-0.38494	0.28897	-0.14914	-0.67602	0.00442	-0.47957	-0.50283	0.09279	-0.49830	-0.92142	0.16218	0.78677	-0.61668	0.54507	-0.15932
A_73_100734	GTTCCTGTAGAAAACGAACTGTAAAACTATCTGAAGACCATACAAGAGGCAAAATAAAAC	XM_864027	XM_864027	LOC538561	Bos taurus similar to Homo sapiens meningioma expressed antigen 5 (hyaluronidase) (MGEA5)	Catalog	0.31539	0.39676	-0.30875	-0.28842	-0.26112	0.15597	-0.03425	0.08240	0.64942	0.33017	0.11876	0.26066	0.02973	-0.12012	-0.08418	0.23455	-0.11675	-0.21355	0.01862	-0.10370	-0.42482	-0.01886	0.09171	0.13413	0.15659	-0.21000	-0.53228	-0.15600	0.13758	-0.24561	0.36840	-0.14647
A_73_101940	CACCAAGCCCCCTTGCCCAGCTCTGTTTCTCTGACAATAAAGCATGTTCGAGCTGGGGGA	NM_174255	NM_174255	CABP2	calcium binding protein 2	CTRL	0.42903	-0.72075	-0.22822	-0.32983	-0.11643	-0.76972	0.12316	-0.41256	0.39717	0.28648	-0.06092	-0.05618	0.17653	-0.63778	0.15528	-0.24040	-0.82495	0.05407	0.06211	0.35647	0.25363	-0.30625	0.31970	-0.54135	-0.64428	0.28585	0.62058	-0.43382	0.07355	0.24108	-0.28488	0.23124
CUST_3425_PI390417776	CAAGGCCCTCAGCATCTTTGTATAGTTGCTTAACTGATATAAATGCAATATTAATGCCTT	Target1789	XM_001252034.1	VCL	vinculin	Targets	-0.34487	0.66441	0.00586	0.42763	0.32527	-0.03534	-0.42281	0.59693	-0.22056	-0.00588	0.11271	-0.08299	0.21457	0.59264	0.09675	0.59107	-0.63861	-0.30267	0.20693	-0.35918	-0.14176	0.13778	-0.29396	-0.01780	0.21088	-0.07192	-0.67634	0.47328	0.44624	-0.45293	0.88928	-0.15159
CUST_3471_PI390417776	GGTGCACTATTCACTTGACCCAGAAAACCCCACAAAATCATGCAAATCAAGAGATTCAAA	Target1423	XM_001252328.1	RPL17	ribosomal protein L17	Targets	0.34882	-0.17974	-0.18675	0.11978	0.09315	-0.25512	0.00979	0.01243	-0.05481	0.32259	0.33455	-0.07977	0.24489	-0.91975	-0.17163	-1.04302	-0.66173	-0.21397	0.13834	0.22690	0.24872	-0.28405	-0.06142	-0.27687	-0.26029	0.59762	-0.63337	0.37151	-0.00986	0.31319	0.15844	0.19638
CUST_2543_PI390417776	AAGTACTACGACGCCATCGCCTGCCTCAAGAACCTTCAGATGAAGGAACAGCCTGGGTCC	Target72	NM_183082.1	AIP	aryl hydrocarbon receptor interacting protein	Targets	-0.23791	-0.35980	-0.09477	0.15166	-0.13220	0.12611	-0.38295	0.03292	0.17937	0.19807	0.20217	0.24758	0.07189	-0.01775	-0.01313	0.14607	-0.08977	-0.03432	0.14179	-0.13970	0.37583	0.30673	-0.09080	-0.57766	0.01301	-0.16814	-0.11127	-0.27247	0.18148	-0.21090	0.13632	0.25596
CUST_8387_PI390417776	CTATCTTCTTCCCAGCTGTACTGTAGTGCCCTGCAGGCTTGTTTATATGTTCACAGTTAC	Target873	XM_867954.2	JMJD1B	jumonji domain containing 1B	Targets	0.00003	-0.00003	-0.18623	-0.17010	-0.47658	0.01731	-0.07166	0.11607	0.27422	0.18754	-0.15061	0.33942	-0.25810	0.39022	-0.17641	0.72392	-0.32305	-0.08612	0.04474	-0.59649	-0.06977	0.46483	0.13302	-0.09294	0.23902	0.06317	-0.25250	-0.13654	-0.21098	0.06681	0.40273	0.19178
CUST_4374_PI390417776	CCCGACAACACGTACACATATGAGAATATACTTTGTTTTATTTATTTTTGTGTAGGCGGT	Target545	NM_001046452.1	DUSP1	dual specificity phosphatase 1	Targets	-1.05038	0.04761	-0.19129	-0.05092	0.37538	-0.04923	-0.68464	0.73635	0.82757	0.12257	-0.28451	0.49646	-0.16505	0.36504	-0.11586	-0.34643	-0.50596	-0.54332	0.56119	-0.95238	0.52128	0.71873	-0.78091	0.40729	-0.37859	0.22083	-1.04246	0.50751	0.25423	0.46540	0.50886	-0.85488
A_73_116512	AGAATTTGATGCCGTTGAAAGGGAAGATTATTGTCAAAAAGATGAATTACCTCACTTTGC	XM_611875	XM_611875	MTFMT	mitochondrial methionyl-tRNA formyltransferase	CTRL	-0.01539	0.03938	-0.42835	-0.25634	-0.17610	-0.23197	-0.45958	0.53029	0.58524	0.03433	-0.12661	-0.03453	0.12722	0.06388	0.43392	0.08086	-0.21386	-0.73317	0.54927	-0.40516	0.05108	0.45464	0.36153	-0.77428	0.08342	-0.32319	0.08822	-0.10788	-0.13587	0.14612	-0.07908	0.01523
CUST_4424_PI390417776	CTCCTTATATAGCAGCCAAAATCAATGAAGCTAAAGATTTGCTAGAAGGTCAAGCTAAAA	Target536	NM_001034458.1	DNAJC19	DnaJ (Hsp40) homolog subfamily C member 19	Targets	0.28031	0.00199	0.12610	0.18564	-0.02120	-0.29977	-0.12710	0.32114	0.36085	-0.00199	0.46881	0.12945	0.31167	-0.33079	-0.00548	-0.37512	-0.38225	-0.11118	0.54977	-0.13795	-0.09834	-0.22901	0.17988	-0.93735	-0.22220	-0.22697	-0.22904	0.07631	0.00768	0.00536	0.19015	0.00271
CUST_2350_PI390417776	AGCCAGCGAGTCCCTCTTCATCTCTAACCACGCCTACTAAGCCGACGTGTTCTAAGGCTG	Target91	NM_001101915.1	ALDOA	aldolase A fructose-bisphosphate	Targets	0.31510	-0.22859	-0.01726	-0.03505	-0.18320	-0.12273	0.11446	-0.06696	0.03613	0.27380	-0.03821	0.01705	-0.06895	0.06284	-0.35856	0.45399	-0.38662	-0.08990	0.20656	0.02158	0.08030	-0.20171	0.16137	-0.77095	-0.11605	0.14586	-0.05696	0.13202	-0.15430	0.04092	0.25802	0.20076
CUST_6757_PI390417776	CACGTGAAATTAAAGCCACTTCCTTTCAAGTGACATTAGTACTTTGGGGTTAATATTTTG	Target1596	NM_001077834.1	SNW1	SNW domain containing 1	Targets	0.26320	0.12364	-0.58431	-0.16094	-0.01380	-0.39549	0.15082	0.37121	-0.00725	0.17775	-0.26878	0.29498	0.10737	0.13876	0.00721	0.47203	-0.23970	-0.40268	0.16403	-0.65726	-0.35332	0.15479	-0.28254	-0.46849	0.02147	-0.26673	-0.51787	0.11048	0.15292	-0.39650	0.33224	-0.18809
CUST_1741_PI390417776	GTGCCTTCACTGTCTCATAAACAGAGGAGGAGTCACATGTGTTTCAAGTTGTGTTCATTA	Target465	NM_001046061.1	CYCS	cytochrome c somatic	Targets	-0.03013	-0.35026	-0.21756	0.23625	-0.02480	-0.30547	-0.37909	0.06226	0.10469	-0.05753	0.06027	0.20681	0.22142	-0.01996	0.16609	0.52736	0.10074	0.33521	0.61758	-0.46644	0.18030	-0.04408	0.22034	-1.30102	-0.22216	0.08218	0.03941	-0.01704	-0.10024	-0.13315	-0.09405	0.01684
A_73_118461	ACCCTGGGGCTCCTCCGGAAATTCTTTGTGGAGCTCAATGTGACTTTTGGACAAATTAAA	NM_174637	NM_174637	CTNNBL1	catenin beta like 1	CTRL	0.18215	0.03630	0.00926	-0.01470	-0.20307	0.08142	-0.18066	-0.13543	0.14788	0.10599	0.13392	0.28368	-0.08313	-0.05007	-0.02750	0.20290	-0.35474	-0.00542	0.36076	-0.11137	-0.01815	0.33051	-0.05661	-0.43181	0.21169	0.38686	-0.47043	-0.13432	-0.01954	0.00540	0.15598	0.32589
CUST_6253_PI390417776	CGGCCAGGGCACAGGACCCAGCATGGACTCTGCCTCCTACACCCGCCCTGCTTCCGGGAA	Target1560	NM_001080256.1	SLC2A6	solute carrier family 2 (facilitated glucose transporter) member 6	Targets	0.42125	-0.26908	-0.30573	0.23802	0.09745	-0.35884	-0.11644	-0.19311	-0.10748	0.09987	-0.24359	0.00564	0.48727	-0.06545	0.42072	-0.18712	0.58482	0.07361	0.00913	-0.17739	-0.00809	-0.04464	0.19976	0.04152	-0.14602	0.91320	0.42283	-0.21314	0.05361	-0.00567	0.06528	-0.03105
CUST_937_PI390417776	ATGCCTACATCTTTGAACACCGTGCATCCACGCTCTCCTGGCCCCTCTGGATGGGGGTGC	Target15	NM_001076220.1	ACHE	acetylcholinesterase (Yt blood group)	Targets	0.18462	-0.36405	0.16405	0.17683	-0.44426	-0.14503	-0.00152	0.00431	0.00085	0.42152	-0.15822	0.18461	-0.01469	-0.01634	-0.00085	0.25710	-0.38357	0.53730	-0.11866	-0.05916	-0.21826	0.01895	-0.16198	-0.23350	0.39026	0.12614	0.33696	-0.09889	0.00518	-0.27113	0.26065	0.38853
CUST_6510_PI390417776	TTATCCAGCTCTGAGAAGTTTTTGTACGTTCAGCCCTACTGCCAGTAAAAGCACTTGCGT	Target127	NM_001083708.1	ARS2	arsenate resistance protein 2	Targets	0.21976	0.21874	-0.26606	-0.19494	-0.23092	0.30668	-0.08490	-0.12835	0.19054	0.10655	-0.04849	0.57987	0.03131	0.00281	0.02279	0.31990	-0.49993	-0.19631	0.43075	-0.00448	-0.37649	0.12934	0.33099	-0.41671	0.52208	-0.25549	-0.24504	-0.08884	0.47976	-0.11751	0.22762	-0.00282
CUST_1552_PI390417776	CGTGGGGCGAGGGTGTCTGGGATCAGAACCCCCAGAATAAATACCTGCCGCTCTGCTCGT	Target1531	NM_001013402.1	SGCA	sarcoglycan alpha (50kDa dystrophin-associated glycoprotein)	Targets	0.43827	-0.21078	0.05945	-0.09220	-0.26003	-0.02807	0.02754	-0.18324	0.09854	-0.03691	-0.05418	0.09069	-0.14778	-0.28831	-0.36911	0.10753	-0.15898	-0.11297	0.03744	-0.16262	0.34339	0.26187	0.04013	-0.40322	0.19573	0.32577	-0.18120	0.12854	-0.42752	0.06372	0.18392	0.29032
A_73_117375	AGGCAATATGAAAAGAGTATTTGAGCGATTCTGTCGTGGACTTAAAGAGGTGGAACGCTT	NM_001034656	NM_001034656	CKMT2	creatine kinase mitochondrial 2 (sarcomeric)	Catalog	-0.45603	-0.04720	-0.23126	0.50755	0.33933	0.21574	-0.26411	0.16118	-0.10138	0.32603	0.32864	0.24853	0.10924	-0.16705	0.11250	0.57079	-0.00613	0.11399	0.44733	-0.47121	-0.21048	0.00610	-0.11435	-1.51920	0.14371	-0.46761	-0.58003	0.14582	0.19005	-0.35601	-0.04904	-0.11758
CUST_2578_PI390417776	ATGTAGCAAAATTCACCTCCATCCCTCAGTCAAACTTTTGGTTCCAGAATCAACCCTGGG	Target1055	XM_001251579.1	MLXIP	MLX interacting protein	Targets	-0.09789	0.39940	-0.27540	0.12777	-0.08319	0.00985	0.32888	0.37321	0.43097	0.54685	-0.47313	0.29229	-0.32223	0.50898	-0.09585	1.06709	-0.36749	-0.00992	0.66297	-0.99764	-0.46045	0.57395	-0.66896	0.29482	0.50229	-0.32393	-0.87525	0.50170	-0.55154	-0.65469	0.70343	-0.02290
CUST_5239_PI390417776	GTACACGAGGCACTACTTCTGATTTATTGCAGTGTTCAGTCTTAGTTTTTACTTTTATTC	Target1807	NM_001101045.1	ZFAND5	zinc finger AN1-type domain 5	Targets	0.43126	0.27775	-0.58359	-0.11338	-0.35557	0.19370	0.15829	0.47843	0.39181	0.23019	0.06852	0.41149	-0.39813	-0.09337	-0.07458	0.69639	-0.42973	-0.37314	0.12160	-0.41908	-0.00140	0.34257	-0.31777	-0.47405	0.32211	0.15743	-0.10759	0.00140	-0.13676	-0.61284	0.16656	-0.09531
CUST_7339_PI390417776	AATCTGGGAGCAGAAGTCCCAACCCCCATGAGATCACGCATCAGTTGGACCTTGGGGTCA	Target641	NM_001105002.1	FBRS	fibrosin	Targets	-0.49785	-0.09553	0.23638	0.48947	0.16072	0.23580	-0.23503	-0.02541	0.01933	0.13143	-0.35758	0.22930	0.14356	0.00000	-0.31041	-0.09086	0.08207	0.21605	0.29110	-0.03209	-0.06018	-0.09326	-0.37458	-0.05604	-0.13884	0.62576	0.18995	-0.03215	-0.00532	-0.62959	1.32046	1.10441
A_73_110271	GTGCCTACAATGGGAAAACTTCACTCCAAAGAGAAACCTATTAAATCATCATCCCCAAAT	NM_174496	NM_174496	ADAM10	ADAM metallopeptidase domain 10	Catalog	0.39048	0.19223	-0.22117	-0.07109	0.30521	0.40499	-0.49179	0.14145	0.34015	0.35116	0.21400	0.44752	0.27821	-0.18626	-0.06300	0.76898	-0.74451	-0.10178	-0.04197	-0.31878	0.02074	-0.11000	0.57228	-0.31237	-0.07242	0.61840	-0.17316	-0.03567	-0.02104	-0.09483	0.48288	0.05992
CUST_4068_PI390417776	ATGATAATGTCCTGCCCTTTTCTGGCTTTCATGCCATGCCGGAGGAATTTCTTCAACTCT	Target1626	NM_001032299.1	ST8SIA1	ST8 alpha-N-acetyl-neuraminide alpha-2 8-sialyltransferase 1	Targets	-0.10731	-0.33397	-0.07216	0.56953	-0.03792	-0.16178	-0.26936	0.23586	-0.00907	1.46268	0.11431	-0.07592	0.36813	0.26218	0.00321	0.26853	0.29708	0.07886	0.00000	-0.12718	-0.18907	-0.08753	-0.16072	0.42024	0.44925	0.02194	0.02538	0.33979	0.19435	-0.59314	-0.13483	0.11811
CUST_8950_PI390417776	ACAGCAAACTAGATGAGGCAATACATGCCATTGCCAATGGAACCTTGAACCAACCAGTGA	Target1724	NM_001046351.1	TRIP4	thyroid hormone receptor interactor 4	Targets	-0.74195	0.20958	-0.37385	0.25674	-0.21198	-0.47774	0.03503	0.49853	0.41649	0.34470	-0.18167	0.15932	-0.06275	0.52330	-0.06507	1.04320	0.20779	-0.07780	0.69450	-0.99934	-0.99074	0.50014	-0.40444	-0.16803	0.17778	-0.50116	-0.91278	0.29364	0.43295	-0.48695	0.41769	-0.03590
CUST_3605_PI390417776	TTGAGTTTTAAAAAGACTTTATGTACAGTGCCCAGTTTTTGTTCATTTTTCAAATCTGAT	Target1775	XM_580363.3	UTX	ubiquitously transcribed tetratricopeptide repeat X chromosome	Targets	-0.15197	0.40346	-0.63487	-0.14258	0.00232	0.43581	-0.60485	-0.08737	0.41476	-0.00232	-0.33343	0.55030	-0.16519	-0.16485	-0.20801	0.42567	-0.14137	-0.10344	0.32338	0.22152	0.03561	0.26623	0.01118	-0.35244	0.18492	0.13602	-0.25463	0.04392	-0.04164	-0.01961	0.38225	0.29921
A_73_114635	TGTGTGTATAGTATCTCTCAGTACATCTGTTATCCAGGCCCTCCTCTGCCTTCTAACCAA	NM_001038533	NM_001038533	F2RL2	coagulation factor II (thrombin) receptor-like 2	CTRL	0.06096	0.30290	0.46035	0.54126	0.07338	0.17272	-0.12474	0.17503	-0.26508	0.12151	0.38339	-0.22462	0.14094	0.07040	0.01952	0.22130	-0.87864	-0.33019	-0.06294	-0.35686	-0.08233	-0.09823	-0.27731	-0.52170	-0.38353	0.07899	-0.01978	-0.13665	-0.74790	-0.51031	0.54029	0.28539
CUST_4088_PI390417776	CAGTGCCAGGAGATTATTTAAGGGGCTATTTAATTAAGGGGTAGGAATGTGCTGTGGGCT	Target1622	NM_205806.1	ST3GAL4	ST3 beta-galactoside alpha-2 3-sialyltransferase 4	Targets	0.26320	0.15651	-0.28974	-0.08036	-0.00696	0.06548	-0.15533	0.66879	0.27401	0.35570	-0.15380	0.30494	0.38596	-0.19772	0.16212	-0.30509	-0.14221	-0.44101	0.07082	-0.26074	-0.29164	0.25389	-0.21724	0.00000	0.22798	0.28354	-0.03506	-0.18620	0.08518	-0.00221	0.42839	-0.13332
CUST_7366_PI390417776	CCAGAGAGTCTGTAGCTACTGTTACACGTTTGTTTTTGTATTAAAAGACTCATCAGTCGC	Target636	XM_581057.3	FBL	fibrillarin	Targets	-0.12281	0.00718	-0.13898	-0.10423	-0.10824	-0.02571	-0.19507	0.10110	0.08843	0.08534	0.12284	0.10264	0.31836	-0.01920	-0.15353	0.24091	-0.34569	-0.43431	0.21695	0.04507	-0.26299	0.06579	0.03261	-0.50085	0.27013	-0.20611	-0.21882	0.04738	0.42985	-0.22560	0.31050	-0.00722
CUST_391_PI390482839	CACCCATAGGCCCTGTCCATACCCATGTAAGGTGTTCAATAAAGAACATGAACCAAAAAA	Homolog75	NM_174856.1	IDH3B	Unknown	Ortholog	0.11844	-0.80617	-0.59822	-0.15109	0.03692	-0.69858	-0.37181	0.07753	0.19571	0.12173	0.18712	0.38567	0.61588	-0.23009	0.24118	0.35375	-0.08674	0.33006	0.28634	-0.68901	-0.32142	-0.02582	0.24659	-1.22928	-0.46011	0.21883	0.05726	-0.19446	0.02537	-0.17965	-0.13666	-0.40122
CUST_7213_PI390417776	TCCTCAGCCCAGTTGTTGCGGCTGATGCTGTCTTCTGGTGTCATGGTGACCACCCTTGTA	Target659	NM_001034322.2	FKBP4	FK506 binding protein 4 59kDa	Targets	-0.32988	0.02528	0.04019	0.33193	-0.17589	0.11638	-0.29584	0.11275	-0.21801	-0.02913	0.15752	0.03762	0.08579	0.41712	-0.11274	0.02829	-0.42775	0.32503	0.44337	-0.01581	-0.49789	0.01564	-0.20973	-1.15946	-0.33108	-0.46997	-0.73181	-0.32972	0.20293	-0.78116	0.28023	0.20170
CUST_2015_PI390417776	TGCTGTATTGACATCTTGCCCTAAACATACAACATCATAGTAATTTGTCATGGGCAACAT	Target1856	Macaca fascicularis brain cDNA, similar to TRIP15	AB169606.1	Unknown	Targets	-0.29355	0.30756	-0.21384	-0.00823	0.00819	0.40992	-0.29474	0.31706	0.28159	0.04228	0.16641	-0.10751	-0.05921	0.22658	-0.15668	0.52728	-0.15369	-0.84671	0.41942	-0.32462	-0.43220	0.28277	-0.18166	-0.54673	0.25610	-0.50974	-0.28895	0.15448	0.24823	-0.55446	0.52988	0.08359
CUST_840_PI390417776	AGCTTTACCATATTATCAGCAGCAACCTGGAGAAAATTGTCAACCCAAAGGGTGAAGAGA	Target1369	NM_001014889.1	PSME2	proteasome (prosome macropain) activator subunit 2 (PA28 beta)	Targets	0.25586	-0.23795	-0.34210	0.02823	-0.15359	-0.20226	-0.16691	0.12365	-0.01936	0.14243	0.01910	0.09274	-0.04266	-0.16006	-0.19596	0.29860	-0.58597	-0.25080	0.07772	-0.35139	0.04811	0.27241	-0.13364	-0.21823	0.05685	0.40612	-0.47939	0.18076	-0.28939	0.04775	0.11767	0.09253
CUST_3625_PI390417776	CAAAAACCTCCTCCGAAACGCCTTGGTGTCTCATCTGGATGGCACCACTCCCGTGTGTGA	Target1773	NM_174629.2	UQCRC1	UQCRC1 protein	Targets	-0.09280	-0.42969	-0.13269	0.28140	0.01550	-0.35448	-0.03564	0.05704	-0.13562	0.48793	0.33684	0.35088	0.43061	-0.00381	0.31861	0.14461	-0.06474	0.26843	0.30072	-0.13692	-0.29690	0.00380	0.10282	-0.96460	-0.26198	-0.08563	0.02264	-0.10291	0.12254	-0.06765	-0.00849	0.08609
CUST_8702_PI390417776	CAGCTTATTTTGGTTGCAGTTTTCAAGTTTTAAAAATGTTAGGTTATCTTCCCCACCTTC	Target325	NM_001046332.1	CDC42	cell division cycle 42 (GTP binding protein 25kDa)	Targets	-0.03446	-0.23257	-0.10741	0.05722	-0.21642	0.06756	0.11557	0.17039	0.09376	-0.07701	0.03430	-0.13497	0.34635	-0.34874	0.01650	-0.20347	-0.22928	-0.40731	0.35959	0.05212	-0.01669	-0.18086	-0.34890	-0.38694	-0.46059	0.13271	-0.50996	0.10572	0.15628	0.25672	0.31820	0.14299
A_73_103532	TGGGAGTGCAGGATGTTCCTGCTTTCTCTAGGCAGGGTTCCGTCATAGCAATTATATTTA	XM_613650	XM_613650	NTRK1	neurotrophic tyrosine kinase receptor type 1	CTRL	-0.61963	-0.42446	-0.44399	0.17937	-0.78431	-0.20488	-0.63911	-0.79977	-0.48912	0.53925	1.61422	-0.72607	0.85447	0.16687	-0.90606	1.40496	0.51917	0.60556	2.02351	0.28368	-0.06588	-0.10051	-1.02163	-0.29201	-0.21328	-0.25269	0.05099	0.61906	0.55774	-0.41135	0.25253	0.58864
A_73_115463	TTGTATATTGGTTAATAAAGATATGAGCTAACAAAAACCGGATCCCACGCCGTGCGCCTT	NM_174778	NM_174778	RPS27A	ribosomal protein S27a	Catalog	0.42404	-0.13191	0.07672	0.33209	0.21827	-0.59266	0.33340	-0.13903	-0.09305	0.51493	-0.13394	-0.00791	-0.20395	-0.30700	0.92193	-0.21394	0.00787	0.04609	0.40242	-0.89229	-0.10284	0.12803	0.41562	-0.58279	-0.07916	0.02744	-0.93882	0.58221	-0.85155	-0.13781	0.33953	0.63660
CUST_7200_PI390417776	AAAGTACCTCTTCCTTTACCGTTTACACCCTACCTTGTCATGGTTGGGACCAGAACAATC	Target1712	NM_001013589.2	TPI1	triosephosphate isomerase 1	Targets	-0.07517	-0.54903	0.05840	0.32420	0.09866	-0.33233	0.10405	0.13096	-0.20435	0.13912	-0.29433	-0.19636	0.02950	0.26265	-0.17098	0.57806	-0.05775	-0.09020	0.31143	-0.50005	0.09958	-0.02248	-0.09764	-1.16877	-0.16411	-0.41075	-0.48989	0.44790	0.02213	0.22641	0.16102	0.15190
CUST_7286_PI390417776	GGAACCGGCCCCTGCGGCGCTAAGGTTATTTTTCATAAAGCCGATTGGTAAACGAAAAAA	Target1701	NM_001101306.1	TNFRSF6B	tumor necrosis factor receptor superfamily member 6b decoy	Targets	0.21611	0.30479	-0.83895	0.50565	0.03756	-0.37986	-0.23747	-0.32954	-0.32297	-0.04008	-0.25986	0.36989	0.28440	-0.17916	0.27329	0.04367	-0.20774	-0.33809	-0.15417	0.00331	-0.00332	0.09511	0.30985	0.38501	1.47697	-0.11971	-0.17338	0.71320	1.06901	-0.16838	-0.29665	0.03569
CUST_597_PI390417776	TTGTAGAAGAAAAATGCATGTTTCTCTGATTGGGACTCAGTGGGGAGCAGGGACAGGATT	Target1385	NM_001077837.1	PFKFB3	6-phosphofructo-2-kinase/fructose-2 6-biphosphatase 3	Targets	-1.98513	1.13070	-0.08145	-1.24972	-1.21773	-0.51369	0.28677	1.12707	-0.46528	0.53834	-1.11017	0.86512	0.38681	1.47940	-1.11494	2.39508	-2.96906	0.48528	1.54623	-2.49110	-0.62665	-1.30322	0.11851	-0.82108	1.40611	0.47208	-1.39293	-0.41146	0.07709	-1.57364	0.11785	0.39541
CUST_8820_PI390417776	ATTGTCCTTGAGGAGAAAAGGGCATGTGTCATGCACGAAGGAGATTATTGAGCTTTGGGT	Target1730	NM_001076384.1	TSPAN7	tetraspanin 7	Targets	-0.74371	0.37699	-0.67238	0.00480	-0.47259	-0.28293	-0.27995	0.62312	0.23464	0.14869	0.21920	0.09740	-0.00481	0.24798	0.05754	0.69443	-0.52778	0.28810	0.20689	-0.58199	-0.61783	0.26806	-0.53839	-0.10233	-0.57010	-0.06204	-0.69703	0.34295	0.75708	-0.39536	0.57792	-0.18482
CUST_4959_PI390417776	GATATGTGTCATTATTTAATGCTGAAACTCTACTCTGAACTTCATAACTTAGGAGATGGG	Target1140	NM_175820.3	NDUFA4	NADH dehydrogenase (ubiquinone) 1 alpha subcomplex 4 9kDa	Targets	0.16426	-0.60582	-0.26088	-0.29848	-0.23848	0.03907	-0.59436	-0.33326	0.05897	-0.00055	0.00055	0.24534	0.07969	-0.77007	-0.29062	-0.33779	0.06095	0.02433	0.04535	-0.55563	0.16647	0.08202	0.40684	-1.56345	-0.27148	-0.05028	0.35003	-0.28483	-0.17953	0.09688	0.06890	0.12213
A_73_106632	ACGTCTGGGAACCAGGAAGGGTGAAGGACAGCTTCCTCCAGGTGGAGGGACATGAAATAA	NM_001035343	NM_001035343	DHRS7B	dehydrogenase/reductase (SDR family) member 7B	CTRL	0.04162	-0.64699	0.05649	-0.00228	-0.17850	0.11038	-0.69551	-0.34734	0.00228	0.17343	0.09152	0.06690	0.38735	-0.15668	-0.18117	-0.20959	0.05137	-0.11087	0.20807	-0.23301	0.37417	0.31258	0.37577	-0.79659	-0.38090	-0.51562	-0.04928	-0.35188	-0.20515	0.95386	0.01585	0.54801
CUST_6551_PI390417776	TTTCTCCTGCAGACCAGCCTCTGGCCCAGCTTCCTCTGCAATTCAGGGAGTGGAGGTCGG	Target123	XM_604454.3	ARL6IP4	ADP-ribosylation-like factor 6 interacting protein 4	Targets	0.10676	-0.18040	-0.11377	0.00318	0.19232	-0.01638	-0.42281	-0.06263	-0.11106	-0.02355	0.14625	0.07516	0.18867	0.23332	-0.19011	0.25765	-0.20342	-0.41052	0.00750	-0.21571	-0.00319	0.08820	0.07215	-0.28154	0.19983	-0.11407	-0.14000	-0.03172	0.05510	0.22484	0.14892	0.25302
CUST_6781_PI390417776	AGTATCTTGGACTGGTTTTAAACAAGTGCTTTGTCCTGGATCTGTTGAAGCACCTGGCCA	Target1232	XM_613744.3	PCAF	p300/CBP-associated factor	Targets	0.32546	0.58330	-0.49517	-0.31298	-0.41406	0.13176	-0.04650	0.03360	0.43034	-0.40715	0.11610	0.12453	-0.24950	0.52154	-0.00880	0.65253	-0.70071	-0.04852	0.41471	-0.42602	-0.01409	0.26454	-0.17584	0.19323	-0.31437	0.00875	-0.41924	-0.42608	-0.66573	0.13991	0.12308	0.42843
CUST_6085_PI390417776	TGATGATATCCGCATCCTCAGAGACATCGAGCAGTACTACTCCACTCAGATTGATGAGAT	Target583	NM_001046188.1	EIF4A3	eukaryotic translation initiation factor 4A isoform 3	Targets	-0.21648	0.26792	-0.03910	0.21624	-0.04311	-0.15160	-0.18999	0.34046	-0.02123	0.16648	0.22494	-0.10045	0.26201	0.28121	0.13849	0.54179	-0.50840	-0.31002	0.27383	-0.13108	-0.29285	0.02093	-0.29022	-0.35644	0.04604	0.11198	-0.97764	0.25753	0.34425	-0.33443	0.36787	-0.14671
CUST_6623_PI390417776	TCCTCTCTAAGGTCAAAGGTAGGAGGGAGGGGTTTCTCACCTGGGGTTCACCCCTAAAGC	Target1248	NM_001075853.1	PDK2	pyruvate dehydrogenase kinase isozyme 2	Targets	-0.35334	-0.10330	-0.23413	0.44110	-0.37338	0.06625	-0.18256	0.46223	0.14729	0.47820	0.25965	0.57977	0.10771	0.04239	0.12124	0.14470	-0.31588	0.05326	0.34287	-0.55186	-0.47105	0.53994	-0.23062	-0.58729	0.23190	0.12765	-0.17229	-0.34769	-0.48267	-0.67775	-0.27132	-0.04368
CUST_7614_PI390417776	GGTATCAGTGATAGAAATGATACCTTTGTATAGAAGGGGTTTATCATAATATGCTGCTTC	Target973	XR_027633.1	LOC782779	similar to DnaJ (Hsp40) homolog subfamily A member 1	Targets	-0.83421	0.62592	0.06696	0.02995	-0.08888	0.06594	-0.33321	-0.03059	0.11659	0.08995	-0.40957	0.11285	0.52747	0.92339	0.10057	0.42290	-0.16888	1.48555	0.46219	-0.48144	-1.40733	-0.03298	-0.08462	-0.69322	0.34645	-0.94139	-0.78471	-0.07098	0.50431	-1.83903	0.71285	-0.26684
CUST_509_PI390482839	CCTGGAGGACCCATTGGAGGGCAAACCAGAGTTACTCTGAGGAACGAGCATCTGCAGTAC	Homolog49	NM_003172.2	SURF1	Unknown	Ortholog	0.19956	-0.09900	0.00824	0.02615	-0.02922	-0.38658	-0.17101	-0.02356	-0.37707	0.22061	0.25107	0.14450	0.12618	-0.00829	-0.17229	-0.34006	-0.78921	0.11267	0.01473	0.08608	0.08623	-0.16887	0.02043	-0.78468	-0.36325	0.32233	-0.37746	-0.33674	-0.28163	0.10923	0.17969	0.91270
CUST_2920_PI390417776	GCCTCCGACCACCGCAACCAACACCTCATCAAAACATTAAAAGCATTGAAAAAGAAAAAA	Target293	NM_001045951.1	CARHSP1	calcium regulated heat stable protein 1 24kDa	Targets	0.30515	-0.49058	-0.61989	0.00819	0.07609	0.52299	-0.60700	-0.30723	-0.00823	0.44192	-0.95282	0.27516	0.11139	-0.51124	-0.09710	-0.80677	-0.72989	-1.04130	-0.67920	-0.29935	0.63309	0.24184	0.46837	0.44405	0.42394	0.45035	0.62963	-0.25529	0.19270	0.55923	-0.23338	-0.21914
CUST_8345_PI390417776	CCCGCATGGTTTTTATAATATTCATACAACCAAGAGGATTAGACAGTAAGAGTTTACAAG	Target515	NM_001110084.1	DMD	dystrophin (muscular dystrophy Duchenne and Becker types)	Targets	0.55578	-0.18369	0.24675	-0.01749	0.24540	0.11459	-0.79236	0.60970	0.20995	-0.17400	0.02895	0.05198	0.57797	-0.22806	-0.23301	0.08122	-0.79581	-0.38274	-0.42136	-0.18434	0.50630	-0.45956	0.16149	-0.54090	-0.46182	0.35873	-0.20229	0.01728	-0.72099	0.39468	0.23939	-0.21553
CUST_6266_PI390417776	CTGTCCTTGTCAGAAGAATTTATTGGTCCATTGTTCAGATTACTAAAGACAGCAAGATAT	Target147	NM_001075136.1	ATP5C1	ATP synthase H transporting mitochondrial F1 complex gamma polypeptide 1	Targets	0.02619	-0.48429	-0.35834	-0.31482	-0.19896	-0.23945	-0.32565	0.06999	0.06214	-0.03801	0.12288	0.33765	0.23912	-0.44727	-0.12274	0.09955	-0.06988	0.07765	0.42571	-0.21768	0.13550	0.12701	0.23816	-1.15155	-0.27764	0.15492	-0.01298	-0.10818	0.04498	0.08703	-0.10665	0.01287
CUST_4334_PI390417776	TCTATTGAAAATTGCTCTGTTGGTAATCTTCTGCCCAGTATTGTTTCTGATAGTCACCAC	Target1603	NM_201527.2	SOD2	superoxide dismutase 2 mitochondrial	Targets	0.20133	-0.39716	-0.34993	-0.27429	0.11785	0.06411	-0.85621	-0.00825	0.08525	0.08920	-0.08297	-0.04317	0.36248	0.00820	0.43427	0.20989	0.20098	-0.04792	0.07879	-0.38428	0.39851	0.35834	0.34218	-1.06640	-0.11310	0.02960	-0.50869	-0.14803	0.10897	-0.04170	-0.12937	-0.30714
CUST_3969_PI390417776	TGACCTCAGTCCTACCACAGTGATGTCCGAGGGTGCCCAGAACATTGTGGCAGCCATGAA	Target218	NM_174251.1	BLVRB	biliverdin reductase B (flavin reductase (NADPH))	Targets	0.27721	-0.05537	0.14159	0.49174	0.17588	0.37156	-0.36593	-0.03977	0.15754	0.36735	0.37013	0.20191	0.28036	-0.33501	-0.11146	0.04403	-0.28290	-0.10645	-0.05708	-0.09752	0.04437	0.13721	-0.14176	-0.67655	0.02330	-0.08421	-0.21692	0.07925	-0.08563	-0.02368	-0.05963	0.24321
CUST_2382_PI390417776	AGTGCAGCTGCTGTGCCTGATGTCCGGGAGAGCCTGCCCCAGGTATCAATGGAGGAACGT	Target1074	XM_872060.2	MT1E	metallothionein 1E	Targets	0.86725	0.68411	-0.66463	-0.19844	-0.83485	0.19648	0.21790	0.44437	-0.27430	-0.19954	-0.02110	0.48693	0.45238	-0.02248	-0.38607	0.61954	-0.83591	0.51806	0.02080	0.06786	-0.50510	-0.97917	0.05010	-0.27941	1.72542	0.35460	0.37219	-0.17886	-0.34516	-1.06924	-0.72719	0.02343
CUST_859_PI390417776	CAGGTGCTGATGTGACTTTATTCTTCTAGAAATCTTTTGTTTTCCTCAAATAAACGCAGT	Target1367	NM_001034441.1	PSMD9	proteasome (prosome macropain) 26S subunit non-ATPase 9	Targets	0.09050	-0.19909	-0.37032	-0.59224	-0.53036	-0.27666	-0.02282	0.33168	0.19007	0.08477	0.22996	0.31103	0.09421	-0.06058	-0.33065	0.24878	-0.28880	0.03416	0.31975	-0.15080	-0.09971	0.24988	-0.07617	-0.62656	-0.04911	-0.01453	-0.60553	0.01438	0.19154	0.33938	0.23970	0.18544
CUST_4879_PI390417776	CGCCACATGGCAGTCCCAACTGGCTGAAAGTTGGCTTGACCTTGGGCACCTCCGTTTTTT	Target1157	NM_174564.2	NDUFC1	NADH dehydrogenase (ubiquinone) 1 subcomplex unknown 1 6kDa	Targets	0.40885	-0.62362	-0.01368	-0.12685	-0.03218	-0.17043	-0.00846	-0.61248	-0.03741	0.24550	0.16049	0.05027	0.37292	-1.04261	0.10837	-1.15820	0.02776	0.24976	0.15318	0.18304	0.14908	-0.61728	0.39091	-0.68290	-0.49903	-0.03664	0.26365	-0.07725	0.41464	0.00842	-0.09719	0.21097
CUST_481_PI390417776	TTTTCAATTCACCATTTTGTGTCCCCAGTGCCTCCCTTCTGCCCTTGGGGACTGGGGTTT	Target760	NM_001110507.1	HBE1	hemoglobin epsilon 1	Targets	0.02240	-0.10984	-0.29202	0.08722	-0.07765	-0.55249	0.06457	0.00303	-0.00633	0.29272	-0.08990	0.02446	-0.00303	0.06138	0.17983	0.16877	-0.44197	0.03113	0.21246	-0.48570	-0.19758	0.20915	-0.28286	-0.29396	0.02919	-0.07015	0.10074	-0.12351	0.03817	-0.02375	0.19719	-0.08381
CUST_4082_PI390417776	ATGAACTTTCAGACCATGCACAATGTGACCACAGAGACCAATTTCCTTCTGAAGCTGGTC	Target1623	NM_205807.2	ST3GAL5	ST3 beta-galactoside alpha-2 3-sialyltransferase 5	Targets	-0.57194	0.07250	-0.02274	0.38686	0.77615	-0.15042	0.02057	0.43411	0.66136	0.33329	-0.30577	-0.15518	0.25959	0.19493	0.44259	-0.20000	-0.44230	0.39698	-0.08079	0.03820	0.20420	0.50137	0.08760	-0.00390	-0.51387	-0.00932	-0.27376	0.00000	-0.11959	-0.36349	0.13584	-0.69022
A_73_111959	TTGTATACAATCTGATTTCATGCACATACATTCTAAAAATAAATTTGTTCAGTATTATGT	XM_864271	XM_864271	LOC613465	Bos taurus similar to Homo sapiens acyl-Coenzyme A dehydrogenase C-4 to C-12 straight chain (ACADM) nuclear gene encoding mitochondrial protein	Catalog	-0.09659	0.11974	-0.62854	-0.03403	-0.40057	0.13505	-0.21399	0.22996	0.47667	0.17407	0.73901	0.33369	-0.18493	-0.37671	-0.02929	0.26413	-0.30927	0.11277	0.45656	0.01064	-0.01072	0.06339	-0.08732	-1.19489	-0.03704	0.14508	-0.29805	-0.11931	0.19289	-0.13149	0.17545	0.05221
CUST_4280_PI390417776	AATCAACATGCTGGAAAATCATGCCGAGTATTTAGGATTCTCACACCTCCGAGCTCCAGT	Target554	NM_001076848.1	E2F6	E2F transcription factor 6	Targets	-0.63704	0.62274	-0.26569	0.09648	0.01376	0.24574	-0.01504	0.47771	-0.19907	-0.01879	0.31244	-0.06434	0.06553	0.57212	-0.01389	1.09826	-0.42219	0.05155	0.47191	-0.63249	-0.64864	0.06277	-0.71435	-0.56999	0.35224	-0.42961	-0.96288	0.10290	0.04772	-0.80672	0.84290	-0.17619
CUST_7658_PI390417776	TTGAATTGGGAGGTCACAGATCACAACCTGCATGAGCTACGCGTGTTGCGGCGCTATCGG	Target845	XM_001251855.1	IMP3	IMP3 U3 small nucleolar ribonucleoprotein homolog (yeast)	Targets	0.04084	-0.58454	-0.10773	-0.19849	-0.11928	0.22546	-0.24751	-0.11978	0.05536	0.19206	0.05610	0.05147	0.16641	-1.06428	0.19751	-0.98830	-0.45166	-0.15398	0.67364	0.43773	0.96257	0.19595	0.08905	-0.59881	-0.23875	0.45628	-0.10025	-0.04203	-0.11519	0.96821	-0.39707	0.31320
CUST_4291_PI390417776	CCAATTTATCGTAGGCCATACGAAAAGGGTCGCCTAATCATTGAATTTAAGGTAAACTTT	Target552	NM_001015637.1	DNAJA1	DnaJ (Hsp40) homolog subfamily A member 1	Targets	-0.77586	0.20601	-0.02951	-0.29865	0.12279	0.22247	-0.41708	-0.00273	0.21225	-0.04436	0.09618	0.28868	0.82124	0.99016	-0.09722	-0.04624	-0.33894	1.88374	0.50888	-0.00719	-0.46305	-0.67153	0.11889	-0.81472	0.07526	-0.16976	-0.53139	0.15893	1.07490	-0.96387	0.63528	0.00272
CUST_4715_PI390417776	CTGTGTGCATCTGGCCTGAAACTAGTGTTCATAAGAGCCGGTTTTTTGTTTGTTTGTTGC	Target927	XR_028473.1	LOC516723	similar to Trim39 protein	Targets	-0.01594	0.26984	-0.08235	-0.13201	-0.16190	0.18682	0.06680	0.31451	0.35055	-0.04716	0.22542	0.05116	0.18010	0.65275	0.01577	0.72536	-0.20798	-0.40122	0.42219	-0.23379	-0.65011	0.63282	-0.18549	-0.90747	-0.54861	0.05403	-0.54128	0.14602	-0.01736	-0.29440	0.31313	-0.33444
A_73_119563	TGGATCTCTCAGTGTTTGTTCACAAAATACAAAGATCTCAAACAACCGCCTTCTAGCTTC	NM_001035354	NM_001035354	GPD1	glycerol-3-phosphate dehydrogenase 1 (soluble)	CTRL	0.40924	-0.40213	-0.04682	-0.10025	-0.20656	-0.07812	-0.25749	-0.20388	0.11286	0.07778	-0.24634	0.24479	0.21708	-0.11508	-0.34782	0.38485	-0.06605	-0.00970	0.10021	0.00963	0.54195	-0.05579	0.28683	-0.65788	-0.21161	0.03955	0.07099	0.48506	-0.34863	0.38349	0.52392	0.26912
A_73_107471	CTCCCACTCCCCACAGACCCCTTTTGACTCTCATCCTGAAGCCTAGAAAGAGGTAGAAGG	NM_176610	NM_176610	MFGE8	milk fat globule-EGF factor 8 protein	Catalog	-0.02698	0.16064	-0.06555	0.20225	-0.16093	0.34399	1.53634	-0.13019	0.30695	0.36383	-0.18097	0.06138	0.36840	-0.18128	-0.08642	0.02649	-0.40958	-0.23752	-0.03203	0.40826	0.13443	-0.06202	0.13281	-0.30472	-0.41885	0.69491	-0.52647	-0.08077	-0.07602	0.16172	0.51627	0.05987
CUST_3817_PI390417776	AACTGGAAGCAGATTTGCTGGTGGAAGCTAATCGGTATGCCCTGGCATCTCATTTCTTTT	Target346	XM_616335.3	CHKB	choline kinase beta	Targets	0.10187	0.16600	-0.47001	-0.10490	-0.42878	0.01768	-0.07777	0.48364	-0.17026	0.59400	0.17071	0.15317	-0.13900	0.05289	0.52223	-0.48608	-0.66997	-0.06904	0.36472	-0.26079	0.04604	0.39288	0.02310	-0.21578	-0.03236	-0.37544	-0.40599	0.26356	-0.31452	0.66971	-0.01790	0.21668
CUST_4607_PI390417776	GAATACTAAATAAAAGAGAGGGGAAGGAGGTGGACTTAGTCTTCTTTAGTGACTTTTTTC	Target948	XR_028341.1	LOC539404	similar to iron-responsive element binding protein 2	Targets	0.07914	0.04985	-0.13201	0.14787	-0.27437	0.00049	-0.13878	0.07145	0.16782	0.09397	0.07352	0.13978	-0.19659	-0.11783	-0.21312	0.13567	-0.28265	-0.42428	0.38333	-0.41588	-0.02840	0.25565	-0.19902	-0.41583	0.18076	0.07540	-0.47545	-0.12606	-0.17738	-0.00049	0.16399	0.09595
CUST_7026_PI390417776	TTTTACTTGTTTAGTAACGATGGAGGGGAAGGAACTAAGACAGATGCTGGGCCATGTTGG	Target1577	XM_615401.3	SLK	STE20-like kinase (yeast)	Targets	0.23039	-0.47851	-0.15271	-0.24855	-0.20808	0.19396	-0.29951	0.03302	0.00000	0.21320	0.14662	0.20038	-0.14138	0.04694	-0.16332	0.38126	-0.00742	0.01073	-0.07689	-0.17220	-0.29037	0.51722	0.65153	-0.07268	-0.59270	-0.09182	-0.06423	-0.15631	-0.06502	0.04652	0.32189	0.00349
CUST_3616_PI390417776	GCCATTGTTGAACAAAGCTGGAATGATTCATAATAGACAACTGGTCTGTTAATCTTTTTC	Target1774	NM_001037459.1	UBE2B	ubiquitin-conjugating enzyme E2B (RAD6 homolog)	Targets	0.11309	-0.07962	-0.34547	-0.23786	-0.42229	0.41851	-0.06308	0.12850	0.16212	-0.04498	0.07431	0.38302	0.03145	-0.23576	-0.04103	0.17180	-0.03866	-0.15890	0.46030	-0.28063	0.22006	0.32964	-0.14778	-0.74899	0.16497	0.26123	-0.19420	0.07616	-0.00256	-0.20985	0.00255	0.52788
CUST_3944_PI390417776	GGGCTGAAAGGACACAGGACACAATCAGAGAAGACTAAATCATTCACCCCACCCCCACCC	Target1633	XM_588270.3	STAT2	signal transducer and activator of transcription 2 113kDa	Targets	0.19476	-0.65806	-0.20956	0.01600	-0.27725	-0.85920	0.51650	-0.18906	0.15040	0.71531	0.19025	0.15230	0.38723	-1.06151	0.26841	0.62502	-0.60119	0.90920	0.11466	0.35979	-0.37951	0.00952	-0.00958	-0.12365	-0.34718	1.29130	0.22972	-0.06472	-0.16809	-0.50545	-0.12023	-0.03616
CUST_432_PI390482839	ACCAGCCCCTGCCATGCTCTCACCCTGCATATCCTAGGTTTGAAGAGAAACGCTCAGATC	Homolog64	NM_203387.1	RNH1	Unknown	Ortholog	0.20651	-0.61081	-0.71952	-0.43542	-0.23374	-0.77386	0.03793	0.15403	-0.36077	0.31825	0.22069	0.22964	0.05038	-0.47267	-0.02497	0.01483	-0.17330	0.12250	-0.12194	-0.04771	-0.07496	0.13013	0.05251	-0.23031	-0.46688	0.27428	0.29164	-0.01498	0.03758	0.16024	-0.12975	0.11410
CUST_5045_PI390417776	TGTAATTATGTATAATAGCTCACGCCCGGGTTCAGGTCATCACCGCCTTCTTGATTGTGT	Target1492	NM_174178.2	SDHA	succinate dehydrogenase complex subunit A flavoprotein (Fp)	Targets	0.18955	-0.46230	-0.36342	0.04814	-0.43318	0.10763	-0.20676	-0.12601	-0.06755	0.13139	-0.08004	0.33568	0.11835	0.00945	0.14669	0.18461	-0.36939	-0.00074	0.04049	-0.16094	0.12165	0.14196	0.12249	-1.04335	-0.29495	0.23852	-0.18641	0.00074	-0.06836	0.08677	-0.13037	-0.15614
CUST_1877_PI390417776	CTTTGTTGAATGGCGGTAGCTAGGAGGACTGGGGTGAAGGATGATGTCTTGGCAGCCGAA	Target451	NM_001075416.1	CTSF	cathepsin F	Targets	-0.10594	0.30585	-0.13008	0.20626	-0.20330	0.01794	-0.18482	0.27766	0.13834	0.24205	0.49897	0.26679	-0.17610	0.09463	-0.14925	-0.20071	-0.66898	-0.35428	0.15841	-0.09613	-0.28435	0.31018	0.04465	-0.33352	0.20753	0.24722	-0.33832	-0.24598	-0.20776	0.05837	0.02482	-0.01816
CUST_226_PI390482839	ATTGGCCCAAGTCATTGTTTTTCTCGCCTCACTTTCCACCAAGTGTCTAGAGTCATGTGA	Homolog98	NM_001428.2	ENO1	Unknown	Ortholog	-0.06177	-0.54549	-0.47187	0.08273	-0.03223	0.01831	-0.68404	0.31769	-0.01564	0.25485	-0.17650	0.11270	0.60496	0.16351	-0.02463	0.19491	0.01547	-0.35627	-0.10950	-0.35198	0.35311	-0.08850	0.26576	0.40737	-0.19600	0.01578	-0.11686	-0.05004	0.19344	-0.06785	0.08928	0.02499
CUST_8438_PI390417776	TGGTTATTTGTTGAGTGATGGGTAACTACACGTTCAGGCCCTGCCCCGCTGTCCCCCTCA	Target868	NM_001040495.1	IGFBP6	insulin-like growth factor binding protein 6	Targets	0.01217	0.18851	-0.23809	0.12828	-0.11120	0.33647	-0.10200	0.31129	-0.03211	-0.14403	-0.35662	-0.08413	1.01426	-0.57012	-0.01227	-0.56145	0.21202	-0.33112	-0.04341	-0.12669	0.24785	-0.65220	0.42210	0.32671	0.14940	0.57231	0.23148	-0.21384	0.31625	0.52977	-0.24816	0.85062
CUST_2248_PI390417776	ATCATGGCTTGTGGTCTGGTCGCCAGCAACCTGAATCTCAAACCTGGGGAGTGCCTCAGA	Target902	NM_175782.1	LGALS1	lectin galactoside-binding soluble 1 (galectin 1)	Targets	0.89548	-0.33423	0.22658	0.00087	-0.11741	-0.33043	-0.03900	-0.12691	-0.00087	-0.02937	-0.14296	0.14813	0.11995	-0.10958	-0.15101	0.00883	-0.50398	0.17771	-0.18405	-0.00675	0.52395	0.07396	0.21806	0.05058	-0.15869	0.49815	-0.05071	0.11933	0.02667	0.69902	-0.22371	0.31235
CUST_6428_PI390417776	GAAGAGCACTCTTAAGAGCTTCCTCTGAGATGACCCACCTTCCCAAAAGAGATCTTTTTT	Target131	NM_001076452.1	ASB8	ankyrin repeat and SOCS box-containing 8	Targets	0.16506	0.02472	-0.39255	-0.06795	-0.33852	-0.18123	-0.01742	0.03538	0.13130	0.10688	0.09576	0.29409	-0.27491	0.33276	-0.05690	0.59186	-0.33659	-0.24593	0.26504	-0.06983	-0.04870	0.33752	0.01721	-0.43667	0.19769	0.28549	-0.17327	-0.10608	-0.07715	0.25433	-0.04871	0.14536
CUST_1084_PI390417776	TGTCGCTTCTTGTAACATGTCTTCTGATTTAAATTCCTTTGGCTAAAACAGTGAGCTATT	Target1112	XM_618609.3	MYOM1	myomesin 1 185kDa	Targets	-0.05418	0.59425	-0.63093	0.59940	-0.25546	-0.40383	0.08604	0.16155	0.58232	0.28774	0.00231	0.11888	0.03771	-0.49777	-0.89004	0.36161	-0.17210	0.12455	0.76810	-0.61914	-0.53264	0.13597	-0.60509	-0.14068	-0.00231	0.15275	-0.54726	0.11973	-0.17023	-0.46809	0.61577	-0.12108
CUST_1909_PI390417776	TGTCACCAGAAGGCTTGAGTAACTTGCTTAAAATAAATTTGTGATAGACCTAGAGAACTT	Target1504	XR_028204.1	SEPN1	selenoprotein N 1	Targets	0.19377	0.31497	-0.43583	-0.23219	0.12311	0.13123	-0.23610	-0.03746	0.39699	0.19464	-0.02110	0.32990	0.02080	0.08995	-0.06004	-0.04876	-0.16793	-0.56426	0.05258	0.24421	-0.16602	-0.06847	0.19831	-0.06900	0.03172	-0.35964	-0.16048	-0.29387	0.10808	-0.03270	0.47956	0.02698
CUST_3808_PI390417776	TACTAGAAAATGTACAGCCCTGGGCTCAGTAATGACCATCATCCCCAGAACACATCTGAT	Target348	NM_176664.2	CHRNA1	cholinergic receptor nicotinic alpha 1 (muscle)	Targets	0.33635	0.47988	0.12072	0.57240	-0.04568	-0.04729	0.25860	-0.07560	0.34757	-0.13100	-0.49576	-0.02969	0.22211	-0.14100	-0.18197	1.44048	0.01749	0.51331	0.03381	-0.10986	0.05319	0.90940	0.16460	0.25612	-0.49413	-0.25553	-0.01771	-0.03093	-0.05670	0.22074	0.07903	0.17463
CUST_7460_PI390417776	TAGAGGCACCACCTAACAGGGTTTGCAGTTACTTAAAATAGACTTTTACATACACACACA	Target626	XM_612398.3	FADS1	fatty acid desaturase 1	Targets	0.34238	0.07189	-0.16020	-0.00026	-0.35017	-1.07115	-0.49317	0.75695	-0.91034	0.13719	-0.84843	-0.52602	1.03112	0.45535	0.55678	0.09580	0.00026	0.22941	-0.09651	-0.59064	-0.41346	0.07211	0.06023	-0.42244	-1.43929	0.30934	-0.80543	-0.22452	0.73532	0.24863	0.00334	0.22839
CUST_8097_PI390417776	GCTGCAAATGGACATCAGCCAAATTCAAACCAAACTGAATTTAATATGTCTGATGATGAT	Target1251	NM_001035455.1	PDLIM1	PDZ and LIM domain 1 (elfin)	Targets	-0.25708	-0.13025	-0.41300	0.29637	-0.28868	0.58935	-0.04191	0.00689	0.74187	0.72178	0.73485	0.12555	0.59065	-0.87332	-0.32653	-0.20944	0.05610	0.36639	0.72365	0.03448	-0.67300	-0.48625	-0.03317	-0.93531	-0.00693	0.25078	-0.11162	0.22576	0.11910	0.10379	-0.35962	-0.44352
A_73_104585	TCCAGGAGGCTTTGGAAGTCATTCAGTTGAACATGCAGTGGGTGGAGAAGAATCTGAAAA	XM_599899	XM_599899	LNPEP	leucyl/cystinyl aminopeptidase	CTRL	-0.66639	0.14337	0.08227	-0.00992	0.30934	-0.05798	0.27331	0.25344	0.59125	0.19043	0.90545	0.03856	-0.13927	-0.28928	-0.04910	-0.28944	-0.09392	0.47416	0.65338	-0.36066	-0.13033	0.00985	-0.38951	-0.27610	-0.36071	-0.43516	-0.37127	-0.03925	0.19096	-0.68548	0.89857	0.09784
CUST_4310_PI390417776	CTCCCTCTTGCCAATTTAGCTCACTTGCCTTAGATCGAAGTATGGGAAAGGGGGAAAAAA	Target1608	XM_001252850.1	SP1	Sp1 transcription factor	Targets	0.25876	-0.00237	-0.50026	0.34436	-0.11212	-0.43392	-0.31349	0.23117	0.25023	0.29000	0.09640	0.03498	0.04330	-0.66132	-0.08485	-0.23900	-0.41663	-1.00488	-0.04481	-0.07567	0.06892	0.21437	0.00236	-0.57568	-0.35188	0.41474	-0.47201	0.09108	-0.03164	0.16510	0.35313	0.27709
CUST_2993_PI390417776	AGTGTCTTCCTCCAAACACACGTCAAAAAAGAAGGGTGTTTATGTTTCGGCTTTGTTTTT	Target288	NM_001083480.1	CAPZA1	capping protein (actin filament) muscle Z-line alpha 1	Targets	-0.17681	-0.32536	-0.68057	-0.32887	-0.29444	-0.20936	-0.21588	0.45168	0.05003	-0.06118	-0.39076	0.06676	0.12380	0.13701	0.05224	-0.00300	-0.40698	-0.63673	0.31413	-0.06933	0.47133	0.42722	0.19444	-0.28448	0.12376	0.33905	-0.13101	-0.02718	0.41861	0.38204	0.00300	0.04100
CUST_3985_PI390417776	AAGTCAGCCTCCTGGAGCAGGGGACTTCAGGGCAATAAAAAGTCTTTAGTCTCTAAAAAA	Target578	NM_001079623.1	EIF3G	eukaryotic translation initiation factor 3 subunit G	Targets	0.32003	-0.11464	-0.03006	-0.02572	-0.21648	0.01357	-0.06205	-0.15801	-0.00629	0.07866	0.10644	0.25022	-0.10956	0.00626	-0.20633	0.16733	-0.26083	-0.12124	0.28785	0.04991	-0.11594	-0.00870	0.01722	-0.66733	0.06393	0.09118	-0.15087	0.16589	-0.02988	0.03106	0.16256	0.13822
CUST_7022_PI390417776	CTTGTTCCAGCTATAGACAGCGGGGGATGATGATGTTGGCATTCAGATTAAATAAATACT	Target1216	NM_001075770.1	P4HA1	procollagen-proline 2-oxoglutarate 4-dioxygenase (proline 4-hydroxylase) alpha polypeptide I	Targets	-0.09593	-0.22948	-0.25154	-0.11976	0.00418	0.15138	-0.67662	-0.04829	0.44001	0.28706	0.30623	-0.00419	0.19440	0.28734	0.01580	0.36282	0.06223	1.14141	0.04949	-0.16582	-0.00739	0.02945	-0.02236	-0.13247	-0.13662	-0.36470	-0.32278	0.09903	0.60025	-0.14046	0.20272	-0.34797
CUST_5065_PI390417776	ACATATCTACTATATACCCCTTCCACTAGATCACGAGCTTAATTACCATGCCGCGTGAAA	Target1129	Bos indicus mitochondrion, complete genome	NC_005971	Unknown	Targets	-0.32476	-0.16102	0.00297	0.51499	-0.60971	1.07274	0.55857	-0.11163	0.33663	1.16648	0.52477	1.47620	0.34805	0.06735	-0.07837	-0.07075	-0.56081	1.20436	0.51100	0.66175	-0.60971	0.92257	-0.70743	-1.45048	-0.62816	-0.15983	-0.94209	0.40123	0.78367	-1.21360	-0.00298	-0.20488
CUST_2503_PI390417776	ATGGCGCTCGCCGTTCGAGTCGTGTATTGTGGAGCTTGAGGCTATAAGCCCAAGTACCTC	Target1062	Mus musculus selenoprotein W (SelW) mRNA, complete cds	MMU67890	Unknown	Targets	-0.04870	-0.40813	-0.17010	-0.10245	0.75553	0.52607	-0.04427	0.42645	0.07253	0.43439	0.47488	0.13723	0.72771	0.07146	0.09175	-1.24035	-0.32938	-1.00648	0.44504	0.34125	0.04295	-0.05583	-0.48920	-1.14736	-0.16901	-0.75205	-0.20538	0.35561	-0.49834	0.21084	0.43377	-0.51707
CUST_7188_PI390417776	TGTTTTCTGCCTCGAGTTTGTCTATCTGTCTGACACTCCCTTTCCTGGCTCAGTCTTTGT	Target1714	NM_001010995.2	TPM2	tropomyosin 2 (beta)	Targets	0.03849	0.06074	0.01250	-0.01261	-0.11569	-0.44808	-0.10450	0.34368	-0.17503	0.19473	0.20418	-0.34753	0.43952	0.06357	-0.31213	0.73540	0.32498	0.20131	0.37678	-1.49391	-0.93233	0.20093	-0.96683	-0.57482	-0.11602	0.26749	-0.72738	-0.08003	-0.57493	-1.31664	0.68703	0.09226
CUST_2224_PI390417776	GGCGCACACAGACCAGTCTCAGAGACAGCCGGACTTGCACGGGATCACTGCCTTCTATTG	Target907	NM_001080220.1	LIPE	lipase hormone-sensitive	Targets	-0.02678	0.25667	-0.58537	0.34292	-0.27549	0.57928	0.23895	-0.43349	0.26683	0.31473	0.28359	0.50908	-0.20088	-0.35367	-0.37109	-0.77492	-0.90231	0.02304	-0.02342	1.53894	0.66694	-0.16351	1.23443	-0.46015	1.30560	0.83679	-0.27296	-0.40053	-0.72171	0.11730	-0.56188	0.24022
A_73_100073	ATATACTGCAGTTTGTTATCACTTGGTCTACACCACAATAAATTCAGTTTGGGGCTTCTT	XM_585369	XM_585369	ZMYND17	zinc finger MYND-type containing 17	CTRL	0.46460	-0.15676	-0.02895	0.02839	-0.21391	-0.20731	-0.12753	0.07780	0.75841	0.59459	-0.11324	0.22212	-0.51227	-0.29802	-0.18347	0.71050	0.44739	-0.44120	0.71436	-0.64271	0.16373	0.29534	-0.24908	-0.18516	0.14770	-0.41481	-0.08067	0.26021	-0.58312	0.64599	0.18334	0.48440
CUST_642_PI390417776	ATGTAAGAGTGGAATGTTAATAAATTTCAGTTTAGTTCTGTAATGTCAAGAATTTAAGAA	Target1382	NM_001015565.1	PCBP1	poly(rC) binding protein 1	Targets	0.15001	0.10068	-0.01338	-0.05334	-0.19555	-0.03307	0.00636	-0.07121	0.63112	0.19540	0.12967	0.43927	-0.17602	-0.36976	0.03787	0.05603	-0.01635	-0.41935	0.55813	-0.00354	0.00353	0.24906	-0.00461	-0.58087	0.33460	0.09102	-0.07733	-0.01880	-0.14468	-0.02807	0.31516	0.06185
CUST_7148_PI390417776	ATCCTGGTGAAACACGTGGGCAGCAGGCTCTACAGTGTGTCCTACCTGCTCAAGGACAAG	Target662	XM_614269.3	FLNA	filamin A alpha (actin binding protein 280)	Targets	-0.11683	-0.06341	-0.36427	0.53229	0.14253	0.17650	-0.06207	-0.39686	-0.07471	0.57609	-0.25960	0.13056	0.45813	0.63799	0.47807	-0.22833	-0.32905	-0.27223	0.27531	0.05951	0.39888	0.08205	0.55320	-0.44156	0.20637	0.24442	-0.11758	-0.97826	0.08317	-0.24253	-0.14984	-0.70795
CUST_3447_PI390417776	GTGGCCTCGGCAATTGCATAGATCACTCATTCAATAAAAGACAAGCCTTTATCTGCCTAC	Target1425	NM_001040516.1	RPL19	ribosomal protein L19	Targets	0.08455	0.00842	-0.05708	0.09927	-0.11497	0.02765	0.02745	-0.06989	0.00570	0.12931	0.26580	-0.03088	0.00943	-0.21940	-0.26576	-0.24110	-0.66385	-0.17148	0.23342	0.21159	0.06911	-0.17472	-0.11463	-0.61980	-0.15952	0.24089	-0.34028	0.20548	-0.15080	-0.00572	0.30074	0.18077
A_73_101899	AACTGGAAGCAGCACCTCATTAGGCTTTGTTTTATGACTGGGTGTGTGTGTGTGTTATGT	XM_866407	XM_866407	LOC520472	Bos taurus similar to Homo sapiens pre-B-cell colony enhancing factor 1 (PBEF1) transcript variant 1	CTRL	0.39401	0.86457	-0.53956	-0.41889	-0.36697	0.55412	0.29784	0.40254	-0.13172	-0.07619	0.16576	0.60654	-0.10388	-0.06756	-0.26486	0.59191	-0.51033	-0.13340	0.29795	0.09493	-0.11943	0.27797	-0.01459	-0.40103	0.28070	0.66507	-0.25018	-0.19309	0.14020	-0.12809	0.22033	0.01444
CUST_7154_PI390417776	TATTCATGGTGAGAATTTTAGGCTGATGCCAGTGACACTACATAAAATCAGTGCGGGGGC	Target661	NM_001046372.1	FKBP9	FK506 binding protein 9 63 kDa	Targets	0.60182	0.60359	-0.58377	0.39331	-0.23343	0.01197	-0.60222	0.20329	-0.05553	0.16614	0.02994	-0.21519	0.52881	-0.01207	-0.13097	-0.01224	-0.16335	-0.95509	0.16147	-0.21299	0.08669	0.37823	-0.43483	-0.08152	0.46932	-0.31867	-0.78560	0.14206	0.03252	-0.34124	0.42883	0.11378
CUST_3373_PI390417776	ATGCCATGCTGGAAAATCTATTGGAATAACTCTGCTCTGACAGTATTTGAGGTTTGGCTA	Target1315	NM_001076164.1	PPP1R3C	protein phosphatase 1 regulatory (inhibitor) subunit 3C	Targets	0.13072	-0.64821	0.42462	0.17970	0.22579	-0.83751	-0.88558	-0.04995	-0.01819	-0.27073	-0.22100	-0.70764	0.94818	0.08947	0.97864	0.24479	0.54576	-0.22898	0.15043	-0.82447	1.21881	0.15386	0.27595	-0.58560	-0.68545	-0.42345	-0.29401	0.00117	-0.26276	-0.00117	0.72112	0.26978
CUST_643_PI390417776	AGGTGAAAGGCTATTGGGCAAGTTTGGATGCATCTACTCAAACCACCCATGAACTCACCA	Target1382	NM_001015565.1	PCBP1	poly(rC) binding protein 1	Targets	-0.13365	0.48315	0.04407	0.19051	-0.02394	-0.07145	0.15265	0.21221	0.35350	0.32789	0.32578	0.00597	-0.18097	0.14767	-0.00600	0.47134	-0.28847	-0.38654	0.68143	-0.23674	-0.55760	0.02179	-0.35535	-0.57130	0.21203	-0.52326	-0.82011	0.23721	-0.10451	-0.45886	0.60125	-0.15582
CUST_6294_PI390417776	GCCAACAAACCTATCTACATTGTTTCAAATTAGCGCACAGATAGGAATTTTGAGTTTCTT	Target142	XM_001251926.1	ATP2B4	ATPase Ca transporting plasma membrane 4	Targets	0.03651	-0.51136	0.09466	-0.06668	0.04963	0.20574	0.07394	0.00000	0.29707	0.25165	0.25747	0.05511	0.34404	0.06532	-0.02966	-0.09678	0.07621	0.07408	-0.45060	-0.07396	-0.30673	0.01337	0.10743	-0.15066	-0.05207	-0.23138	-0.19840	-0.36101	0.33161	-0.69115	0.22850	-0.66271
CUST_6273_PI390417776	AGATAAGTTAACTGTGTCTCGTGCACGGAAAATCCAGCGTTTCTTGTCTCAGCCATTCCA	Target146	NM_175796.2	ATP5B	ATP synthase H transporting mitochondrial F1 complex beta polypeptide	Targets	-0.07280	-0.14094	-0.05376	0.53186	0.28689	-0.21771	-0.10560	0.32917	-0.00133	0.29710	0.46017	0.28276	0.54611	-0.17958	0.00133	0.41899	-0.29428	0.40271	0.39024	-0.37653	-0.23904	-0.10829	0.12528	-1.07771	-0.36145	0.04343	-0.37816	0.13858	0.14527	-0.23133	0.06667	-0.08417
A_73_104305	AAAGATTATCATTGGTTGTTGAGCTTTAGGAAGAACTGAAAACATACACCGTGTAAACAG	XM_611082	XM_611082	COLEC12	collectin sub-family member 12	CTRL	-0.03713	-0.39204	-0.00829	-0.15621	0.97103	-0.60220	-0.03945	-0.12477	0.08372	-0.15107	0.82372	-0.47973	0.09474	0.03053	0.31372	0.00174	0.02610	0.01178	-0.91762	-0.17270	-0.00175	-0.25684	0.66057	0.22610	-0.10888	0.18509	0.28927	-0.43753	0.44273	1.31441	-0.07191	0.10591
CUST_5395_PI390417776	TGGGACACGCGGGGTCCAGGGCTGCTCACACAAACACGCCAACCGTATCAGAACCTTGTG	Target725	NM_001046236.1	GPC1	glypican 1	Targets	0.28315	-0.02440	0.01021	-0.01705	0.30970	0.41946	-0.39549	0.09083	-0.19805	0.51613	0.43930	-0.14302	0.52266	-0.02242	-0.25479	-0.16485	-0.26748	-0.10574	0.38930	-0.30816	0.43214	0.03082	0.09282	-0.13005	-0.24684	-0.04708	-0.94567	-0.01028	0.43933	0.14582	0.10068	0.33897
A_73_102800	AGAAAAGCCGCCAAAGAGGCTGCTGCTGCCTGAGGCAGCAGTGTCAGCTTTGTCACTGTT	NM_175818	NM_175818	NDUFB10	NADH dehydrogenase (ubiquinone) 1 beta subcomplex 10 22kDa	Catalog	0.25317	-0.41692	-0.12080	0.01956	-0.17150	-0.02643	-0.07925	-0.32536	-0.05829	0.11739	0.12720	0.26551	0.08038	-0.20934	0.03320	-0.08684	-0.12850	0.27280	0.28651	-0.13936	0.17157	-0.01230	0.33818	-1.24212	-0.32728	0.15962	0.30137	-0.29375	-0.14800	0.15413	0.01220	0.22793
CUST_5557_PI390417776	CTTCACTTTGCAAAATAGCTGAGGGTTGTTGGTTTGTTGTAGCTGACCACCAAAAGCAGT	Target1192	NM_001105630.1	NUP160	nucleoporin 160kDa	Targets	0.08946	-0.00829	-0.62204	-0.08039	0.19221	-0.06942	-0.42791	-0.04042	-0.05224	0.16660	0.77134	0.55008	0.15691	0.00824	0.08787	0.43943	-0.53080	-0.34104	0.34578	-0.36312	-0.51488	0.54887	0.05104	-0.86707	0.28422	-0.14699	-0.67183	-0.42494	0.47789	-0.41427	0.02442	0.09148
CUST_6446_PI390417776	GATGAAGTTCATAAATAACTAGCTAAGCCAGAAGCTCAAGACAGCCCAGGATATGACTAA	Target490	NM_001113321.1	DBI	diazepam binding inhibitor (GABA receptor modulator acyl-Coenzyme A binding protein)	Targets	0.11491	-0.36351	-0.07452	0.02132	0.13188	0.20091	-0.44859	0.07485	0.30086	0.59128	0.29498	-0.06804	0.42024	-0.27718	0.16051	-0.34973	-0.07760	0.26829	0.18349	-0.30677	0.41418	0.19882	-0.09939	-0.61856	-0.21131	-0.02164	0.13509	-0.43306	-0.24821	0.06543	-0.16527	-0.02323
CUST_5792_PI390417776	AGTTCCGCCTCACGTACACCATGATCCTCAACTTGCTGCGGGTGGATGCTCTCAGGGTGG	Target247	EE359617	Bt.91050	Unknown	Targets	-0.49009	-0.01345	0.00576	0.30842	-0.22406	-0.22617	0.12812	0.17992	0.08887	0.17524	-0.28100	0.36439	-0.21799	-0.13720	-0.00578	0.55658	-0.22632	0.02455	0.34742	-0.35799	-0.68752	0.79885	-0.80299	-0.09103	0.38594	0.07053	-0.27312	0.15892	-0.12436	-1.07218	0.16185	0.10524
CUST_2473_PI390417776	GTAAGGCTGGTGAATAGTTTCTAAGTATTGCAGTGTTTTCTGGCAAGATTGAAATGAAAA	Target1066	NM_001075445.1	MRPL15	mitochondrial ribosomal protein L15	Targets	-0.06602	-0.05052	-0.39002	0.09305	0.01868	-0.08665	-0.31167	0.39496	0.30449	0.05172	0.21274	0.08780	0.34987	0.21426	0.09213	0.64327	-0.00836	-0.21212	0.63046	-0.26645	-0.24554	0.11921	-0.08614	-0.79278	-0.08068	0.00831	-1.34505	-0.14054	0.41865	-0.24291	0.15053	-0.08617
CUST_4675_PI390417776	GCTGTGTCCTGTCCTGGAGTCACCTCTTGCAGAACACCCCAGCCCAGGTCATAGGAAGGG	Target935	XR_028013.1	LOC521413	similar to G protein-coupled receptor kinase 6 splice variant B GRK6B	Targets	0.10059	-0.08855	-0.20105	0.33704	-0.13806	-0.26022	-0.10316	0.12019	0.30658	0.58366	0.16656	0.18850	0.25301	0.18682	0.29549	-0.01024	-0.26517	0.01016	0.50147	-0.38566	-0.30950	0.17386	-0.32979	0.20012	-0.28676	0.21398	-0.19503	-0.12701	-0.07846	-0.36255	0.12551	-0.11472
CUST_1187_PI390417776	GTCCAGTAGAGGAATTGTGAGCAGGGTTCATCTATTTTAAACACAGATGTTTACAAAATA	Target1463	NM_001046538.1	RAB15	RAB15 member RAS onocogene family	Targets	0.60451	-0.15075	-0.45403	0.13489	-1.01602	0.39995	0.13169	0.23715	-0.05738	0.33641	1.32415	0.24288	0.08023	0.13435	-0.01291	-0.74804	0.00000	-0.00067	-0.14506	1.45200	-1.05998	-0.54101	-0.42277	-0.15887	0.16645	-0.14301	-0.73706	0.17980	1.06870	0.02956	-0.48219	-0.81416
CUST_2035_PI390417776	AGATGTAGCTGATGTGGAGAGCTTGCTGGTGCAGTGCATATTGGATAACACTATTCATGG	Target1851	Homo sapiens full open reading frame cDNA clone RZPDo834F0336D	CR542063.1	Unknown	Targets	-0.38223	0.36177	0.03039	0.15198	-0.04005	0.38524	-0.24078	0.33491	0.16894	0.07475	0.36145	-0.27157	-0.09530	0.33394	-0.03105	0.55570	-0.30068	-0.68878	0.49041	-0.07627	-0.29594	0.18683	-0.22521	-0.63270	0.04671	-0.45374	-0.14161	0.03465	-0.10995	-0.52048	0.47079	0.18957
CUST_7743_PI390417776	TGTGTATCTCAGGGAGGGGCCTTGTGTAACCACGAAACTCCTATTTATGGCATTTTGTGT	Target827	XM_875299.2	IFT122	intraflagellar transport 122 homolog (Chlamydomonas)	Targets	-0.14501	0.17585	-0.09416	0.11083	0.34479	0.12425	-0.43358	0.29759	0.17032	0.46680	-0.06416	0.20768	0.49388	0.96734	0.95718	-0.03198	-0.51015	-0.87205	-0.23129	-0.38050	-0.02487	0.79422	0.11258	-0.14891	-0.09783	0.03367	-0.07712	-0.38856	0.02445	-0.25415	0.44575	-0.03824
CUST_1080_PI390417776	TCTCTCTCGCTCTCCCTTTAGCCCCTCTGCTGGGTAGAGGAGATTTCCAGGGATTGTCCT	Target1474	NM_001075218.1	S100A16	S100 calcium binding protein A16	Targets	0.02698	-0.28302	-0.23038	0.00872	0.06499	-0.33257	0.02088	0.14530	0.02768	-0.04586	-0.05832	-0.46238	0.39837	0.30285	0.41175	0.05364	-0.18100	-0.31968	0.09800	-0.00877	0.19034	-0.08833	-0.36420	-0.22991	-0.35799	-0.17470	-0.39998	0.08506	0.78059	-0.10490	0.43728	0.21069
CUST_8125_PI390417776	AACACTGATGTTGTTAGAGGCAGGTTTTTCCGGTTGGTACAGTTTATGCCTCATGTTTAC	Target533	NM_001101091.1	DNAJC16	DnaJ (Hsp40) homolog subfamily C member 16	Targets	-0.03493	0.44459	-0.51837	-0.03308	0.11746	0.52558	-0.07315	0.44665	0.37270	0.25409	0.41139	0.05557	0.08833	-0.24474	-0.01435	0.23540	-0.56781	-0.37014	0.33338	-0.69336	-0.08250	0.50578	-0.42965	-0.37027	0.12316	0.01421	-0.65444	-0.14003	-0.08158	-0.35439	0.59366	0.47348
CUST_895_PI390417776	TTTTAGTCCGATTCAGATCTTGAGCAGCTTCATGCAACTATTTATTTTTGATGACAGACG	Target18	NM_173977.2	ACO2	aconitase 2 mitochondrial	Targets	0.03932	-0.11031	-0.37217	0.00413	-0.12627	-0.40497	-0.19444	0.11877	0.20731	0.18413	0.10722	0.33918	0.05635	0.00936	-0.03879	0.27171	-0.33012	0.06392	0.28514	-0.45295	0.05768	-0.29901	0.08401	-1.47533	-0.25171	0.07767	-0.32711	-0.11463	-0.00415	-0.27111	0.06578	-0.27759
CUST_6267_PI390417776	CCAAGGAGCTGATAGAAATCATCTCTGGTGCTGCGGCTCTGGACTAATGAAAATCAAGTT	Target147	NM_001075136.1	ATP5C1	ATP synthase H transporting mitochondrial F1 complex gamma polypeptide 1	Targets	-0.03142	-0.43686	-0.23957	0.03038	-0.06909	-0.16859	-0.20588	0.00981	-0.00410	0.00409	0.14518	0.23019	0.25527	-0.23565	0.01939	0.03758	-0.12461	0.30324	0.44333	-0.28423	0.02024	0.03654	0.16436	-1.15505	-0.21253	0.16876	-0.09647	-0.13870	0.04420	0.05797	-0.03964	-0.02116
CUST_1730_PI390417776	GTTTGTATTTACCATATACGAGAGCTTAAGAGCAGCTTATTGAGAGCCATGAAGAAAATT	Target466	XM_588298.3	CYP1A1	cytochrome P450 subfamily I (aromatic compound-inducible) polypeptide 1	Targets	0.35045	-0.50118	-0.97801	-1.15679	-0.01208	0.41268	-0.15420	0.24480	0.03681	-0.07151	-0.24746	1.48938	0.32405	-0.84428	0.32353	0.32888	0.04662	-0.35637	0.20293	0.02977	-0.34463	0.68680	0.33512	-1.32153	0.01198	-1.03955	-0.08284	0.48802	-0.22649	-0.97824	0.21850	-0.50707
CUST_3933_PI390417776	AGATCAAGCAAGTGGTCCCTGAGTTTGTGAGCGCCTCTGCAGACTCTGCTGGAAGCAACG	Target1635	NM_001012673.1	STAT5A	signal transducer and activator of transcription 5A	Targets	-0.52145	0.43154	-0.49779	-0.17148	0.32753	-0.19344	0.34961	0.44687	0.19170	0.14484	-0.08455	0.28018	-0.31088	0.25091	-0.17884	0.55462	-0.01476	-0.14854	0.53153	0.06716	-0.63585	0.64098	-0.37596	-0.09289	0.18340	0.07901	-0.09087	-0.07044	-0.12507	-1.08082	0.26630	-0.29270
CUST_6105_PI390417776	CTGATGGACAGAGTGGATGAAATGAGTCAAGATATAGTTAAATACAACACGTATATGAGG	Target580	NM_001025322.1	EIF3H	eukaryotic translation initiation factor 3 subunit H	Targets	-0.24542	0.52454	-0.03180	0.36013	0.05568	0.06120	-0.08792	0.47860	0.13109	0.05219	0.36853	-0.00104	0.23540	0.33592	-0.10067	0.05678	-0.55835	-0.39893	0.20162	-0.38468	-0.56320	0.08533	-0.29029	-0.47869	0.00104	0.11125	-0.56083	-0.13327	-0.15688	-0.41012	0.81974	-0.11355
CUST_1143_PI390417776	CAGATGGTGGTAAGCATTCTCTATGATATGCAGTAAACATCTGAGATCTTTTTTGAAAGT	Target1106	NM_001102199.1	MYO1B	myosin IB	Targets	-0.74229	-0.36036	-0.40970	-0.00334	0.71001	-0.07786	-0.91866	0.14649	0.81368	0.70818	-0.35794	0.40959	0.16087	-0.01405	0.57606	0.16140	-0.45127	-1.14442	-0.25875	-0.46991	0.17711	0.42922	0.12307	-0.30818	0.00333	-0.48946	0.47467	-0.09949	0.63484	0.07830	0.47642	-1.05083
CUST_6407_PI390417776	TAGGATTTTACAGGACTATATTGAACATCAGGTTGATGATGCAGCGATGGCAAGCGCAGC	Target133	NM_001075653.1	ASNS	asparagine synthetase	Targets	-0.38135	-0.88111	-0.29844	-0.32334	0.13406	0.09079	0.11490	0.79739	-0.56426	-0.49706	-0.00204	-0.72571	0.35807	0.54257	0.07561	0.26956	-0.23283	-0.19044	-0.42592	0.39318	1.83079	0.30803	-0.57287	-0.32845	0.69691	-0.07493	-0.37829	0.11952	-0.10801	-0.58677	0.07123	0.08696
CUST_5091_PI390417776	ATGAAATTCATGCGGGCTTCTGAAGACCTTCTCAAGGAGCACTATATTGACCTGAAGGAC	Target1126	NM_205818.1	NBR-A	nucleoside-diphosphate kinase NBR-A	Targets	-0.02579	-0.09448	-0.27858	-0.17840	0.17821	-0.25003	0.34786	0.21840	0.00632	0.06346	-0.23143	0.05148	0.38363	0.27598	0.33737	-0.43921	0.00584	-0.25963	-0.08936	0.36772	-0.16877	-0.15104	-0.00635	0.13446	0.50629	1.65006	0.41789	1.09537	0.52213	-0.52162	-0.17583	-0.13136
CUST_4768_PI390417776	CAGGCAAATAAATTATTAACGTATACAGCTGATACACATCTGTAGCAAAACTCTTGGAAG	Target1179	NM_173943.2	NNT	nicotinamide nucleotide transhydrogenase	Targets	-0.12208	-0.26953	-0.46021	0.08837	-0.31700	0.04291	-0.32067	0.19127	0.09567	0.14951	0.12453	0.24554	0.27471	0.14870	0.01160	0.78591	-0.25133	-0.05508	0.27003	-0.63956	0.04302	0.35274	-0.01169	-1.07109	-0.18802	0.13084	-0.63198	-0.20536	-0.13536	-0.15484	0.10479	-0.08804
CUST_924_PI390417776	GCATCCTTAGCCATTGTTACAGAGTATGGGAAGTGGTAATTTAAAATGTAAACTTGTAAC	Target16	NM_001037457.1	ACLY	ATP citrate lyase	Targets	-0.52645	-0.00983	-0.43526	-0.18449	0.17268	-0.10188	-0.76361	0.36833	0.28888	0.14552	-0.18197	-0.28652	0.70573	0.31183	0.30704	0.20968	-0.34595	-0.92914	-0.07254	-0.24871	1.13239	0.48407	-0.12623	0.49395	0.05564	0.36801	-0.50615	-0.12033	0.65835	-0.12172	0.13191	0.00976
CUST_8119_PI390417776	AATAATTCAACTTCCTCAAGAGGTACCACTGCCCATGTTGCAGATGCTACAGTTGCCCTT	Target896	NM_174099.2	LDHA	lactate dehydrogenase A	Targets	0.04495	-0.31108	-0.02142	0.10940	0.01688	-0.11265	0.03651	0.16682	-0.02367	0.19385	-0.32382	-0.20679	0.06791	0.37289	-0.17896	0.71452	-0.13825	-0.15944	0.19754	-0.26209	0.14418	-0.00053	-0.00896	-0.55701	-0.12298	0.01789	-0.26192	0.32319	-0.10933	0.00053	0.65786	0.28708
A_73_100752	CAGACCTGGCCCACCCCAATGTGCTGGCCTTCCAATAAAGCTGGATGAGAAACCGCCAAA	NM_001001175	NM_001001175	ApoC3	apolipoprotein C-III	CTRL	-0.25144	0.15290	0.00252	-0.03792	1.16382	-0.28372	-0.08586	0.20628	-0.30720	0.32905	0.23759	-0.21976	0.00000	-0.12312	0.20899	0.23863	-0.05742	-0.25561	0.05122	1.89804	-0.27577	0.42520	-0.27137	-0.51334	-0.23484	0.36593	0.31043	-0.17314	0.23065	-0.27299	0.46760	0.00049
CUST_1357_PI390417776	GCCCCAGCGGCCGGTGCTGCACCAGCAGGAGGTCCTGCCCCATCCACTGCTGCTGCCCCA	Target1440	NM_001025340.1	RPLP1	ribosomal protein large P1	Targets	0.43880	-0.24946	0.01035	0.27458	-0.24619	-0.28091	0.12007	-0.54004	-0.07342	0.19462	0.12870	-0.01729	0.08144	-0.24924	-0.23474	-0.36663	-0.52945	0.06762	0.07090	0.25032	0.30007	-0.46877	-0.01042	-0.82915	-0.37531	0.34675	-0.02075	0.21155	-0.37881	0.24524	0.19724	0.36130
CUST_7177_PI390417776	AAGAATGCAGGTACCTATGATGCCAAGGTGAAGAAGTGAGGCCTAGGAAGGCCACCCCCC	Target1716	NM_001034774.1	TPPP3	tubulin polymerization-promoting protein family member 3	Targets	0.59311	-0.20428	-0.40455	0.70607	0.44649	-0.01013	0.07279	0.38595	0.58137	-0.02925	-0.04652	-0.00032	0.64033	0.22929	0.22799	-0.44760	-0.04369	-0.23924	0.00032	-0.67549	0.11529	0.14462	0.00097	-0.07968	-0.76036	-0.23878	0.16101	-0.25768	-0.09875	-0.46951	0.05851	0.13728
CUST_3194_PI390417776	GGCAGTATCTTTAATATGTGAACACTCATGATTATTGTTAACCTGAAATTGTGGACTCAC	Target1328	XM_583885.3	PRKAA2	protein kinase AMP-activated alpha 2 catalytic subunit	Targets	0.13032	-0.09807	-0.11263	0.27465	-0.10157	-0.27155	-0.15488	0.53311	0.67488	0.16556	-0.23955	0.21215	0.00212	0.16368	0.06182	0.32692	-0.34322	-0.41935	0.27029	-0.73737	0.22741	0.47965	0.52242	-0.49502	-0.03361	-0.01933	-0.78366	0.16320	-0.41120	-0.00212	0.16400	-0.08297
A_73_110405	AGTTTAAATTTGTAATTAATTCAGCCATCTTAACAATAAAGTGACAATTGGCACCGGGCC	NM_001038501	NM_001038501	ATP5F1	ATP synthase H transporting mitochondrial F0 complex subunit B1	Catalog	-0.04390	-0.39692	-0.37863	-0.18179	-0.15629	-0.43049	-0.30410	0.10809	0.18251	0.01543	0.06267	0.39026	0.51507	-0.35751	0.10039	-0.11771	0.16144	0.20853	0.42305	-0.40331	0.15226	0.02182	0.29814	-1.21220	-0.11021	0.08203	0.14031	-0.17832	-0.01559	-0.40396	0.03796	-0.17552
A_73_112616	GTGTGTTTCAACAAAATCAGCCCAGATCCAAACTGAGGAAGCCCACATATTCTGTTATAG	XM_867925	XM_867925	CHST2	carbohydrate (N-acetylglucosamine-6-O) sulfotransferase 2	Catalog	-0.45490	0.14866	-0.09943	0.31251	-0.05292	0.26003	0.00727	-0.32782	-0.05828	0.49983	-0.39785	0.29099	0.23596	0.34197	0.34021	-0.29472	-0.45686	-0.02618	-0.54069	-0.44212	-0.40379	0.55425	0.37336	0.63396	-0.07418	0.63165	-0.02396	-0.44906	0.21319	0.41829	0.02357	0.12101
CUST_5751_PI390417776	CTGGACCGAACTTTATTGCAAAATGCAGTCCTCTTTCAAACTTTTTTGCTGGAAATTTTC	Target1663	XM_591493.3	TCFL5	transcription factor-like 5 (basic helix-loop-helix)	Targets	0.00238	0.51409	-0.78513	-0.51843	-0.36474	-0.17451	-0.38060	0.81741	0.18169	0.00973	-0.39766	0.39663	-0.21396	1.20582	0.31523	0.78217	-0.02361	-1.20980	0.49504	0.05065	-0.20450	1.03000	0.07385	-0.36753	-0.06477	-0.54183	-0.64611	-0.34150	-0.00238	0.76188	0.57131	0.03283
CUST_7893_PI390417776	GAGGTCTCTCCATTGCTGTTGTACTTTGGGGCTCCTTGGGGTCAGAAACACACACGACGT	Target1295	NM_001038212.1	PMF1	polyamine-modulated factor 1	Targets	0.28197	-0.26887	-0.28794	0.29041	-0.02881	-0.21555	-0.23853	0.47091	-0.03537	0.05193	-0.03967	0.05247	0.31677	0.49576	0.00000	-0.24658	0.10861	-0.25231	0.01974	-0.23307	0.12823	0.37600	-0.08314	-0.48374	-0.24518	1.46299	0.08019	-0.40957	-0.73562	0.15183	0.01633	0.22890
CUST_3512_PI390417776	TTTTGCAAGTATCGGGCGTCTGCACCCACTTGCCCCTGAGATGAGCTTCAGGCCCCTTTA	Target369	NM_173902.2	CLU	clusterin	Targets	-0.04661	0.07397	-0.53393	0.46421	-0.28789	0.35512	-0.39062	-0.32684	-0.30212	0.12815	-0.31353	-0.28569	0.64698	0.42962	-0.25541	-0.05936	-0.02139	0.89709	-0.04433	-0.40798	0.94892	-0.29573	0.15672	1.21170	0.76359	0.74006	0.00082	0.52608	0.40398	-0.00082	-0.17431	0.51934
A_73_100397	TTTTTTAAAGAAAGGCCTGATTATGGCTACCCCACTTTTCTAGCCCAGCCACGTTGTTGG	XM_865504	XM_865504	LOC614134	Bos taurus similar to Homo sapiens ring finger protein 41 (RNF41) transcript variant 1	CTRL	0.58392	-0.05291	-0.47648	-0.59460	-0.20319	-0.08113	-0.02632	-0.19717	0.18405	0.31544	-0.39248	0.52612	0.39927	-0.16524	0.16945	0.26412	-0.15263	0.26174	-0.18952	-0.09567	-0.28412	-0.04780	0.26380	0.21952	0.25210	-0.02361	0.11086	-0.05721	0.57447	0.15480	0.24088	0.02323
CUST_411_PI390417776	CGTCAGAAGTGCCGAGTGGAGTACAGAACAGAAGCAACAAAATAAATTGTCCTTTAGCCC	Target768	NM_001035022.1	HDHD2	haloacid dehalogenase-like hydrolase domain containing 2	Targets	0.01942	-0.02251	-0.18108	-0.01968	-0.32523	-0.05715	-0.02422	0.34819	0.23613	0.17745	0.43624	0.23649	0.26025	0.03582	-0.12806	0.36857	-0.16388	0.02223	0.47610	-0.22157	-0.19235	0.24946	-0.04674	-0.54913	-0.10381	0.11603	-0.40495	0.15288	-0.10086	0.12949	-0.27537	0.08481
CUST_3541_PI390417776	AACGGACACACTCAAAATGGCCAGAGGGCGTAGAATCCTGAAGCACCTGTGCAGGGCTTG	Target364	NM_001015608.1	CLIC1	chloride intracellular channel 1	Targets	0.23632	-0.05107	-0.45085	0.13968	0.19562	0.31528	-0.07840	0.00333	-0.15930	0.27319	-0.67835	0.24548	1.01456	-0.31748	0.48060	-0.47067	-0.68585	-0.30089	-0.00334	0.17077	-0.06711	-0.05562	0.82609	0.82312	0.77555	0.51702	-0.37690	-0.09605	1.29986	-0.11984	0.04613	-0.30632
CUST_8117_PI390417776	GTCCAACTTTTTTCCCTCCAGTTGATCACTTCCTGGGATCCAATGTACAAATCCAGTATT	Target896	NM_174099.2	LDHA	lactate dehydrogenase A	Targets	0.09058	-0.36809	-0.01322	0.07020	-0.10287	-0.11741	-0.05591	-0.00020	0.05077	0.24554	-0.29513	-0.11871	0.01059	0.28859	-0.20478	0.66805	-0.14730	-0.14240	0.28121	-0.19266	0.18446	0.00020	0.11627	-0.51759	-0.05972	0.05379	-0.18192	0.26845	-0.08479	0.08123	0.50341	0.38931
A_73_108797	GAAAACCAAGAATCAGAGCCCCCTCCCCTCTTTTTATTTTACTATTACTGTTATTAACAT	NM_001014908	NM_001014908	TRAFD1	TRAF-type zinc finger domain containing 1	Catalog	0.11229	-0.37114	-0.23717	-0.06071	-0.48169	-0.48770	0.36451	0.06149	-0.05783	0.28526	-0.28441	0.01727	0.07097	-0.00778	-0.09553	0.16842	-0.54517	0.00774	0.10503	0.02097	0.21058	-0.09397	-0.22058	-0.41298	-0.28622	0.33152	0.01792	-0.06715	0.17609	-0.25618	0.20111	0.19560
A_73_119318	AGCATTTCTTACTTTCCATTAGTGCTATAACAGACCACTGTATATTTACTTCTCACTGAG	NM_174368	NM_174368	ITGB1	integrin beta 1 (fibronectin receptor beta polypeptide antigen CD29 includes MDF2 MSK12)	CTRL	-0.11003	-0.12546	-0.72822	-0.32242	-0.11188	0.20659	-0.31739	0.14888	0.08336	0.19479	-0.21090	0.10672	0.32008	-0.27191	-0.15816	0.11147	-0.60255	-0.49673	0.06266	-0.20991	0.02696	0.00012	0.18618	-0.30004	0.06626	-0.03311	-0.00012	-0.15621	0.69657	0.05890	0.19235	0.06338
CUST_2370_PI390417776	GTACTTTGTGGGCCTCATTGGAACAATGACATTTTTAACTAAAGGGGGAAAATGTATGTT	Target1077	XM_613086.3	MTM1	myotubularin 1	Targets	0.01175	-0.08698	0.38409	0.40364	-0.21618	1.12945	-0.45139	0.19116	0.53747	-0.01185	-0.45316	-0.16853	-0.19979	0.57301	-0.05562	1.15310	0.01307	-0.08607	0.29386	-0.06507	-0.11187	0.24016	-0.14051	-0.63010	-0.27451	-0.32177	-0.04510	0.18902	0.04043	-0.29150	0.67591	0.71641
CUST_4832_PI390417776	TGACATCGACATGACCAAGTGCATCTACTGCGGCTTCTGCCAGGAGGCCTGCCCCGTGGA	Target1166	NM_174818.3	NDUFS8	NADH dehydrogenase (ubiquinone) Fe-S protein 8 23kDa (NADH-coenzyme Q reductase)	Targets	0.19505	-0.31869	0.00336	0.28313	0.14390	-0.17314	-0.49557	-0.03156	-0.28729	0.01700	0.27306	-0.02355	0.43265	-0.00337	-0.28446	-0.09256	-0.48144	0.01563	0.21765	-0.18182	0.08257	-0.22739	0.26577	-1.59031	-0.47652	0.10091	-0.28690	0.06623	-0.19560	0.21836	0.16401	0.03382
CUST_2201_PI390417776	AAGCTGAGAGCAAAGACCCGAGACTTCACCTCCAGCCGGATGGTGGTCCATGAGAGTGAA	Target1092	NM_001101835.1	MYH3	myosin heavy chain 3 skeletal muscle embryonic	Targets	1.58149	0.33832	-0.06334	-0.10934	1.08279	-0.81957	-0.39426	2.35304	-0.94878	1.70388	-0.82682	0.00000	0.71899	0.55862	-0.12924	-1.09468	0.18195	-0.68420	0.59831	0.53031	-1.07078	0.03914	-0.16077	1.19618	-0.73416	1.36303	0.31974	0.03242	0.33836	-1.30636	-0.20530	0.09893
A_73_118581	GTGGTTAAGGACTATGGCAAAGAATCTCAGGCCAAGGATGTCATCGAGGAGTACTTCAAA	NM_001014387	NM_001014387	RPS12	ribosomal protein S12	Catalog	0.37595	-0.28771	-0.33754	-0.26266	-0.25357	-0.06679	-0.20174	-0.22822	0.11571	0.16665	0.10293	0.32090	0.12228	-0.49078	-0.24402	-0.22806	-0.32590	0.03941	0.16677	0.06324	0.40746	-0.12106	0.26093	-0.54989	-0.28005	0.36204	0.01528	-0.10546	-0.01545	0.35880	0.02882	0.40407
CUST_4808_PI390417776	GCTATCACCTACTGCTTGCGTGGTTTTGAGAAATTACTTAACCTCTTTGAGACTGAATTT	Target1171	NM_001083643.1	NEK3	NIMA (never in mitosis gene a)-related kinase 3	Targets	0.06182	0.57969	-0.20683	-0.22489	-0.20272	0.00978	0.04758	0.44154	0.40496	0.10044	0.16576	0.06922	-0.09570	-0.19553	-0.05067	0.31730	-0.64613	-1.20550	0.45358	-1.08348	-0.31642	0.29591	-0.87954	-0.55535	0.00508	0.23975	-0.90091	-0.02214	-0.31190	-0.00510	0.18989	0.07446
CUST_2537_PI390417776	AAGAACAGCAGCTACTTCGTGGAGTGGATCCCCATCTCTGAACCCTAGAGCCCCGCTTTC	Target73	AK095202 Homo sapiens cDNA FLJ37883 fis, clone BRSTN2010569, highly similar to TUBULIN BETA-2 CHAIN	AK095202	Unknown	Targets	-0.14433	-0.06386	-0.05724	0.25736	0.34329	-0.02707	-0.24566	0.66448	0.14701	-0.10115	0.32728	-0.06453	0.75716	0.43362	-0.11468	0.23924	-0.31038	-0.23452	0.41851	0.00577	-0.18682	-0.09490	0.03807	-0.43833	0.13010	-0.41231	-0.47682	-0.00491	0.76275	0.00490	0.23229	0.28124
CUST_412_PI390482839	CATCAAGGTGTTTGACTTCACCTTTAGCCCAGAAGAGATGAAGCAGCTAAATGCCCTGAA	Homolog71	NM_006066.2	AKR1A1	Unknown	Ortholog	0.27997	-0.00616	0.10121	0.10746	0.14909	-0.35901	0.00613	0.48421	0.07633	0.23327	0.34459	-0.21617	0.23669	-0.10154	-0.04576	-0.47087	-0.49387	-0.34879	0.18170	-0.37520	-0.21717	0.17087	-0.08129	0.21271	-0.33023	0.05390	-0.65054	-0.19547	-0.16065	0.04536	-0.22186	0.02467
CUST_8752_PI390417776	CTTCTGGAAATCTGAGCAAATTTTCATCTTTCTACTCAGTTGCATACAACTTACACTTGG	Target320	NM_174010.2	CD36	CD36 molecule (thrombospondin receptor)	Targets	-0.47231	0.00520	-0.28949	0.16944	-0.00160	0.30441	-0.30452	0.33036	0.68442	0.37802	0.87630	-0.13018	0.01267	-0.29431	-0.27734	0.39087	-0.19012	0.16248	0.36937	-0.33373	-0.55786	0.23957	-0.47499	-0.66564	0.02659	-0.25027	-1.67190	0.01861	-0.65929	-0.92423	0.04528	0.00160
CUST_4397_PI390417776	AACCCGGAGGCTGCAGACAAGTTTAAGGAGATCAACAACGCCCACGCCATCTTGACGGAC	Target540	NM_174533.3	DNAJC5	DnaJ (Hsp40) homolog subfamily C member 5	Targets	-0.14556	0.34955	0.41143	0.12710	0.31263	0.75768	-0.31561	-0.01807	-0.07059	0.01769	0.58311	-0.01791	0.30743	-0.20164	-0.35039	-0.53314	-0.82639	-0.51196	0.24352	0.36482	0.14781	-0.60726	-0.16519	-1.01266	-0.54326	0.14984	-1.48507	0.07245	-0.63218	0.18524	0.74760	0.69524
CUST_8410_PI390417776	CCAGAGTTTGCAGATAGTGACCCTGCCAATATCGTTCATGACTTCAACAAGAAACTTACC	Target870	NM_001035093.1	ITM2B	integral membrane protein 2B	Targets	-0.04799	0.51893	-0.15706	0.42219	-0.06658	-0.02131	0.11439	-0.01434	-0.12581	0.12099	0.34384	0.01420	0.02307	0.27533	-0.12638	0.35996	-0.74550	-0.06874	0.32778	-0.83470	-0.16270	-0.11618	-0.07630	0.04462	0.31726	0.61768	-0.77997	-0.15093	0.05660	-0.18664	0.16455	0.15805
CUST_4472_PI390417776	GACAGACACCGGTGCTTGGAGGGGTTCTTAAATTATATTTAAAACGATTGTTTTGTATAA	Target606	XM_869400.2	EPHB4	EPH receptor B4	Targets	0.14261	0.02162	-0.39325	-0.02195	-0.16607	0.36169	-1.01876	-0.34738	0.04336	0.48695	-0.54437	0.59463	0.22021	-0.18479	-0.04606	0.24469	-1.19073	-0.77480	-0.49419	0.15143	-0.28653	-0.12416	0.46222	0.22424	0.37916	0.09433	0.99382	-1.19396	1.04421	-0.75821	0.14155	-0.56864
CUST_2296_PI390417776	TACTTCAAAGCTATGGGACAGGGGACTATTGATTGGAATGCTCCTAATTTAGTTTTTGGG	Target99	XM_001251825.1	ANKRD17	ankyrin repeat domain 17	Targets	-0.22730	-0.01654	-0.04073	-0.36179	-0.30559	0.42658	-0.07894	-0.17052	0.24486	0.02513	-0.05257	0.27608	0.38627	-0.17166	0.00000	0.31542	-0.01705	0.09632	0.59095	-0.23868	-0.07328	-0.19088	0.36477	0.09320	0.16591	0.36724	0.11808	-0.41166	0.64060	-0.69923	-0.11589	-0.07038
CUST_8031_PI390417776	AAACACCCCTACTACAAGTCCATCAGCAAGGAGCGTCGGTATGCAGGCCTGAAAGCTGGG	Target1267	NM_001038111.1	PGAM2	phosphoglycerate mutase 2 (muscle)	Targets	0.23453	-0.15026	0.27219	0.18949	0.24582	-0.16725	-0.26436	0.07570	-0.44825	0.14500	-0.49175	-0.03413	0.03884	0.28682	-0.40377	0.74238	-0.15547	-0.29608	-0.10219	-0.53807	0.49696	-0.10129	0.03334	-1.18613	-0.29504	0.17251	-0.34969	0.45766	-0.33092	0.39212	0.44292	0.34221
CUST_403_PI390482839	TAATCTTGAGTATCACTCCAGCATGATCGCAGATGCGGTGAAGAAGGTGATCAAAGTTGG	Homolog73	NM_006899.2	IDH3B	Unknown	Ortholog	0.11150	-0.38509	-0.22008	-0.65229	0.22096	-0.58747	-0.22942	0.54222	0.19342	-0.42246	0.26175	0.04969	0.58664	0.11884	0.35461	0.28629	-0.26019	-0.05146	0.22288	-0.47305	-0.07640	0.16071	0.12428	-1.51181	-0.59540	0.29603	-0.24231	-0.30278	0.22742	-0.13984	0.16409	-0.23729
CUST_7500_PI390417776	CTGATCATTCTACAACTCTGGCATGTCTCAGCTTATATGAAGATCCTAAGTTAAATTTCA	Target622	NM_174315.3	FABP5	fatty acid binding protein 5	Targets	-0.82238	-0.29701	-0.02825	0.31801	-0.13051	0.27928	-0.64846	0.05647	0.55506	0.21568	0.61347	0.04750	-0.31917	-0.75531	-0.40306	-0.00622	-0.74739	-1.44729	0.02334	0.04628	0.20361	0.33059	0.10182	-1.08930	0.10485	-0.01552	-0.59038	-0.05706	0.19815	0.00619	0.24778	-0.70315
CUST_3134_PI390417776	AAGGAATTACAGACCTCTATTTTTTGAAGACCAAGCAGGGGCTAGCTGTGTCTGGAACTC	Target1690	NM_001035056.1	TMEM111	transmembrane protein 111	Targets	0.16792	0.63662	-0.29378	0.32528	-0.34340	0.03908	-0.01945	0.29216	0.11503	0.26854	0.17037	-0.15226	0.30005	0.16800	-0.13130	0.18237	0.01919	0.31948	0.55631	-0.79621	-0.72566	0.36209	-0.20766	-0.90871	-0.12969	-0.03973	-0.46775	-0.21116	-0.03059	-0.67560	0.33516	-0.20324
CUST_605_PI390417776	AGACGTTAACTCAGCTTTTGCCTTGGTTCTTCCTAGTGCCTACAATGGGAAAACTTCACT	Target38	NM_174496.2	ADAM10	ADAM metallopeptidase domain 10	Targets	0.47133	0.05657	-0.15357	-0.05618	0.14183	0.34565	-0.51109	-0.11230	0.17494	0.39541	0.07311	0.31921	0.07437	-0.14543	-0.00023	-0.37479	-0.69949	-0.10839	-0.01336	-0.07174	0.11374	-0.08945	0.50143	-0.30240	-0.14648	0.16508	-0.21126	0.27828	0.00023	-0.14832	0.36758	0.07605
A_73_118073	CACTGTGTCTGCCCAGACTCTGGCGGCGTCAGAGTGTGAAGTAAATAAAAGGCCTTCAGG	NM_001034501	NM_001034501	GRPEL1	GrpE-like 1 mitochondrial (E coli)	CTRL	0.00547	0.05564	-0.29198	0.16601	-0.15293	-0.00127	-0.16626	0.00127	0.08738	0.05808	0.13593	0.10060	0.09259	0.29766	0.01695	0.33894	-0.26701	-0.07788	0.39607	-0.33270	-0.31701	0.06688	-0.22417	-0.77201	-0.00600	0.04368	-0.64338	-0.05417	-0.19892	-0.34401	0.20497	-0.05414
A_73_111720	ATGCTGGGTGGAAGAAGGTAGTAGCCAGCTTCCCCCTATGTGACTTTCTCTTTAGATATT	NM_001015525	NM_001015525	TAF6	TAF6 RNA polymerase II TATA box binding protein (TBP)-associated factor 80kDa	CTRL	0.33435	0.15686	-0.04501	-0.03493	-0.15008	0.29323	-0.05768	0.06332	0.20646	0.29528	0.19257	0.14442	-0.10515	-0.13291	-0.15146	0.17049	-0.18776	-0.43972	0.43739	0.05408	-0.04895	0.25534	-0.09099	-0.52614	0.16475	-0.12691	-0.11691	-0.25228	0.03410	-0.13283	0.26413	0.20541
A_73_106735	CCACGTAAGCTCTTCTTCTCGTAAAAGGTGCTACTGCATTGCCTGCCTCCTGAGCAGCCG	XM_584880	XM_584880	JMJD2B	jumonji domain containing 2B	CTRL	0.39924	0.03748	0.00036	-0.15872	-0.07728	-0.03909	0.04562	0.17178	0.35641	0.19283	0.16823	0.32472	-0.00036	-0.25243	0.06081	-0.20320	-0.46721	-0.02349	0.35508	-0.38815	-0.10442	0.29289	0.00560	-0.33717	0.12186	-0.20000	-0.84534	0.07929	-0.01339	-0.39454	0.29502	-0.01077
CUST_4716_PI390417776	GCGACCATACAGGGAAGAGCCTATTGCTTTTGGATTTTTATGCTATTGTATTTTGAATAA	Target1189	NM_001007818.1	NP	nucleoside phosphorylase	Targets	-0.09179	-0.10030	-0.27291	-0.28870	0.12840	0.02761	-0.66041	0.06665	-0.10363	0.33627	0.20972	0.26269	0.18846	-0.65236	0.22932	-0.57902	-0.53897	-0.76658	0.05607	0.07891	0.04284	-0.15468	0.35666	-0.28300	-0.12825	0.19492	-0.01253	-0.07432	0.15052	0.00953	-0.00960	0.33125
CUST_8781_PI390417776	ACCTCAACCGGCTCATCAGTCAGATCGTGTCCTCCATCACGGCCTCCCTGCGCTTTGACG	Target1737	NM_001077095.1	TUBA8	tubulin alpha 8	Targets	-0.58342	-0.24417	0.01305	0.37878	0.14932	-0.09282	-0.08602	0.15742	0.06484	0.30964	0.24217	0.30485	0.26154	-0.16235	-0.25686	0.32136	-0.29129	0.04800	0.27671	0.19449	-0.41240	-0.13822	-0.07435	-1.12686	0.00001	-0.72102	-0.44307	-0.00157	-0.00001	-0.04647	0.15544	0.29678
CUST_3506_PI390417776	AATGGGTATCAGAAGATTTGGCCTTAATATATTTCCAGTGTGACCAGCAGGCTTCCCCAC	Target1781	NM_174486.3	VDAC2	voltage-dependent anion channel 2	Targets	-0.05953	0.10546	-0.17030	0.18295	0.17333	-0.17358	-0.23945	0.51140	0.02105	0.08060	0.33600	-0.05983	0.59065	-0.10175	0.04071	0.19447	-0.45902	0.03682	0.33698	-0.34867	-0.02137	-0.13326	-0.03555	-1.13141	-0.42876	0.21426	-0.48296	0.09488	0.10414	-0.21607	0.09184	-0.07494
CUST_1042_PI390417776	ATTCCAGAACGTCCCTTTCTGCCATCCCTGAATGTCAGCCCGTAAAAGCAATTTCATTAG	Target296	XM_001256573.1	CASP3	caspase 3 apoptosis-related cysteine peptidase	Targets	-0.61599	0.16271	-0.37525	0.19911	0.00000	0.83187	-0.50697	1.05420	0.19180	0.46746	-0.29724	-0.12392	0.19638	-0.17190	-0.06969	-0.03691	-0.67819	-0.13906	0.07329	-0.02326	-0.83215	0.08826	-0.42434	0.29622	0.09777	-0.38690	0.10472	0.61482	0.83428	-0.17540	0.12115	0.00533
CUST_1182_PI390417776	CTGTCGGGCAGCCCCCAACCTGCTCTCAGCTTGTGCCATGTAAATAAATGTACAGGTTGG	Target1102	NM_001083719.1	MYLK2	myosin light chain kinase 2	Targets	0.58468	-0.11661	0.12841	0.05339	-0.15374	-0.10785	-0.13397	0.01278	-0.01290	-0.19243	-0.39785	-0.29791	-0.40122	0.28355	-0.37101	0.29064	-0.16104	-0.36572	-0.08798	-0.72540	0.40278	0.24346	0.05367	-1.42329	0.05517	0.22419	0.23619	0.02365	-1.35742	0.12783	0.02264	0.60723
A_73_107444	GTGGCCTCGGCAATTGCATAGATCACTCATTCAATAAAAGACAAGCCTTTATCTGAATGA	NM_001040516	NM_001040516	RPL19	ribosomal protein L19	CTRL	0.00307	-0.03221	0.12462	0.23920	-0.12113	0.02448	0.00459	0.03103	-0.00308	0.07112	0.20219	-0.03285	0.08940	-0.07059	-0.25893	-0.25212	-0.48094	-0.35130	0.25467	0.33999	0.07479	-0.16252	-0.20216	-0.64516	-0.15247	0.28476	-0.22359	0.06209	-0.20304	-0.09991	0.32408	0.15659
CUST_4132_PI390417776	TTTTGCAGCATAGTCCCATTCACACAAGTATTTTGGGATATTAAAGCAAAATAAGGTACC	Target205	BC123640 Bos taurus similar to phosphoglucomutase 1, mRNA (cDNA clone MGC:143368 IMAGE:8139919), complete cds	BC123640	Unknown	Targets	0.26577	-0.29299	-0.14460	-0.09416	-0.19917	-0.16861	0.09375	-0.01465	0.37681	0.28233	-0.09388	0.22040	-0.09036	0.09190	-0.35529	0.65810	-0.24112	0.02696	0.28166	-0.03661	-0.08109	-0.17674	0.13216	-0.54962	-0.08271	0.01450	0.14716	0.21347	-0.18726	0.03210	0.42160	0.09915
CUST_627_PI390417776	TAAAACATCAAAAACTGAATTCTGGACAGATTCAAGCCTTGATACACTGTGGGGTTTTTT	Target1383	XM_864234.2	PCM1	pericentriolar material 1	Targets	0.41705	0.08600	-0.70538	0.10020	-0.26392	0.13231	0.02980	-0.23783	-0.29270	0.20913	-0.46399	0.30650	-0.32767	0.26354	-0.53207	0.84358	-0.03043	-0.40303	0.43191	-0.85494	-0.06516	0.31524	-0.41022	-0.06397	0.35339	-0.20696	-0.39396	0.14462	0.18932	-0.08337	0.35737	0.31633
CUST_147_PI390482839	TCCTTGCTGCCTTCATCCCCTGGGGCCTGTGAATAAAGCTGCAGAACCCCCTTCAAAAAA	Homolog140	NM_001042780.2	TNNT3	Unknown	Ortholog	0.44040	-0.45494	-0.01051	0.03505	-0.26195	-0.10866	-0.20017	-0.10595	0.00362	0.34457	-0.00363	0.17857	0.34789	0.02919	-0.10115	0.39027	-0.07429	0.10853	0.02073	-0.45182	0.16075	0.12915	-0.12477	-0.47007	-0.20581	0.14325	0.24596	-0.15258	-0.44538	-0.15276	0.25244	0.28702
A_73_109843	TGTCCTCCTGCCAGCCCAGCAGCCCTCAAGTCCCCCCTGGAAGCAGAGAATGTAAAATAA	XM_584613	XM_584613	LOC507914	Bos taurus similar to Homo sapiens sorbin and SH3 domain containing 3 (SORBS3) transcript variant 1	CTRL	0.21308	-0.08077	-0.51585	-0.18866	-0.47919	-0.19042	0.34848	0.20398	-0.20605	0.18006	0.03924	0.40470	0.12780	0.10341	0.15435	0.03859	-0.25767	-0.14481	0.24783	-0.02907	-0.16336	0.44318	-0.06407	-0.13600	-0.07430	0.17616	0.15870	-0.46456	-0.02207	-0.00996	0.00989	0.10191
CUST_4003_PI390417776	CATGAGCCTCACAAACAGCAAATCTAAACACAATGCTTACCATAGCCCTCTTCCTAATTA	Target214	BF605162	BF605162	Unknown	Targets	0.06501	-0.32838	-0.12767	0.10619	-0.30160	-0.17483	0.02877	-0.74391	0.35941	0.57973	0.03341	0.05565	0.77826	-0.37977	0.37637	-0.49317	-0.55726	-0.02935	-0.11824	0.22562	-0.28188	0.02970	0.45315	-1.08700	-0.56054	0.24069	-0.42401	-0.23894	0.16455	0.22804	-0.29263	0.10648
A_73_115721	TGCCTTCAGTGCAGACAATATGGAAGAGTGTGACAGATGTTGTCATTGCCCCATTGTGTA	NM_001007808	NM_001007808	CAV2	caveolin 2	CTRL	-0.30836	-0.75777	-0.22860	-0.28374	-0.00186	-0.01133	-0.11482	0.16410	-0.49269	-0.26443	0.32964	1.08261	-0.06771	0.12956	0.23477	0.11836	-0.30299	-0.22579	-0.21600	0.00186	0.24874	0.30525	0.44064	0.06275	0.24144	0.10388	0.01674	-0.15907	1.46475	0.05879	-0.27273	-0.29693
CUST_1123_PI390417776	GGAGTGAGTCTCCAGTCAGAGTTTGGGTTAACACTTTTAAAGTGTTTTTAGATGAATATA	Target1108	XM_593333.3	MYO9A	myosin IXA	Targets	0.77368	0.02945	-0.18779	-0.45775	-0.21865	-0.17496	-0.17710	0.00275	0.55045	0.42844	-0.10126	0.34238	0.04607	-0.43329	0.09234	-0.84376	-0.83434	-0.00276	0.04235	-0.36788	0.32657	0.11405	0.39706	0.07346	-0.10564	0.54139	-1.07172	-0.12674	-0.24840	0.10959	-0.04976	0.07860
CUST_7698_PI390417776	AACAGACATGTACCTTGACCATTGTCCTCAGTCTAGACAGAAGGTCTAGTCCCTACCATA	Target836	NM_174557.3	IGFBP4	insulin-like growth factor binding protein 4	Targets	0.21293	-0.04764	-0.60038	0.48361	0.00000	0.30741	0.06824	-0.10168	0.18651	0.82346	0.24590	-0.08407	-0.25563	0.32402	0.22201	-0.52868	-0.65740	-0.21276	-0.66589	0.58387	-0.79263	0.43128	0.00330	-0.27238	0.49946	1.09491	0.01448	-0.76337	0.41861	-0.63747	-0.48050	0.16609
CUST_2797_PI390417776	TTCTCTTACGCTTTATATGAAATGGATTCACTGGTATGAGAAGAGAGGAAGAACTTCCAG	Target1396	NM_001075317.1	RAB21	RAB21 member RAS oncogene family	Targets	0.45240	-0.45581	-0.83630	-0.49948	-0.83328	0.27895	-0.18996	0.43931	0.51199	0.06490	-0.14141	0.35062	0.29534	0.20602	-0.19596	0.82084	-0.07674	-0.51899	0.48950	-1.03670	-0.80307	0.35806	-0.18004	-0.69752	0.02361	0.05244	-0.32789	-0.02400	0.27542	-0.60909	0.78336	0.20176
CUST_3859_PI390417776	CCGCCAAGCTCAAGGAACGATTGGATCAGCCGATGACCGAGATTGTAAGCCGTGTGTCGA	Target1758	NM_001102477.1	UBA1	ubiquitin-like modifier activating enzyme 1	Targets	-0.12304	0.15805	-0.05807	0.01819	0.02307	0.02531	-0.12087	0.20147	0.18750	0.12692	0.27411	-0.01842	0.08734	-0.02818	-0.07091	0.19872	-0.31950	-0.20941	0.40230	-0.37202	-0.19329	0.11724	-0.34815	-0.36559	-0.03727	-0.11154	-1.38609	0.22635	0.20513	-0.11790	0.28900	0.36811
CUST_6345_PI390417776	ATTTATTTTCCCAACACGGTGTGGTTCCCTGCTCTACGGTTAAAGACTTTGGTCTGTCCT	Target1551	NM_174671.2	SLC25A11	solute carrier family 25 (mitochondrial carrier oxoglutarate carrier) member 11	Targets	0.08435	-0.44603	-0.14537	0.30720	-0.05780	-0.08967	-0.09254	-0.01234	0.14105	0.17192	0.17019	0.29977	0.28418	0.00033	0.16108	0.21570	-0.26489	0.23866	0.55867	-0.38534	-0.12172	0.07763	0.13997	-0.86441	-0.03635	-0.04944	-0.22082	-0.00033	0.13171	-0.00883	-0.02390	0.15498
CUST_932_PI390417776	ACTTAGACAAGGACGAGTTGTGCGTCGTGTGCGGTGACAAAGCCACAGGCTACCACTACC	Target1000	XM_001255421.1	LOC788329	similar to thyroid hormone receptor beta	Targets	0.04270	0.20087	-0.21732	0.26961	-0.30538	-0.20738	-0.16364	0.38792	-0.17244	-0.00919	0.09645	-0.14232	0.00913	-0.04476	-0.31770	-0.16697	-0.11871	-0.24144	0.34375	-0.29865	0.40710	0.09007	0.19208	-0.07138	-0.34975	0.14226	1.24300	-0.51079	-0.66089	0.50938	0.33093	0.23723
A_73_120112	TGAGGCTAACTTGTTGCCATGGTGGAATTTGCCAACTTTATATACCAAGTCATGTATTTT	NM_176657	NM_176657	FCGRT	Fc fragment of IgG receptor transporter alpha	CTRL	-0.38120	-0.01580	-0.25061	0.37609	-0.18651	0.70309	-0.52413	-0.42283	0.44521	0.44830	0.84504	0.68682	-0.39716	-0.72456	-0.21345	-0.23290	-0.38449	-0.24967	0.46361	0.66586	0.16400	0.44126	0.01563	-1.08259	0.65749	0.47331	-0.29366	0.14552	-0.45125	-0.03274	0.19289	0.33134
CUST_6282_PI390417776	GTGGCTATAATCTACAGTTCAGCTAAGCAGTACACCCAATCTGTATTTGCATTTTAATAT	Target144	XM_588082.3	ATP2B4	ATPase Ca transporting plasma membrane 4	Targets	0.31565	-0.18288	-0.93319	-0.13214	0.10589	0.32566	-0.65856	-0.16064	0.23953	0.13266	-0.54561	-0.40045	0.29358	0.06648	0.22199	-0.42496	-0.81479	-0.53496	-0.67803	-0.58141	0.19339	0.40874	-0.00587	0.02605	-0.00431	0.14188	0.08590	-0.33430	0.39602	0.07036	0.00429	-0.61376
CUST_8801_PI390417776	AAGCGTACAATCCAGTTCGTGGACTGGTGCCCCACGGGCTTCAAGGTCGGTATCAACTAC	Target1733	NM_001046410.1	TUBA3C	tubulin alpha 3c	Targets	-0.41758	-0.19486	0.17182	0.65840	0.20230	0.02256	-0.09648	0.24664	-0.07182	0.43925	0.50308	0.25749	0.38361	0.12994	-0.12246	0.41152	-0.26069	-0.12359	0.18637	0.29763	-0.44701	-0.19729	-0.02292	-1.28511	-0.05272	-0.40009	-0.46335	0.15470	-0.04330	-0.03829	0.38902	0.22186
A_73_117851	TTGTAGGCAGGGACTTGAGGGGCAGCTTTGGTTGTTTTCCTGAGCAAAGTCTAAAGTTTA	NM_174231	NM_174231	ADRB2	adrenergic beta-2- receptor surface	Catalog	0.81556	0.69633	-1.04585	-0.80531	-1.30500	-0.27944	-0.15796	0.45650	-0.43325	-0.26216	-0.92848	0.29652	1.08200	0.09301	-0.76097	1.19677	0.11754	0.90406	0.31855	-0.55499	-0.43195	-1.09810	-0.25849	-0.97191	0.45557	0.27452	-0.09942	0.19058	0.89325	-0.45285	0.29265	0.57751
A_73_114425	GAGTTCTTTCTGTTGTTTAAAGGAATGCTTTCCTAATGCCAATAAATGGCCTAACTGCTT	XM_588915	XM_588915	LOC511560	Bos taurus similar to Homo sapiens IMP3 U3 small nucleolar ribonucleoprotein homolog (yeast) (IMP3)	Catalog	0.37620	-0.22358	0.21223	0.06491	0.01567	-0.37269	-0.01981	-0.21524	0.40058	-0.13885	0.13792	0.05988	-0.09851	-0.27551	0.07227	-0.28789	-0.01584	-0.28889	0.32607	-0.33958	0.23140	0.33410	0.26666	-0.45174	0.08322	-0.15904	-0.18879	0.15307	-0.25722	0.62285	-0.28488	0.43958
CUST_942_PI390417776	AAGAAGAAGATAAGATGACCCCTGAACAGCTGGCAATAAAGAATGTTGGCAAGCAGGACC	Target1361	NM_001076067.1	PSMD14	proteasome (prosome macropain) 26S subunit non-ATPase 14	Targets	-0.01240	-0.10228	-0.29094	-0.13747	-0.25912	0.01230	0.18682	0.18385	0.14194	0.20870	0.13405	-0.19466	0.17215	-0.16876	-0.07280	0.18651	-0.24648	0.01846	0.66100	-0.26890	-0.13353	0.09677	-0.23411	-0.76503	-0.07273	0.29423	-0.46492	0.05884	0.29998	-0.24224	0.21251	0.18658
CUST_6877_PI390417776	GTCTTTGGTTGCAAGTCATAAGCCTGAGGCAAATAAAATTCCAGTAATTTCCAAGAAAAA	Target1587	NM_001099115.1	SMARCA2	SWI/SNF related matrix associated actin dependent regulator of chromatin subfamily a member 2	Targets	0.23014	-0.07074	-0.59318	-0.23358	-0.31840	0.34713	-0.34701	-0.05606	0.67654	0.17639	0.10786	0.45894	-0.19062	-0.18023	-0.02750	0.68311	0.00179	-0.46574	0.38801	-0.46773	0.03856	0.37139	-0.00179	-0.25658	0.12940	0.45499	0.03101	-0.38236	-0.32596	-0.29502	0.10800	0.16782
CUST_7602_PI390417776	GTGTGAATCACTTGCCTTACAATCTGTACAGATCGTTTTAAGTACTAACAAAAGGGAATT	Target974	XM_001250661.1	LOC782949	similar to CDEP	Targets	-0.00533	-0.45993	-0.41020	-0.25922	0.19792	0.38756	-0.04286	0.27391	0.60765	0.61998	-0.05352	0.83760	0.15501	0.00531	0.20529	0.54604	-0.09914	-0.81576	0.27701	0.20191	-0.34271	-0.02154	-0.09510	-0.94145	0.09873	-0.11549	0.32755	0.08077	0.54627	-0.32040	-0.16293	-0.42277
CUST_4420_PI390417776	ACTAGTGGACGATACGGATGCTATGAGTAACGCCTGTAAAGAACTCGCCATATTTCTTAC	Target899	NM_001037462.1	LEPROTL1	leptin receptor overlapping transcript-like 1	Targets	1.01328	0.10572	-0.16101	-0.08901	-0.10515	-0.04837	-0.21270	0.26415	-0.12861	0.29671	-0.02685	0.07429	0.19270	-0.45534	-0.24545	0.01082	-0.44562	-0.19077	0.31678	-0.01090	0.31865	0.14069	-0.19964	-0.64435	-0.12729	1.26050	-0.76391	0.46018	0.27303	0.49593	0.15356	0.23842
CUST_5560_PI390417776	ACCCTTGGTTCTTGGGAGAGAAGCTGGAGAGGAGATCTGCACGCCAGAGACATGGCTTCA	Target1191	NM_001098072.1	NRAP	nebulin-related anchoring protein	Targets	0.21662	0.06947	-0.74616	-0.00681	-0.57319	-0.47365	0.27411	-0.14210	-0.14189	0.30571	0.61456	-0.10200	0.44766	-0.38794	0.00678	-0.48716	-0.81815	0.37537	0.46623	0.44749	-0.69537	-0.43565	-0.32016	-0.38472	-0.49954	0.48651	-0.43413	0.71045	1.32142	0.24606	0.90278	0.06194
CUST_6144_PI390417776	ATAAATATACTGCCCAGGTGGATGCTGAAGAAAAAGAAGATGTGAAAAGTTGTGCTGAGT	Target153	NM_174724.3	ATP5H	ATP synthase H transporting mitochondrial F0 complex subunit d	Targets	0.21337	-0.29431	-0.11460	0.02247	0.05287	-0.30306	-0.34920	-0.13342	-0.08806	0.06603	0.36753	0.10895	0.23374	-0.66034	-0.01510	-0.64401	-0.63001	0.04189	0.05306	-0.12790	0.08963	-0.30301	0.15732	-1.31876	-0.54074	0.41715	-0.53969	0.06196	0.01494	0.02392	-0.06687	0.02174
A_73_105342	TTTTTAATGTATTTTGTACTGGCTTCTTCCCAGCATGAGAATAAACTATCAGTCTCGTTC	NM_174695	NM_174695	DCPS	decapping enzyme scavenger	CTRL	0.11671	0.06212	-0.19532	-0.02509	-0.09550	0.16851	-0.23206	-0.37185	0.38755	0.36669	-0.27586	0.37453	-0.02873	0.03787	0.00272	-0.02635	-0.02084	-0.20640	0.24552	0.00856	-0.24522	0.30548	0.15414	-0.26541	0.28535	-0.30048	-0.00273	0.08863	0.32566	-0.08965	0.51753	-0.22867
CUST_1907_PI390417776	CTTTCTGTTACCTGCATCCTATATATAAGTTTTTGGGGTTTGGGATTCTGTTTTGGAAAA	Target1505	NM_001082447.1	1899-12-31	septin 11	Targets	0.34303	0.17228	-0.73730	-0.43374	-0.41744	-0.28745	-0.19477	-0.17382	0.36487	-0.24188	-0.85588	0.52277	-0.16908	0.33050	0.05620	0.30299	-0.44672	-0.56264	0.11206	-0.20285	-0.00839	0.65661	0.05474	-0.30342	0.47563	0.67639	-0.52067	0.00834	0.42609	0.27757	0.38250	-0.04079
CUST_8271_PI390417776	ATGCTCAGCAGAGAGGAGATGGCGCTGAGGGGCTTAGCTTTCTGAGCCCTGCTCAGGCTC	Target880	NM_001081598.1	KCNJ11	potassium inwardly-rectifying channel subfamily J member 11	Targets	0.14237	0.19376	0.01377	0.03492	-0.04545	-0.18902	-0.02769	0.18803	-0.00697	0.20455	0.00694	0.13273	-0.13187	0.26178	-0.03968	0.18215	-0.46446	0.03771	0.53484	0.05729	-0.08574	0.37901	-0.45876	-1.09968	-0.03041	-0.19462	-0.57151	0.35133	-0.44097	-0.30606	0.23751	-0.03083
CUST_8312_PI390417776	TTCAGGGCCATCTCATCTAAAGTGGTCCATTCTTTCCTCTTAAATAAGACATCTCGATGG	Target1	EU177868	EU177868	Unknown	Targets	-0.05073	-0.39104	-0.01588	0.19974	-0.58732	0.84531	0.11613	-0.14170	0.57312	0.87388	0.48049	1.38100	0.23397	0.05615	-0.23480	-0.01938	-0.62861	0.85915	0.24451	0.50586	-0.60540	0.42105	-0.48179	-1.57699	-0.75093	-0.30825	-0.72475	0.21900	0.27529	-1.11432	0.01571	-0.57162
CUST_3355_PI390417776	GGGTGGTGATTAAACACCTCTTTTGGGTATGCCTTTTAAAAAATGCTTATAGGGAAAAAA	Target1317	NM_174787.2	PPP3CA	protein phosphatase 3 (formerly 2B) catalytic subunit alpha isoform	Targets	0.56719	-0.36980	-0.27913	-0.55949	-0.28204	-0.27439	-0.28005	0.08066	0.08672	-0.09993	-0.38274	-0.00691	0.14530	0.10123	0.04421	0.17722	-0.15409	-0.62516	0.00688	-0.16552	0.19203	0.08104	0.12561	-0.70442	-0.20721	0.11768	-0.05345	-0.29841	0.05532	0.05568	0.37562	0.25802
A_73_104947	TTGACACCAGAGCTGTAGATTTTTTGGTGTTGTTGAATGTAATAGAGATCAAGATACTAC	Bos taurus similar to Homo sapiens ganglioside-induced differentiation-associated protein 1 (GDAP1), transcript variant 1	Bos taurus similar to Homo sapiens ganglioside-induced differentiation-associated protein 1 (GDAP1), transcript variant 1	CB466482	Unknown	Catalog	0.67134	0.40125	-0.92123	-0.04414	-0.49145	0.02030	0.06864	0.67074	0.32741	0.49964	-0.59035	0.82683	-0.55072	-0.08982	-0.17456	0.10329	-0.41829	-0.99332	0.47513	-1.18118	0.14623	0.25856	-0.70722	0.71712	0.63290	-0.61943	-0.02059	0.35366	-0.13221	-0.52214	0.39457	-0.14137
CUST_1249_PI390417776	GCGTATTGCTCTGAAGAAACAGCGTACTAAGAAAAATAAAGAAGAGGCTGCAGAATATGC	Target1453	NM_001015548.1	RPS6	ribosomal protein S6	Targets	-0.07201	0.15462	-0.25302	-0.10233	0.10064	-0.02299	-0.06129	0.34904	0.36705	0.19510	0.45870	0.04803	0.62753	-0.06918	-0.29690	0.16303	-0.30631	-0.16364	0.25618	0.02263	-0.15319	-0.17891	0.11898	-0.68404	-0.52330	-0.03122	-0.49265	0.11429	0.10309	-0.32717	0.51790	0.18969
CUST_3634_PI390417776	ACAGCCTCCGGGCGCACGCAGCAGGACACTTTTTCCTGTACTACTAAGACAGCTGGGAAT	Target1772	NM_001099072.1	UNC45A	unc-45 homolog A (C elegans)	Targets	0.15475	-0.09557	0.04147	0.09459	-0.13029	-0.05888	0.07308	0.00503	-0.19613	0.10884	-0.17991	0.23709	0.18464	0.71427	-0.18125	0.29375	-0.46152	-0.07358	0.03353	-0.34417	-0.05730	0.12941	-0.03201	-0.28838	-0.00504	0.18438	-0.42921	-0.02040	-0.30011	0.15005	0.15179	0.25300
A_73_112251	GCAAATCTATGCTAGACTTCACCACAAAAACTAAACTTAAAAATGCACAAGACACAACTC	XM_585293	XM_585293	LOC508507	Bos taurus similar to Homo sapiens nebulin (NEB)	Catalog	0.35006	-0.45966	-0.77379	-0.14272	0.09920	0.09325	-0.63552	0.05036	0.53520	-0.02978	-0.26171	0.38866	-0.73875	-0.19042	-0.13024	0.58412	-0.59362	0.16274	-0.55862	-0.08881	0.27255	0.22716	-0.00990	-0.41219	-0.06344	-0.11912	0.16522	0.27288	0.16468	0.00983	0.31727	0.39948
CUST_7922_PI390417776	GGAGGGTGATTCACTTTTTTGTCTTCACAGCATAGTCTCCATTTTATCCTTCTTACTGTT	Target1289	NM_001101149.1	PLOD2	procollagen-lysine 2-oxoglutarate 5-dioxygenase 2	Targets	-0.00864	-0.25555	-0.39707	0.00859	0.01732	-0.03296	-0.80667	0.42452	0.08355	0.54736	-0.19100	-0.06290	0.60567	0.17169	-0.33871	0.07419	-0.69858	-0.84195	-0.16871	-0.52897	-0.37930	-0.18830	0.04511	0.35130	0.85262	0.06532	0.24653	-0.10911	0.56178	-0.39994	0.39072	0.03134
CUST_7722_PI390417776	GTTCCTGGGTTTGTACTCTTGTTTGGCTAGCTTATATGATTTCAACATGAGTGTATTTTT	Target831	NM_174352.2	IGF2R	insulin-like growth factor 2 receptor	Targets	0.05171	0.14591	-0.38423	-0.21260	-0.42076	0.45729	-0.01009	0.08144	-0.01873	0.17885	0.18022	0.42231	-0.16762	0.14504	-0.40209	0.40334	-0.62718	-0.13348	0.19126	-0.07358	-0.09331	0.26364	-0.06635	-0.29357	0.26045	0.51793	-0.46484	0.01002	-0.01069	-0.13255	0.53901	0.02967
CUST_4417_PI390417776	GCCGCCGCCGCTGCGCGTCTACGGTCTCCAGGCCGCCGCCGCCGCCTCGGGTCCCGGAGG	Target899	NM_001037462.1	LEPROTL1	leptin receptor overlapping transcript-like 1	Targets	0.12622	-1.01508	-0.02033	0.19521	-0.27191	-0.30102	0.71962	-0.41256	0.22050	0.63398	0.20236	0.32498	0.11370	-0.89800	0.10379	-1.07917	-0.22166	0.55584	0.30480	0.59924	-0.12301	-0.11522	-0.22773	0.00827	-0.10857	0.00254	0.42318	-0.24148	-0.00254	-0.42107	-0.03743	0.27819
A_73_101849	AGTTCCAGAAGTTCTGAGACTGGACCTCTGCCTGCTGCCCCAAACACAATAAAGTTATTT	NM_001024568	NM_001024568	RPS11	ribosomal protein S11	CTRL	0.20151	-0.22896	0.05122	0.16258	-0.20921	-0.01015	-0.01122	-0.34388	0.13254	0.31642	0.26036	0.07287	-0.05376	-0.63632	-0.26536	-0.76065	-0.38902	-0.09682	0.19872	0.05435	0.12770	-0.26429	0.04509	-0.73353	-0.18639	0.13146	-0.07062	0.01008	-0.24322	0.11668	0.10212	0.38128
CUST_1861_PI390417776	TAATAGGCATGTACTCTTAGGCTAAGAGATGTGACCAACACCTGCCCTGACTGTGTTGTT	Target454	NM_001034435.1	CTSK	cathepsin K	Targets	-0.66189	-0.17829	-0.71286	0.49749	0.56331	-0.03570	-0.66178	0.37286	-0.10324	0.35210	-0.36593	-0.19378	0.55572	-0.00630	0.56737	0.00628	-0.55958	0.18398	-0.26936	-0.65601	-0.35467	0.10814	0.01258	0.50295	0.45593	0.03443	-0.29205	0.03647	0.79793	-0.42148	-0.10920	0.26258
CUST_1676_PI390417776	AGAATTGCACAGAGATGCCGAATGAATGTAACCTAATAGAACCCTAATCACCCCGCTGTG	Target1521	NM_174137.2	SERPINE1	serpin peptidase inhibitor clade E (nexin plasminogen activator inhibitor type 1) member 1	Targets	-1.31959	0.99196	-0.09858	-2.23923	0.25528	-0.05891	0.02599	2.27033	0.19199	0.66971	-1.00205	-1.19681	2.33172	0.94289	0.84406	0.48898	-1.42581	0.28366	0.41137	-1.57923	0.03704	-1.65799	-0.53247	1.15573	-0.63232	0.13956	-1.00903	-0.02647	0.24520	-0.17787	-0.48409	-1.37546
CUST_3514_PI390417776	AACTTCCACGATGTGTTTCAGCCCTTCTACGACATGATCCACCAGGCCCAGCAGGCCATG	Target369	NM_173902.2	CLU	clusterin	Targets	-0.59349	0.00533	-0.58496	0.58681	-0.44784	0.27368	-0.35677	-0.34404	-0.17054	0.28012	-0.45194	-0.19869	0.59450	0.08547	-0.16241	-0.09675	0.05854	0.87225	0.34113	-0.77873	0.62017	-0.10135	-0.00535	1.24848	1.08427	0.00834	-0.29756	0.36057	0.60338	-0.37992	-0.49358	0.43175
A_73_100290	AGGATCCAGGGGCTGCACAGTGCCTTCCGCTCCACAATAAACCCATCAGGAAAGCTGCTA	XM_605438	XM_605438	CIDEA	cell death-inducing DFFA-like effector a	CTRL	0.05651	-0.39272	-0.53272	-0.76817	-0.65881	-0.84076	0.20180	0.36529	0.05254	0.29905	0.34710	0.48153	0.13023	0.81762	-0.02834	-0.35845	-0.12439	-0.26559	0.11565	0.02779	1.90786	0.35538	-1.08896	-0.36738	-0.29382	0.23597	-0.52267	0.10932	-0.23301	0.72164	-0.26941	-0.03434
CUST_333_PI390417776	GCATTGTAAACCGTTCCCACACATAGTGCCTTAAATATTTGAGGTTGTTAATGTTATTAC	Target772	XM_001249407.1	HIPK3	homeodomain interacting protein kinase 3	Targets	-0.61370	0.19530	-0.26223	0.03541	-0.92728	0.24629	0.07334	0.63860	-0.21623	-0.23681	0.44053	0.36429	0.10465	-0.40949	-0.11277	0.71742	-0.00700	-0.55002	-0.09630	-0.32108	0.40692	0.25491	0.21841	0.00697	-0.26863	0.30237	-1.09539	-0.06287	-0.27951	-0.04864	1.07373	0.65510
A_73_104483	ACCACCGCAAATTTATTATATCCTTACATTGAATTGCCCAAAGTTTGTTTGGGTTTTTCC	NM_177494	NM_177494	CROT	carnitine O-octanoyltransferase	Catalog	-0.56946	-0.32963	-0.00095	0.14808	-0.28778	0.21851	-0.12603	0.17332	0.28162	0.00095	0.08238	-0.20020	0.12454	0.28513	0.72311	1.01183	0.01203	-0.77678	0.23710	-0.29214	-0.26951	0.61253	-0.04085	-0.05820	0.07742	-0.62629	-0.51827	1.10938	-0.41344	0.21959	-0.03913	-0.04722
CUST_2018_PI390417776	CAGAGATGTAATCCTTAAAAGAACTGGGAATGGCAAAACTACTGTCGGTTGATGTGTCCT	Target1856	Macaca fascicularis brain cDNA, similar to TRIP15	AB169606.1	Unknown	Targets	-0.28775	0.24681	0.07648	0.24857	-0.01349	0.35103	-0.38619	0.31758	-0.08183	-0.00460	0.26282	-0.18107	0.05908	0.20160	0.00458	0.35346	-0.28565	-0.61823	0.36917	-0.16294	-0.17711	0.15985	-0.16671	-0.69715	0.07577	-0.49761	-0.29654	0.15803	-0.01930	-0.34773	0.51393	0.31268
CUST_7219_PI390417776	GGGACACGTGGGAGCCCATGGAGGACACTGGAAGAGCGCCCCACCCCCCCGGCCATCCCT	Target658	NM_001034784.1	FIS1	fission 1 (mitochondrial outer membrane) homolog (S cerevisiae)	Targets	0.13930	-0.51643	0.01437	0.12454	-0.08488	-0.31971	0.69965	-0.37840	0.12133	0.79471	0.34561	0.32005	0.06815	-0.48298	-0.00641	-0.51922	-0.48425	0.64682	0.32733	0.37543	-0.33123	-0.11486	-0.13541	-0.09454	-0.08698	0.02061	0.35456	-0.00384	0.00383	-0.41502	-0.16138	0.14228
CUST_3035_PI390417776	TGATTGACATCTTTGCTTTCTTCTGTCCCCTTCACTCCAGATCCCTAAGTTCCCTTCCAG	Target280	NM_174000.2	CALR	calreticulin	Targets	-0.06662	-0.21177	-0.34591	-0.21781	-0.08458	0.05379	-0.23392	0.12755	0.16950	0.28655	0.04962	0.11776	0.25802	0.20077	0.16115	0.15186	-0.06590	-0.10894	0.35201	-0.05786	-0.34368	0.11341	-0.03633	-0.00767	0.46485	0.00763	-0.13146	-0.13676	0.44556	-0.65726	0.08882	-0.26576
CUST_5576_PI390417776	GCAGGCTAGAAAAGGATGATTCAACTGACTTTAAAAAGCTTTATGAACAAATTCTAGCTG	Target1314	NM_001102217.1	PPP1R12A	protein phosphatase 1 regulatory (inhibitor) subunit 12A	Targets	0.24302	-0.27493	-0.17501	-0.08892	0.09665	0.05433	0.00981	0.17178	0.35414	-0.10257	-0.09547	-0.29387	0.37058	0.15259	-0.20998	-0.09248	-0.10288	-0.05106	-0.00774	0.00770	0.19607	-0.13321	0.37289	0.05931	-0.01152	0.77921	0.35554	-0.14181	-0.03314	-0.11357	0.56542	0.91016
CUST_1894_PI390417776	TTCCCATTAACCCCTCCCAGTAGACAGTGAGCGAACCTCACTGCATGTGCTCTGAGGCAC	Target1507	NM_001034810.2	SEPX1	selenoprotein X 1	Targets	0.46226	-0.25391	-0.00558	0.04112	-0.07103	-0.08614	-0.25130	0.17227	-1.07227	-0.26611	-0.07361	-0.13976	0.33959	0.15756	-0.16658	-0.55087	-0.37107	0.17741	-0.44819	0.00556	0.96910	-0.83239	-0.48304	-0.06229	0.03638	0.94962	0.23343	0.74707	0.16673	0.89335	1.13861	0.69036
CUST_4699_PI390417776	TATCTACGGCCTGGACTTCTACGTGGTGCTGGGTAGGCCAGGTTTCAGCATCGCAGACAA	Target930	XR_027684.1	LOC517756	similar to ribosomal protein L11	Targets	0.03448	0.00849	-0.01437	0.14896	-0.17137	-0.05109	-0.18845	-0.03887	0.00388	0.20667	0.25120	0.00470	0.06100	-0.13130	-0.23644	0.25511	-0.44291	-0.18738	0.06618	0.00910	-0.00389	-0.11928	0.01125	-0.52966	-0.15891	0.10745	-0.17472	-0.02999	-0.09551	0.06037	0.18500	0.18154
CUST_5485_PI390417776	TCATAAAGCAGGTAAATGTAGGAGCTTCTTCTGTATCCCGGATGTGGCTTCTTCAACGGA	Target707	NM_001033762.1	GDI2	GDP dissociation inhibitor 2	Targets	-0.18077	0.23467	0.05193	0.10070	-0.14781	0.06171	-0.07560	0.25517	0.03862	0.15108	0.03776	-0.04846	0.05600	-0.01050	-0.13215	0.14041	-0.32914	-0.38005	0.31118	-0.40763	-0.32287	0.07044	-0.17197	-0.41267	0.11493	-0.20581	-0.30841	-0.11608	0.01042	-0.35205	0.34484	0.07488
CUST_3048_PI390417776	TTTTAAGAAAATGGCAGACAAGCCCGACTTGGGGGAAATCAACAGCTTCGATAAGGCCAA	Target1699	NM_174623.2	TMSB10	thymosin beta 10	Targets	0.56225	-0.63321	-0.27108	0.32719	0.95887	-0.26876	-0.78242	-0.25851	0.03029	0.60525	-0.24871	0.21001	0.28492	-1.01669	0.47556	-1.39901	-0.60590	-0.91594	-0.59151	-0.08238	0.55561	-0.03094	0.54490	0.49609	0.09873	0.24533	0.19985	-0.18961	0.50700	0.39973	-0.33851	-0.50959
CUST_1635_PI390417776	CCTTGAAAGTTTCTGAAGAAAAAGTGGAAAGATCATTTTGTTGCATTCCTCCATTCTTGT	Target1529	XM_870555.2	SFPQ	splicing factor proline/glutamine-rich (polypyrimidine tract binding protein associated)	Targets	0.21821	0.20330	-0.42668	-0.65000	-0.53491	0.06454	0.04978	-0.05156	-0.05517	-0.11469	-0.27720	0.36820	0.32877	0.07467	0.17891	0.76743	-0.76677	-0.11776	0.62727	0.38042	-0.35794	-0.60999	0.12334	-0.87837	0.54349	-0.14963	-0.34145	-0.61273	0.52759	-0.50553	0.17185	0.19421
CUST_4592_PI390417776	GCAGAAACTTGAAGCTGTTTGTGGTATGTACAACTCAGATGTTTCTCATTAAAACAAAAC	Target951	XR_027663.1	LOC540504	similar to Nesprin-2 (Nuclear envelope spectrin repeat protein 2) (Syne-2) (Synaptic nuclear envelope protein 2) (Nucleus and actin connecting element protein) (Protein NUANCE)	Targets	0.04810	0.58303	-0.50582	-0.42668	-0.34879	-0.05325	-0.43096	0.18783	0.48460	0.00426	0.03364	0.47992	-0.25300	-0.00428	0.09791	0.58828	-0.14861	-0.18110	0.14471	-1.45696	0.22800	0.80829	0.24478	-0.57471	-0.42366	0.38815	-0.18859	-0.06929	-0.84086	0.14105	-0.13003	0.09594
CUST_7248_PI390417776	CCTGAGTCACAGGATCCCCTATTACTGTATTCTAGCTACAATGTTATATTACATAGTATA	Target650	NM_001034341.1	FHL1	four and a half LIM domains 1	Targets	0.16842	-0.26269	-0.35515	0.01876	-0.30180	-0.17560	0.14470	0.06808	0.20186	0.20884	0.08067	0.19594	0.16118	-0.04039	-0.15864	0.35700	-0.25510	0.09956	0.16616	-0.06916	-0.13022	-0.13283	-0.24587	-0.31933	-0.30244	0.11266	-0.03078	0.06383	-0.01901	-0.20252	0.24830	0.06506
CUST_7525_PI390417776	CCAGTTGCTGCAGAATATCGTATGCTTTTGATGTAATGTAGGAATCCTATTTACCCCAGT	Target982	XM_001252772.1	LOC784602	hypothetical protein LOC784602	Targets	-0.20924	-0.37264	-0.23572	-0.02399	0.12968	-0.17069	-0.45026	0.43312	-0.08340	-0.00574	-0.17168	-0.09477	0.43157	-0.02416	0.00572	0.12006	-0.42573	0.03924	0.39468	-0.33292	0.47021	0.19730	0.29815	-0.99482	-0.29531	0.46287	-0.35812	0.20318	0.04295	0.47499	0.05906	0.15962
CUST_4128_PI390417776	CTGTAGGTTGATACTGTCTCAGAACTGATTGTAGATAACAGTTTAATCATCTAACTTGCT	Target568	NM_001098086.1	EIF2AK3	eukaryotic translation initiation factor 2-alpha kinase 3	Targets	-0.28821	-0.10069	-0.81391	-0.50412	-0.14294	-0.08378	-0.63601	0.32723	0.04631	-0.00305	-0.54450	0.09344	0.84210	-0.47257	0.11855	0.40018	-0.29339	-0.57364	0.00304	-0.34265	-0.07619	-0.16080	0.24835	0.12968	0.18514	0.04786	0.22474	-0.37868	0.64161	0.10817	0.31837	0.16666
CUST_2702_PI390417776	ATGAGCAGGGAGCTACAGCATTGAACAACCACAGCTCTATTCCCATGGACCCAGAACATG	Target1042	NM_174648.2	MEA	male-enhanced antigen	Targets	0.07733	0.63092	0.32990	0.24351	0.06102	-0.03976	0.07003	0.19040	0.11483	-0.04305	0.52473	0.00150	0.19828	0.12386	-0.36647	0.13002	-0.19742	-0.40148	0.29199	-0.01507	-0.18851	-0.00150	-0.11258	-0.88956	-0.14417	-0.08013	-0.67918	0.07808	-0.23172	-0.39384	0.62318	-0.08171
CUST_5553_PI390417776	TTTGTCCGACACGTGCAAAGATAGGGCACCTGCCTGCTGCCGCCTACACTCTGCACCAGC	Target1193	NM_001101838.1	NUP188	nucleoporin 188kDa	Targets	-0.05763	-0.02904	-0.16089	0.01993	-0.12634	-0.05589	-0.20894	0.09599	-0.07731	0.29199	-0.14605	0.15177	0.04497	0.07254	-0.02021	0.38234	-0.25736	0.08776	0.30816	-0.18266	-0.16660	-0.03230	-0.28555	-0.28935	0.06466	0.13435	0.04674	0.02669	0.20510	-0.20297	0.26569	0.13375
A_73_107047	TCACTATCCAACCATCGATAAGGAACTTATTGATCATTCTCCAAAAGCAACCCCTGACAA	NM_176656	NM_176656	NDUFB5	NADH dehydrogenase (ubiquinone) 1 beta subcomplex 5 16kDa	Catalog	-0.01384	-0.44091	-0.24148	0.09026	0.03416	-0.02463	-0.28681	0.18777	0.07963	0.08982	0.15290	0.12532	0.38212	-0.03198	0.11730	0.17646	-0.09248	-0.02588	0.19521	-0.40727	0.16525	-0.05511	0.15929	-1.13952	-0.43713	0.01371	-0.14955	-0.13326	0.20062	-0.04381	0.05207	-0.02122
CUST_1256_PI390417776	ATCGTGGAGCGCCTCACCAACTCCATGATGATGCATGGCCGCAACAATGGCAAGAAGCTC	Target1452	NM_001015531.1	RPS5	ribosomal protein S5	Targets	-0.24794	0.28520	0.34255	0.56098	0.00422	0.21309	-0.00423	0.08364	0.02739	0.24056	0.42300	-0.13451	0.10208	0.02633	-0.20748	0.16405	-0.41277	-0.10420	0.20232	-0.06866	-0.30029	-0.17444	-0.25808	-0.51639	-0.04706	-0.06800	-0.33665	0.29174	-0.14202	-0.52889	0.57982	0.40176
CUST_6873_PI390417776	TTGTAATCCAGCCTCGTTGTGTTCACTTTTAAAAGGTGGGGTGGTCACTGTGTTGAGAAG	Target1226	NM_001015572.1	PARK7	Parkinson disease (autosomal recessive early onset) 7	Targets	0.17177	-0.27516	-0.02257	-0.03446	-0.10754	0.01999	-0.12907	-0.08783	0.01491	0.12066	0.17442	0.06542	0.06436	0.02564	-0.13717	0.52807	-0.29864	-0.16214	0.16080	-0.00355	0.01368	0.00354	-0.01715	-0.84825	-0.21292	-0.13690	-0.27594	0.18725	0.04299	-0.12913	0.21441	0.02727
CUST_1399_PI390417776	AACTTCCAAAGGTTTAAACTACCTCAAAACACTTTCCTGTGAGTGTGATCCACACCTCGT	Target381	NM_174520.2	COL1A2	collagen type I alpha 2	Targets	-1.07628	-0.02161	-0.59933	0.61811	0.94340	-0.20808	-0.91907	0.52081	-0.35729	0.43489	-2.40148	-0.92407	1.50312	-0.14471	1.09849	-0.85514	-0.81195	-1.70491	-0.23455	-0.62198	0.23226	0.02129	0.74224	1.33639	0.95972	1.07177	0.19188	-0.30973	0.52705	0.61137	-0.69729	1.64370
A_73_106304	CGTTTGTGTCCAACCCTGTGTGTGTTTTAAAATAAAACAGGCTTTTGGAAACATGTCTGC	XM_582814	XM_582814	LOC538800	Bos taurus similar to Homo sapiens glyceronephosphate O-acyltransferase (GNPAT)	CTRL	0.22664	-0.09639	-0.34606	-0.31538	-0.38357	0.02078	0.08828	0.12806	0.39584	0.16031	-0.01970	0.26433	-0.07321	-0.14309	-0.24417	0.21771	-0.17932	-0.13954	0.47845	-0.38681	0.09263	0.18522	-0.01701	-0.73997	0.03045	0.01681	-0.20516	0.09580	-0.37846	-0.07834	0.30978	0.23505
CUST_7643_PI390417776	CGAGGATCTGTATGTAAGTTAAAAAGGAACGAAACACGTAGATCTAGGTATTTTGTTCTT	Target848	XM_590552.3	INSR	insulin receptor	Targets	0.52501	0.21517	0.00000	-0.22366	-0.10455	0.31657	-0.03474	-0.01163	0.17086	-0.11241	-0.11732	-0.05750	-0.07119	-0.07640	-0.50381	0.36869	-0.05722	-0.19439	0.19361	0.19781	-0.49196	0.15198	-0.07007	0.25882	1.29878	0.96825	-0.14227	0.21594	0.20579	-0.02688	0.72237	0.54735
A_73_111688	AGTTTGCATCTGTAATCCATAAAGATTCCAGGCAGCTGCCACCTCAGTCTTTCCTCTGTA	NM_001037457	NM_001037457	ACLY	ATP citrate lyase	Catalog	-0.29444	-0.18751	-0.47087	-0.21920	0.00533	-0.16556	-0.82266	-0.08174	0.25815	0.03472	-0.45696	0.11626	0.47794	0.05058	0.31806	-0.02268	-0.00535	-0.76295	-0.02359	-0.22617	1.17498	0.42053	0.10479	0.46635	0.12945	-0.20463	0.00687	-0.58792	0.32526	0.01942	-0.03105	0.08541
CUST_4339_PI390417776	TAAAATGTGTTTCATTCATCTCTGTATTTTGGCCAGACTTAATCACATGTATATTATTTG	Target1602	NM_174615.2	SOD1	superoxide dismutase 1 soluble	Targets	0.09179	0.14318	-0.23528	-0.21494	-0.28333	0.20613	-0.17837	0.10365	0.25811	-0.13253	0.01812	0.10545	-0.01835	-0.30999	-0.10894	-0.05056	-0.45745	-0.54347	0.44047	0.17685	0.16607	0.12326	-0.25941	-0.48433	0.13268	0.26618	-0.33492	-0.06101	0.11235	-0.26090	0.39619	0.21335
CUST_8353_PI390417776	GCAACCAACGTAATTGCCAGATGAATCCTCTTTCTCTCTTCTTAATGCATGATATAAAAA	Target514	NM_174037.2	DLK1	delta-like 1 homolog (Drosophila)	Targets	-0.03802	-1.56107	-0.94184	-0.63305	0.16390	0.07098	-0.97188	0.65704	-0.08835	0.47117	-0.44085	-0.82138	0.74224	-0.64525	0.36219	-1.22092	-0.32623	-1.77162	-1.98702	1.70637	0.86067	-0.02710	0.02660	0.99906	1.24609	0.25009	0.92722	0.67573	0.48316	1.07372	-0.58050	-0.26764
CUST_3758_PI390417776	TGAGCTGCATTTATCTGTGAGAGTCTTAAAACTTTCAGATCCTGCCAGTCAGGACTTTTG	Target1403	NM_175792.2	RAC2	ras-related C3 botulinum toxin substrate 2 (rho family small GTP binding protein Rac2)	Targets	0.22725	-0.53529	-0.19729	0.65500	0.65547	-0.02152	-0.05783	0.09125	0.00000	0.46261	-0.79957	0.41051	-0.26729	0.08395	0.68303	-0.79381	-0.52369	-0.52228	-0.70310	-0.20849	-0.14674	0.03860	-0.14944	2.06069	0.45936	0.58199	-0.58411	-0.27014	0.39976	-0.87113	-0.00516	-0.66091
CUST_4837_PI390417776	TGTCGTATCCATGGGGAGCTGTGCCAACGGAGGTGGCTACTACCACTACTCCTACTCAGT	Target1165	NM_001038022.1	NDUFS7	NADH dehydrogenase (ubiquinone) Fe-S protein 7 20kDa (NADH-coenzyme Q reductase)	Targets	-0.00551	-0.41191	0.34073	0.25163	0.04030	-0.26126	-0.36227	-0.17501	-0.32029	0.00549	0.28746	0.09630	0.03231	-0.62378	-0.37000	-0.12876	-0.35487	0.10599	0.08322	-0.24243	0.24452	-0.13538	0.34036	-1.40141	-0.35570	0.26655	-0.25267	0.07215	0.05809	0.39647	-0.36164	0.12883
A_73_101949	CTTGCAGTGGCCTGGCTCCCCACTGTGAGGTCTGGGATGAGGAAGGAGGCTCAGTATGGA	XM_604534	XM_604534	LOC526172	Bos taurus similar to Homo sapiens paired box gene 4 (PAX4)	CTRL	0.23796	-0.06454	-0.15067	0.13708	-0.05279	-0.26682	0.28353	0.00136	0.04298	0.14274	-0.03139	0.16163	-0.09219	-0.00136	-0.14148	0.12573	-0.37677	-0.19793	0.31926	-0.07748	0.02783	0.22890	-0.27986	-0.51017	0.24183	0.01227	0.03764	-0.11329	-0.29200	-0.18671	0.17717	0.06238
CUST_2235_PI390417776	CCCTCCTGGGGCCTCCTGCTTGGGGCCGCTCCTCCTTCAGCAATAAAGGCATAAACCTGT	Target905	NM_173929.3	LGB	lactoglobulin beta	Targets	0.13209	-0.43327	-0.33594	-0.06385	-0.09681	-0.46795	0.10215	0.01528	-0.01572	0.35335	0.02003	0.07017	-0.05940	-0.36528	0.02715	0.46907	0.52217	0.02582	0.11086	0.48020	-0.01977	-0.16453	-0.16180	-0.01545	-0.01984	0.42887	-0.12877	0.23024	0.54340	-0.33681	-0.18247	0.11023
CUST_8042_PI390417776	GTGACACACCATAACTACACTAATAAATGCCAACTGGTCACTGTGCTTTGGCTTCTCCTC	Target1264	NM_001075268.1	PFKM	phosphofructokinase muscle	Targets	0.43247	-0.16767	-0.12413	-0.12749	-0.18968	0.00732	0.00261	-0.19695	0.10043	0.12484	-0.61776	0.27442	-0.46540	-0.81888	-0.07963	0.41098	-0.09103	-0.04399	0.33290	-0.34472	0.26708	0.23714	-0.02232	-0.60397	0.10639	0.35894	-0.00261	0.05411	-0.29225	0.21864	0.28699	0.31705
A_73_103627	TGGATCGCCAGAGAGTCTGTAGCTACTGTTACACGTTTGTTTTTGTATTAAAAGACTCAT	XM_581057	XM_581057	FBL	fibrillarin	Catalog	-0.07887	-0.08184	-0.05949	0.06579	-0.11929	-0.01472	-0.19044	0.01170	0.05607	0.05003	0.08398	0.11181	0.15566	0.08495	-0.18529	0.10126	-0.36407	-0.46538	0.20420	0.16928	-0.29949	0.00050	0.10035	-0.50925	0.26637	-0.20581	-0.14813	-0.00642	0.41202	-0.11325	0.22849	-0.00051
CUST_3748_PI390417776	ACTACAATCCAGCATCTTTTATTGCATTGGAAAGACTGGCAAAATCTTTTGGAAGGGTTG	Target1404	NM_001046310.1	RAD23B	RAD23 homolog B (S cerevisiae)	Targets	0.25718	0.22574	-0.30370	-0.17822	-0.27783	0.00385	0.14918	0.12813	0.47575	0.13902	0.12225	0.19145	-0.31075	-0.55465	-0.20267	0.10955	-0.35520	-0.45048	0.57149	-0.25384	-0.00386	0.25498	-0.23082	-0.44540	0.02572	0.39313	-0.79929	-0.17889	-0.04001	-0.39295	0.42066	0.08078
CUST_7396_PI390417776	CCGAACTACCTAAAGAGCTTCCATTGATGGAAGATGTTTTCTCTTTATGTCTGGAAATAG	Target633	NM_174662.2	FAS	Fas (TNF receptor superfamily member 6)	Targets	-0.45308	-0.02794	-0.39682	0.80074	0.01330	-0.36706	0.25490	0.05246	0.15251	0.52346	-0.05050	0.52596	-0.44316	-0.02349	1.05070	0.18903	0.23313	0.15201	-0.01342	-0.26529	0.27196	0.92050	-0.22035	-0.13207	-0.28757	-0.18413	-0.48530	0.23644	0.15174	0.48280	-0.33623	-0.35533
CUST_6830_PI390417776	CATGTCAGTTTTGCCGTATTTAAAGGAGAGCTATTCTGTGTATAACAGCTCAGAGTTGCA	Target174	NM_001082611.1	AZIN1	antizyme inhibitor 1	Targets	-0.20889	-0.21808	-0.05510	-0.17641	0.17153	0.06739	-0.30002	0.44631	0.09103	-0.13798	0.27566	-0.08013	0.74660	0.07238	-0.04631	0.52233	0.04487	-0.30199	0.60166	-0.09142	0.27243	-0.08143	0.09283	-0.28434	-0.04980	-0.11338	-0.14545	-0.15853	0.18246	0.32993	0.20472	0.34423
CUST_1933_PI390417776	ATGCTGGACTTTGAGACCTTCCTGCCCATCCTGCAGCACATCTCCCGAAACAAGGAGCAG	Target1863	Bos taurus similar to Myosin light polypeptide 4	BC114816.1	Unknown	Targets	-0.02434	-0.23389	0.15725	1.31157	-0.43483	0.69673	-0.07333	0.56100	0.37461	1.17877	1.70446	0.00738	1.69580	0.42197	-0.63985	-0.85844	0.58474	1.14801	0.40270	0.60958	-0.56565	-0.62464	-1.20733	-0.00742	-0.18308	-0.05056	0.13645	-0.43505	-0.93998	-0.02387	-0.04452	0.47854
A_73_100750	TCCCACCTCTGTGTATGTAGATATATCGACTTTGTATTAAAGGAAGATCGTCTGACCCCG	XM_617648	XM_617648	PTPRS	protein tyrosine phosphatase receptor type S	Catalog	0.21334	0.31507	-0.04128	-0.19365	-0.13206	0.65412	-0.17689	-0.12683	0.30224	0.18165	-0.08521	0.44376	0.09673	-0.08368	0.05251	0.39873	-0.09171	-0.26857	0.06661	-0.20633	-0.25577	0.04013	0.16642	-0.18616	0.24377	0.34023	-0.95218	-0.36166	-0.18685	-0.17039	0.13588	0.36520
CUST_5028_PI390417776	TGGGTTGCTGGCTCAAAGGACAATTCTGTCCATTGGTCAGAGCCCAGGGTCTTTAGCGCC	Target1494	NM_175814.2	SDHC	succinate dehydrogenase complex subunit C integral membrane protein 15kDa	Targets	0.19721	-0.13215	-0.12540	0.50704	-0.02690	-0.32744	-0.03348	0.10180	0.06961	0.16923	-0.13263	0.00843	0.07958	0.23671	0.30543	0.59346	-0.03574	0.22008	0.20490	-0.34955	-0.14454	0.02513	-0.19899	-0.89274	-0.14765	0.06577	-0.41546	-0.00848	-0.26249	-0.16007	0.17727	0.03376
CUST_4759_PI390417776	ATCAGGTTCTGAAGTTCACCAAAGGCAAATCCTTCCGGCATGAGAAAACCAAGAAGAAGC	Target1181	NM_001075608.1	NOLC1	nucleolar and coiled-body phosphoprotein 1	Targets	-0.55629	0.33992	-0.40266	-0.30577	-0.18615	-0.06714	0.03279	0.12852	-0.03355	-0.13149	0.07579	-0.05044	0.29408	0.53457	0.04799	0.55898	-0.33364	-0.11046	0.44726	-0.34317	-0.40306	0.22828	0.06543	-0.52263	0.42016	0.15623	-0.46805	0.14491	0.39850	-0.03505	0.45546	-0.08114
CUST_5195_PI390417776	TATCATTCTCAGTACTGGAAGAAGAGTGCCTGGGATGTGGTCCTACTCTGTACAAAACCA	Target1477	NM_174257.2	S100G	S100 calcium binding protein G	Targets	0.42531	-0.16172	-0.27103	-0.05820	0.15139	-0.06079	0.46603	-0.34307	-0.10477	0.14065	0.01251	-0.01262	0.03591	-0.31753	0.04667	0.04164	-0.45210	-0.30636	-0.04414	-0.01672	1.98575	0.40341	0.75907	0.48582	1.02382	0.25067	0.22431	-0.16949	-0.90236	-0.04740	-0.54275	0.06327
A_73_102694	GGAAATTATTCCTCCCTATTCATCTTCACTCTTGTCTTAACTCATTGACTTTATATAGGG	XM_864536	XM_864536	LOC528003	Bos taurus similar to Homo sapiens ankyrin repeat family A (RFXANK-like) 2 (ANKRA2)	CTRL	0.43995	-0.19426	-0.64582	-0.15008	-0.28149	-0.02518	-0.12452	0.38080	0.25341	-0.09420	-0.09113	0.19838	-0.21893	0.15313	-0.34104	0.59567	-0.31398	-0.31831	0.22611	-0.31968	0.30372	0.71090	0.26470	-0.37361	0.19443	0.94883	-0.73826	0.02475	-0.65184	0.30728	0.07053	0.42577
CUST_2949_PI390417776	CCTGCAGAAAAGGCTGATGAACCAATGGAACATTAAACAATAAACCAGTCTATATATGTA	Target1348	NM_001035310.1	PSMA1	proteasome (prosome macropain) subunit alpha type 1	Targets	0.02482	0.28653	-0.02525	0.30767	-0.03755	-0.14995	0.33514	0.44382	0.22948	0.33905	0.18962	0.05714	0.40359	-0.21168	-0.02956	-0.09590	-0.47786	-0.07739	0.68177	-0.36799	-0.42560	0.15605	-0.36342	-0.67227	0.15513	0.27068	-0.60091	-0.17945	-0.02603	-0.66841	0.41146	0.14701
CUST_5919_PI390417776	CATGCCCTGGCAGAGGGACTTGGAGTGATTGCCTGCATTGGGGAGAAGTTAGATGAGAGG	Target234	BT021064 BT021064	Bos_taurus_triose_isomerase	Unknown	Targets	-0.12343	-0.43862	0.13628	0.39995	0.11977	-0.35973	0.07197	0.20647	-0.06792	0.27146	-0.17112	-0.08421	-0.06324	0.24968	-0.13258	0.75451	0.02152	-0.02185	0.42743	-0.62553	0.02691	0.13081	-0.16895	-1.06317	-0.15496	-0.29562	-0.51303	0.43914	-0.07627	0.05911	0.15614	0.17178
CUST_8804_PI390417776	TTCCCCCTGGCCACCTATGCACCAGTCATCTCTGCAGAGAAGGCCTACCATGAGCAGCTG	Target1733	NM_001046410.1	TUBA3C	tubulin alpha 3c	Targets	-0.46148	-0.30167	-0.05249	0.62697	0.05319	0.04463	-0.03937	0.20952	0.03875	0.48751	0.45669	0.42081	0.29386	0.00731	-0.07602	0.41406	-0.18416	-0.03599	0.24358	0.22977	-0.44466	-0.15833	-0.00735	-1.37097	-0.02600	-0.39656	-0.39117	0.06819	-0.05483	-0.12781	0.25870	0.10893
CUST_3445_PI390417776	AGGGTGAACGTAGACAAGGTCTTGGAGCGGGACCAGAAGCTGTCGGAGCTGGACGACCGT	Target1787	NM_174483.2	VAMP2	vesicle-associated membrane protein 2 (synaptobrevin 2)	Targets	0.22246	-0.36971	-0.13649	0.24102	-0.04161	0.01002	-0.19006	0.07652	0.20892	0.11391	0.59839	0.62898	0.28289	-0.24035	0.10134	-0.34401	-0.24496	-0.19646	0.57601	0.18227	-0.10746	0.11098	-0.37484	-0.22656	-0.03128	0.82168	-0.17070	-0.06422	0.30527	-0.01009	0.11415	-0.38683
CUST_418_PI390417776	CACGTTGTACGGATTCATTTCACTATCTCTCAAAAACATTTGCATCATGACCTTACATAT	Target405	NM_001034694.1	COPS4	COP9 constitutive photomorphogenic homolog subunit 4 (Arabidopsis)	Targets	0.01041	0.31135	-0.06631	0.25871	0.03650	-0.28483	0.02371	0.43171	0.34986	-0.13152	0.11311	0.09364	0.02940	-0.01048	-0.24264	0.39793	-0.24492	-0.33623	0.29399	-0.11493	-0.17796	0.08224	-0.23045	-0.63776	-0.28873	-0.10797	-0.54612	0.32661	-0.06362	-0.09628	0.36050	0.02472
CUST_6248_PI390417776	CCTCTTCTGCCTTCAACTTCATACTGCAGAATTCAATGAACGTTTGAGAGATGACGCTAC	Target1561	XM_866298.2	SLC37A4	solute carrier family 37 (glucose-6-phosphate transporter) member 4	Targets	0.13694	0.49849	0.55134	0.11175	0.11155	0.42966	-0.06968	0.10883	0.02210	0.29191	0.15523	-0.21367	-0.11862	-0.29377	-0.44587	0.49285	-0.13120	-0.36212	0.55602	-0.27739	0.16665	-0.02245	-0.13509	-0.89290	-0.20178	-0.60518	-0.25291	0.59124	-0.31683	-0.25544	0.38000	0.89976
CUST_8588_PI390417776	TTGTGTTTGATGATTCTGAGCCTGTTCAGAAGGTGCTTAGCAACAGGCCCATCATGTTCA	Target694	NM_001037611.1	G3BP1	GTPase activating protein (SH3 domain) binding protein 1	Targets	0.04585	-0.14089	-0.53057	-0.30500	-0.29493	0.25910	-0.25346	-0.00922	0.46416	0.34200	-0.23958	0.40670	0.10651	0.05732	-0.05083	0.46214	0.00916	-0.39384	0.50123	-0.52189	-0.35818	0.10628	0.25745	-0.33832	0.29564	-0.60373	-0.41652	-0.09815	0.53423	-0.51916	0.03204	0.14207
CUST_3458_PI390417776	GCTGTATAGGTTCCTGGCCAGACGAACCAACTCCACCTTCAATCAGGTTGTCCTCAAGAG	Target1424	NM_001015556.2	RPL18	ribosomal protein L18	Targets	0.20578	0.03523	0.14495	0.47478	-0.00078	0.00078	-0.11953	0.04445	-0.07341	0.25045	0.23758	-0.06499	0.21223	-0.07424	-0.16563	-0.12697	-0.44829	-0.12584	0.24182	0.08576	-0.07285	-0.15862	0.02418	-0.56149	-0.11039	0.14591	-0.26136	0.10399	-0.01673	-0.26970	0.23309	0.17470
CUST_798_PI390417776	ATCGACATCAGGAAGGACCTGTACGCCAACAACGTCATGTCTGGGGGCACCACCATGTAC	Target25	NM_174225.1	ACTA1	actin alpha 1 skeletal muscle	Targets	0.25916	-0.36021	-0.24564	-0.05349	-0.25510	-0.14532	0.11513	-0.02956	0.14988	0.31897	-0.05004	0.28075	0.10797	0.00672	-0.31169	0.28493	-0.33214	0.22144	0.17992	-0.12428	-0.10993	-0.16290	0.06258	-0.42965	-0.11129	0.07959	0.12947	0.03578	-0.00675	-0.02873	0.22099	0.07712
A_73_117171	TGGAGGCGTGCATGTCAAGTTGGCGCACTTGAGCAAGCATCCCAAGTTCGAGGAGATCCT	NM_174773	NM_174773	CKM	creatine kinase muscle	Catalog	-0.21878	0.13589	0.00127	0.28970	-0.15165	-0.02232	0.06202	0.20988	0.00386	0.40115	-0.13758	0.35445	-0.00108	0.41461	-0.31525	0.54029	-0.44130	0.12228	0.14459	-0.50672	-0.31287	0.09163	-0.07763	-0.43156	0.05456	-0.11588	-0.41955	0.00108	-0.44609	-0.63440	0.48400	-0.12343
CUST_3448_PI390417776	GACTCTGTCCAAGGAGGAAGAGACCAAGAAATAAAGTTCTCCCCCTCTTCTCTGTACATA	Target1425	NM_001040516.1	RPL19	ribosomal protein L19	Targets	0.07742	0.00824	0.14138	0.33387	-0.07636	-0.00006	0.00020	-0.08145	-0.05855	0.14063	0.21534	-0.00292	0.07687	-0.07780	-0.20254	-0.24086	-0.47931	-0.09803	0.17747	0.26383	0.14478	-0.18896	-0.07806	-0.60424	-0.14930	0.12197	-0.21862	0.07103	-0.07939	0.00006	0.28125	0.20611
CUST_3971_PI390417776	GGAATGATGGGCTTTTGTTCTTATGAACAAAATATAGGGATAGCACTATAAGCACAATAC	Target217	NM_001035293.1	BIRC3	baculoviral IAP repeat-containing 3	Targets	-0.15671	-0.03149	-0.39568	0.10741	0.20544	-0.05405	-0.41710	0.44717	0.26192	-0.11508	-0.20868	-0.07165	0.05524	0.12307	0.52170	-0.01085	-0.55057	-0.29325	0.14697	-0.21815	-0.13509	0.14444	-0.04779	0.30103	-0.18588	0.13263	-0.46849	0.01561	0.21497	0.10931	0.07607	0.01077
CUST_6168_PI390417776	TTTTAGCAGGTCTGCAGTAAAAGATAACATCATCTTTTCTTAGTCCTTCTGCTCTCAACC	Target1208	NM_001077133.1	ORMDL1	ORM1-like 1 (S cerevisiae)	Targets	-0.04088	0.52465	-0.53178	0.13481	-0.56745	-0.15886	1.32424	0.17168	0.10020	0.16700	0.49804	0.90245	-0.28462	-0.16432	0.11878	0.37440	0.00741	-0.26618	0.36951	-0.27376	-0.03996	0.21252	-0.01599	-0.26112	-0.10973	-0.54313	-0.22697	-0.40494	0.01581	-0.76955	0.25751	0.14616
A_73_113468	TTTTTCATTGTATTGTGGTTTTCCTTTTAGGTGTATCGCGCTAAGTGAAACTTGTCGAAT	XM_875585	XM_875585	LOC541202	Bos taurus similar to Homo sapiens heterogeneous nuclear ribonucleoprotein H1 (H) (HNRPH1)	Catalog	0.12511	0.07005	-0.27676	-0.42097	-0.43778	0.20464	-0.17535	0.00867	0.30323	0.08659	-0.11375	0.74808	-0.04397	-0.01974	-0.01746	0.69120	-0.06655	-0.23021	0.52223	-0.00873	-0.31777	0.11051	0.37293	-0.23021	0.29526	-0.35386	-0.06782	-0.27336	0.48928	0.14206	0.14926	0.25243
CUST_809_PI390417776	CCCTGTATAGAGTAGTGCCAACCTGATTATTTCAATTGTGTAACTAGTTTAAAACCCAAT	Target1370	XM_606554.3	PSME4	proteasome (prosome macropain) activator subunit 4	Targets	0.01983	0.10277	-0.63149	-0.22553	-0.58029	0.00411	0.05890	0.22035	0.28586	0.10052	0.02058	0.25170	-0.38752	-0.04497	-0.26067	0.31035	-0.18284	-0.28444	0.54553	-0.11956	0.06758	0.28110	-0.04130	-0.62769	-0.00412	0.39087	-0.35028	-0.20548	-0.32132	-0.05648	0.34709	0.16715
A_73_121187	TGGGATAAAGAGGTCACAATATTCTCACTGACTCTTTGTGAAAATAAGAATTTCCCTTTG	XM_585514	XM_585514	LOC508700	Bos taurus similar to Homo sapiens phosphatidylinositol glycan anchor biosynthesis class K (PIGK)	CTRL	-0.00778	-0.01133	-0.44140	-0.46911	-0.23623	0.00842	-0.14548	0.37203	0.94624	0.24351	0.43086	0.10056	0.00774	-0.33599	0.07575	-0.04964	-0.21168	-0.22484	0.77198	-0.50494	0.29444	0.66081	-0.03457	-0.39040	0.12688	0.65698	-0.09300	0.09089	-0.03617	0.46413	-0.18520	0.24012
CUST_7840_PI390417776	TATCATCATTCAGACCTTCGAGGGCTGGCTGCTGATAAAAGCTCAACACGGAACCAGAAT	Target807	NM_001046570.1	HSPB3	heat shock 27kDa protein 3	Targets	-0.03050	-0.31705	-0.20442	0.09348	-0.30304	-0.07786	-0.21974	0.25760	0.17816	-0.02340	0.45179	0.01899	0.45247	-0.31427	-0.00332	0.37143	-0.22449	0.26686	-0.41121	-0.35430	0.48519	0.20098	-0.32471	-0.16488	-0.40032	0.84008	-0.43727	0.28080	0.25643	0.00331	0.22796	0.09619
A_73_109170	GGTGGGGCCAAACAGGGAGTGGTGTATCTGCACACTGCACTATGTCATCCTGTCCTGGAT	NM_174148	NM_174148	PLOD1	procollagen-lysine 1 2-oxoglutarate 5-dioxygenase 1	Catalog	-0.10392	-0.20844	-0.37340	-0.06922	0.10065	0.32586	-0.63276	-0.15071	0.17974	0.16921	-0.07027	0.34059	0.20180	-0.06539	-0.01163	-0.34845	-0.11184	0.01154	-0.03475	0.36051	-0.04461	0.03771	0.20964	0.27119	0.25578	-0.06270	-0.21494	-0.23335	0.82888	0.23402	0.13804	0.38412
CUST_2656_PI390417776	CCCTGTATTTTGCACACAGCGAAAAATGTTTAGCTTTATTTATGGTATTTGATGCTGTAC	Target1049	XM_613663.3	MICAL2	microtubule associated monoxygenase calponin and LIM domain containing 2	Targets	-0.25770	-0.05844	-0.04234	0.15866	-0.29688	-0.36016	0.00767	1.12359	-0.65084	0.39147	-0.18022	0.75400	0.37256	0.81320	-0.35478	1.14099	-0.58688	-1.99045	0.78751	0.25120	1.30147	0.36241	-0.30909	-1.26185	0.56624	-0.81079	-0.97829	-0.00771	0.60498	0.29108	-0.24217	0.10145
CUST_3865_PI390417776	GTATGTCTGCTAGAAAGTGTTGTAGTTGATTGACCAAACCAGTTCATAATGGGAATTTTT	Target1756	NM_001080268.1	U2AF1	U2 small nuclear RNA auxiliary factor 1	Targets	0.29834	-0.01297	0.10964	-0.33194	-0.23640	0.03905	-0.31396	-0.14621	0.04385	-0.19719	-0.09490	0.20255	0.00128	-0.03542	-0.26724	0.15537	-0.24744	-0.38161	0.29678	0.08712	-0.02477	0.11614	0.18754	-0.68006	0.26608	0.03444	-0.20951	-0.24621	0.07114	-0.00128	0.33126	0.30455
CUST_2776_PI390417776	CAGTTTTTCAACCTTGATGTACAGTGAACTGTGTAAAATTTTTCTTTCAGTGGCAACCTA	Target1398	NM_001075354.1	RAB2A	RAB2A member RAS oncogene family	Targets	0.05518	0.29712	-0.48070	-0.15653	-0.25720	-0.00449	-0.01076	0.36730	0.16531	-0.05364	-0.01759	0.11194	0.03429	-0.12031	-0.15127	0.42787	-0.21647	0.08699	0.94085	-0.14516	0.00926	0.27892	-0.05266	-0.65052	-0.10135	0.68969	-0.32586	0.00448	-0.11816	0.02240	0.37441	0.45566
CUST_100_PI390417776	GCTTCAGTCTCCCATTCAGAAACATCTGTGCTATCTGAGAAATAAACCATGCCTTTGTGG	Target429	XM_600101.3	CRHR2	corticotropin releasing hormone receptor 2	Targets	-0.41881	-0.10404	-0.20906	-0.59610	0.59627	1.38872	0.44374	0.64523	-0.82547	0.36575	0.01979	-0.54505	1.38878	0.41017	-0.19879	-0.64643	0.39072	0.87709	0.83321	-0.36294	-0.27568	0.07399	0.26497	-0.15915	-0.56920	0.05419	0.00000	-0.53243	-0.32829	0.13068	0.23994	0.38049
CUST_3614_PI390417776	GGACCAGAAGGGACACCCTTTGAAGATGGAACTTTTAAACTAGTAATAGAATTTTCTGAA	Target1774	NM_001037459.1	UBE2B	ubiquitin-conjugating enzyme E2B (RAD6 homolog)	Targets	0.13213	-0.14213	-0.36116	-0.31897	-0.51375	0.58316	-0.14749	0.02598	0.20234	-0.14216	-0.01002	0.26937	-0.15827	-0.12402	-0.23611	0.21303	0.07634	-0.29988	0.37252	-0.12117	0.04983	0.22325	0.00995	-0.83939	0.25054	0.40587	-0.36823	0.03303	-0.05957	-0.27193	0.16392	0.62285
CUST_4200_PI390417776	AAGTTGGAGGACAACCCCAAGTCCCTGAAGTCCGGTGATGCAGCCATTGTGGAGATGGTC	Target560	NM_001037464.1	EEF1A2	eukaryotic translation elongation factor 1 alpha 2	Targets	-0.24405	0.25918	-0.07204	0.21152	0.00277	-0.22240	0.13666	0.13906	0.10537	0.32299	0.31147	0.15634	0.11371	0.08734	0.13832	-0.00277	-0.37232	-0.30055	0.07271	-0.21833	-0.14471	-0.12723	-0.29262	-0.55288	-0.05146	-0.43546	-0.43076	-0.21863	0.06035	-0.47303	0.27242	0.11918
CUST_5097_PI390417776	AAGGCAGCCAAGGGTCCCATGAAGCTGGGAACCCGGAAGCTGGACTGAACTGCAGGTGTG	Target1487	NM_001102021.1	SCYL1	SCY1-like 1 (S cerevisiae)	Targets	0.42346	0.00346	-0.09880	-0.00347	0.01234	-0.07482	-0.05801	0.14365	0.07830	0.20576	0.05886	-0.02093	0.00678	0.17947	-0.17919	0.35460	-0.34192	-0.22422	0.43193	-0.03218	0.06494	0.35999	-0.04749	-0.85134	-0.04167	0.00950	-0.19162	-0.08527	-0.19306	-0.15563	0.34378	0.31091
A_73_105619	GGTGAGGCTTAGAGCTTGGAACAAGGAGGAATAAACCCAGAAAACACGAACGCCTAAAAA	NM_001034040	NM_001034040	PSMB10	proteasome (prosome macropain) subunit beta type 10	CTRL	0.29526	-0.13498	-0.58325	-0.55175	-0.00887	0.04963	-0.60975	0.02936	-0.28142	-0.23837	0.06361	0.05472	0.30423	-0.12986	-0.23458	-0.39449	-0.77258	0.07110	0.22642	-0.62209	0.00882	-0.16961	0.78016	-0.43686	0.26867	0.74195	0.36835	-0.63393	-0.53282	0.31874	0.02571	0.48559
CUST_779_PI390417776	CAAGCTCTGACTCGTTACCTATGTGTTTTTTAATAAATCTGAGATATGGTACCTGCAAAA	Target26	NM_001034502.1	ACTA2	actin alpha 2 smooth muscle aorta	Targets	-0.01647	-0.32970	-0.53971	0.01628	0.10270	0.26143	-0.18562	-0.12499	0.07667	0.53017	-0.48126	-0.23192	0.48719	0.39278	0.16084	-0.48760	-0.45977	-0.89384	0.32719	0.27720	0.91033	0.08551	0.61706	-1.23712	0.14060	0.53106	-0.27399	-0.58236	-0.22374	0.17756	-0.13109	-0.89221
CUST_1358_PI390417776	TAAATGTTGAGCCTTTCTGGCCAGGTTTGTTTGCAAAGGCTTTGGCCAATGTCAACATCG	Target1440	NM_001025340.1	RPLP1	ribosomal protein large P1	Targets	0.28956	-0.09300	0.02834	0.42659	-0.33263	-0.26441	0.03369	-0.33426	0.02348	0.15785	0.15954	0.02276	0.21208	-0.16367	-0.37387	-0.21766	-0.65059	-0.00022	0.00022	0.15885	0.10984	-0.52784	-0.11543	-0.92041	-0.50330	0.24556	-0.23895	0.27156	-0.35934	-0.00907	0.31321	0.29296
A_73_117158	CTTCTAGCCACCACTATCTCTAAGAACACCAAGTCTGTCACCCCATAATAAAGATGATTT	XM_617999	XM_617999	NOTCH4	Notch homolog 4 (Drosophila)	Catalog	0.23183	0.17082	-0.39633	-0.22931	0.14607	0.40662	-0.38947	0.06186	0.33859	0.45715	-0.00212	0.58026	0.01504	-0.28030	0.37186	0.49852	-0.39390	-0.14165	-0.11992	0.11458	-0.51860	0.00059	0.44564	-1.15008	0.11719	-0.17542	-0.00059	-0.38654	0.78436	-0.27785	-0.13226	-0.45868
CUST_6988_PI390417776	TGTCTGAGAAGCATGTGGTCACTTTTGTGTCCCTCCCTAACCCGAGAACCCCTGGGAGGA	Target161	NM_174505.2	ATP6V0D1	ATPase H transporting lysosomal 38kDa V0 subunit d1	Targets	0.11692	0.45588	-0.12735	-0.01521	0.05954	0.04245	-0.07882	0.08619	0.04236	-0.05058	0.24738	-0.10059	0.19859	-0.06178	-0.01872	0.20373	-0.52344	-0.32016	0.20126	-0.11514	0.01506	0.03557	-0.05088	-0.58050	-0.08400	0.27631	-0.20985	-0.02826	0.04704	-0.06510	0.31089	0.20420
A_73_113975	AACAGGGCAATCTCCCCCGCCCTGGGGTCCTGCCTTACCTGCCAAAGAAATAAACACTGA	XM_593376	XM_593376	LOC515367	Bos taurus similar to Homo sapiens follistatin-like 3 (secreted glycoprotein) (FSTL3)	CTRL	0.04192	-0.20563	-0.56967	-0.47598	-0.59264	0.01002	-0.12062	-0.29103	-0.38481	-0.15082	-0.62647	-0.00319	0.51028	-0.15308	-0.38374	0.17104	-0.51007	0.25561	0.33984	0.09592	0.37058	-0.37012	0.22445	-0.33635	0.62521	0.41060	0.25383	-0.38400	0.46631	0.21641	0.00318	0.36351
CUST_2396_PI390417776	GTAATTTGCCTTAACGGGAAGGAAAAGCCATTGTTGACCGCTCTACTATCATTGAGGCAA	Target88	NM_001075367.1	ALDH2	aldehyde dehydrogenase 2 family (mitochondrial)	Targets	0.13631	0.32058	-0.27711	-0.05876	0.21791	-0.10644	0.09538	0.03997	0.21727	0.09096	0.23234	0.70738	-0.11018	-0.14127	0.23467	0.22682	-0.16594	-0.23559	0.19583	-0.10180	0.01062	0.50000	-0.12055	-0.58886	0.34889	-0.46291	-0.73757	-0.02362	-0.29016	-0.38603	0.16846	-0.01070
CUST_5539_PI390417776	GGGTGATCATCTTTCAGTCTTGTAAAGCCAATGCAATCTTTTAAAAAACCTGAAGTTTCT	Target1195	NM_001098940.1	NUP35	nucleoporin 35kDa	Targets	0.01401	-0.03552	0.12478	-0.05510	-0.19274	-0.19119	-0.03934	-0.04304	0.46676	-0.08105	-0.10256	0.16193	-0.09786	-0.17361	0.01251	0.52822	-0.05218	-0.09379	0.54112	-0.44263	0.34906	0.38881	0.31800	-0.63621	-0.01262	0.13871	-0.26692	0.42060	0.07514	0.30377	0.38980	0.34939
CUST_6725_PI390417776	TGATAGTCATGTGATAGGAATTGAAAGTTTTGGGCCAGCACAAACAAAATGAAACCAAAA	Target1599	XM_582637.3	SNX9	sorting nexin 9	Targets	-0.18861	0.47487	0.10485	0.38204	-0.26611	0.83194	-0.04892	0.54927	0.49063	0.02423	0.16903	0.12471	0.13892	0.34423	-0.05762	0.60829	-0.40934	-0.09551	0.50521	-0.32379	-0.06073	0.29199	-0.24804	-0.41173	-0.02890	-0.29717	-0.19583	-0.08888	-0.07071	-0.02465	0.99835	0.56012
CUST_3711_PI390417776	TGAAAAGCCCTTCCTCTGGCTTGCTAGAAAACTGATTGGAGACCCTAACTTGGAGTTTGT	Target1408	NM_001034705.1	RAN	RAN member RAS oncogene family	Targets	-0.11007	-0.18971	-0.06912	0.37490	-0.21272	-0.19453	0.02839	0.12213	-0.12705	0.24811	0.18126	-0.01371	0.23575	-0.06213	0.01358	-0.20295	-0.49220	0.10111	0.32694	0.08629	-0.10496	0.04542	-0.09565	-0.25477	0.02846	0.31670	-0.18387	0.21687	0.42206	-0.23421	0.04653	-0.01701
A_73_100344	CTGTACACGTGCATTCTACCAGAACATCTTGCTTCTAGGGCTGTGAAGAGGATTTCTGTA	NM_181027	NM_181027	AKR1C4	aldo-keto reductase family 1 member C4 (chlordecone reductase 3-alpha hydroxysteroid dehydrogenase type I dihydrodiol dehydrogenase 4)	Catalog	0.29091	0.20609	-0.03919	0.95696	0.06966	-0.35810	-0.25199	-1.35310	0.78055	-0.28172	0.53096	-0.13087	-0.33925	-0.41227	-0.51093	-0.11549	0.03816	0.08915	0.37904	-0.59708	0.70030	0.74909	0.25812	-1.15685	-1.13305	0.79560	-0.20789	0.30442	-0.21709	0.59139	-0.07882	0.34870
A_73_100667	CTTTCTTGAACCCTTTTTCTCTTGTGGATTATAAAAACAGGGCAGATTGCTACGAGGCAT	XM_582199	XM_582199	AACS	acetoacetyl-CoA synthetase	CTRL	-0.48346	-0.51132	-0.84799	-0.23989	-0.18279	-0.44477	-0.49781	0.07097	-0.01371	0.03939	-0.79308	0.14916	0.81239	0.11403	0.46580	0.37745	0.04207	-0.73555	-0.06138	-0.33900	0.28859	0.27540	0.25865	-0.16605	0.07091	-0.44892	-0.30602	-0.17163	0.30567	0.04555	0.02179	0.01358
A_73_115780	TCTCAGAACCACGACAGACTGGGCTCTGCCCTCATTTTCCCTTTATTGGTGCTTCTGTGC	XM_605840	XM_605840	MAN2A2	mannosidase alpha class 2A member 2	Catalog	-0.67006	-0.51245	0.16069	0.81671	-0.21545	-0.65993	-0.35979	-0.58736	0.39810	0.53810	0.08199	-0.34020	-0.35997	0.56928	-0.17791	0.74389	-0.51375	-0.40934	0.62834	0.04613	-0.74441	0.06976	-0.74468	0.00000	0.45177	-0.01182	-0.04318	0.10516	0.16973	-1.10911	0.25446	0.05166
CUST_4140_PI390417776	CCTAGTTTGGCTGCCTTGTGAAATGATTCTCTGCAGTAAATGGACTTTTCATTTATTTAA	Target567	NM_001037598.1	EIF1B	eukaryotic translation initiation factor 1B	Targets	-0.02370	0.27498	-0.13000	-0.13195	-0.26588	0.35211	-0.16621	0.21512	0.14105	-0.14612	0.20559	-0.01740	0.17620	0.01720	-0.11407	0.34130	-0.49541	-0.39079	0.17027	0.27317	-0.29841	-0.21591	-0.10956	-0.61001	0.02249	0.32682	-0.48726	0.37818	0.39249	-0.35426	0.38786	0.14598
A_73_104796	CAGGAAGGGGGGTCGCCGTGGTCGCCGTCTGTGAACACGGACTTCTCAAATTATTGCTTT	XM_586495	XM_586495	RPS14	Bos taurus similar to Homo sapiens ribosomal protein S14 (RPS14) transcript variant 3	Catalog	0.22364	-0.26155	-0.03918	-0.07910	-0.23382	0.02334	-0.02751	-0.16987	0.05909	0.29156	0.00966	0.21028	-0.11095	-0.31662	-0.27118	0.04098	-0.33450	-0.10995	0.06767	0.09218	0.16135	-0.05303	0.18122	-0.54034	-0.18984	0.26266	0.03894	-0.00973	-0.07873	0.06662	0.11979	0.28527
A_73_115497	CCTGGTCACAAACCAAAAAGGCCTGATCAAACTATATTTCCTCTCCTTCTTAATCACAAT	Bos taurus NADH dehydrogenase subunit 5 (ND5)	Bos taurus NADH dehydrogenase subunit 5 (ND5)	NC_006853	Unknown	CTRL	-0.14765	-0.14981	-0.12866	0.46554	-0.10923	-0.20038	-0.14478	-0.38140	0.42699	0.78757	-0.01701	0.24979	0.84898	0.24129	0.75524	0.38255	-0.15869	0.43160	0.10322	-0.13130	-0.74926	0.48418	0.57803	-1.05448	-0.42932	0.13191	-0.10878	0.03719	0.92822	0.01681	-0.41783	-0.23197
CUST_5415_PI390417776	GTGGACTCAGTACAGAGGGAGAGCTATCAATTTAAGCAGTCAGTGAAATTTGCTCCACAA	Target721	NM_001103286.1	GNPAT	glyceronephosphate O-acyltransferase	Targets	0.17016	0.01444	-0.11535	-0.12369	-0.32976	0.17839	0.05513	0.19040	0.33785	0.18077	-0.01459	0.20950	-0.03347	-0.04360	-0.26995	0.28327	-0.04062	-0.09474	0.48505	-0.43903	-0.02066	0.15539	-0.01701	-0.58100	0.14206	-0.08744	-0.14275	0.06158	-0.30468	0.04597	0.35753	0.24295
CUST_29_PI390417776	CAAAGGATATGAAATACATGATTGGATGCTAACTTCCCTGAAATCAGTGGTTCCACATTC	Target431	NM_177494.2	CROT	carnitine O-octanoyltransferase	Targets	-0.47317	-0.00739	-0.04183	-0.26840	0.07290	0.46375	-0.40964	0.34309	0.45353	0.12299	0.33247	-0.03440	0.10529	0.23227	0.55728	0.95294	-0.15491	-0.69919	0.12877	-0.24467	-0.11630	0.55644	-0.15919	-0.19279	0.04631	-0.40486	-0.71681	0.22992	-0.08887	-0.33023	0.00735	0.43490
CUST_2996_PI390417776	AACTCAAGTATAACTGTGATATAGCAACCCTTCCCAGGTTTATTGGCAGGTACAGGTGTG	Target288	NM_001083480.1	CAPZA1	capping protein (actin filament) muscle Z-line alpha 1	Targets	-0.09088	-0.22117	-0.59157	-0.30285	-0.09126	-0.29901	-0.09373	0.56391	-0.00626	-0.07262	-0.30438	0.15279	0.23369	0.35471	-0.09050	0.25044	-0.37030	-0.56324	0.44098	-0.06510	0.21156	0.33261	0.40038	-0.06596	0.17485	0.01318	-0.13060	0.00623	0.61892	0.36249	0.25755	0.05467
A_73_103760	TATGAAAGTGCCAAGGGCAGTGCCAGCTAACCAGGAGGCATTCAATAAATGGTTTTTGCA	XM_601607	XM_601607	GPX7	glutathione peroxidase 7	CTRL	-0.32771	-0.52460	-0.34811	0.00600	0.47905	-0.28216	-0.72623	0.40634	0.18367	0.27398	-0.62567	-0.22203	0.40953	-0.37596	0.38550	-0.76320	-0.18046	-1.20729	-0.26984	-0.01197	0.26272	0.18989	-0.04588	0.21952	0.08446	0.35927	-0.00603	-0.16278	0.37156	0.16804	0.01962	0.42242
CUST_2181_PI390417776	CCTTGTATTCCTAACTATTTTGTATATGCTGCATTTAGACTTACTTATGGCAAAGAAGGC	Target1096	XM_612582.3	MYH9	myosin heavy chain 9 non-muscle	Targets	-0.71231	0.01662	-0.45611	-0.01682	0.73476	-0.42097	-0.68689	0.50429	0.15962	0.53664	-0.11740	0.06619	0.64346	-0.08723	0.51730	-0.18590	-0.61473	-0.98945	-0.17751	0.16594	-0.51476	0.11307	0.10753	0.07125	0.10903	-0.23433	-0.33150	0.40241	1.98594	-0.36118	0.73499	-0.98693
CUST_400_PI390482839	ATGTGAAGTCACTTCCTGGGTATATGACTCGGCACAACAATCTAGACCTGGTGATCATTC	Homolog74	NM_174855.1	IDH3B	Unknown	Ortholog	-0.35314	-0.09265	-0.42020	0.33593	0.30625	0.01354	-0.36747	0.66805	0.05787	0.00672	0.38178	0.40071	0.64592	0.20509	0.34029	0.62630	-0.37776	-0.00675	0.21737	-0.77103	-0.23140	0.11455	-0.21977	-1.16007	-0.47495	-0.10986	-0.81644	-0.16662	0.20869	-0.26814	0.24425	-0.05183
CUST_5134_PI390417776	CTGCTGTGCCAAGGCTGTTGCTTCGGTTATTTAAATAAAAAGAAAATGGAACTGGAACAC	Target1483	NM_001035426.1	SCAMP3	secretory carrier membrane protein 3	Targets	0.29890	0.03524	-0.25334	-0.21278	-0.25500	-0.08967	0.28638	0.33076	0.13010	0.01953	-0.03144	-0.01980	-0.12496	-0.02809	-0.11407	0.28109	-0.23742	-0.30386	0.52358	-0.14883	0.16338	0.30333	0.04465	-0.90520	-0.11727	0.06457	-0.45056	0.05490	-0.16561	0.23201	0.34767	0.14008
A_73_117838	AGAAGGGCTGCATTTCACATTGGGGAGAAGCTCCACTGTCTCTTCTGTGCTCTTTAATAA	NM_001034385	NM_001034385	CTSH	cathepsin H	CTRL	0.28907	0.05481	-0.50159	0.21075	0.14282	0.13878	-0.60949	0.32636	-0.12482	0.10936	-0.79990	0.28094	0.05620	0.00146	0.41955	-0.11569	-0.04353	-0.03226	-0.42713	-0.35812	-0.00146	-0.17330	0.19503	1.15629	0.53843	0.76682	-0.03327	-0.15669	-0.01492	-0.25591	-0.44348	0.02554
CUST_4213_PI390417776	TATACTGTACCTTTTCTCGTTATGGTTCAGGGTGGGAGGGGGTCGGTTTTTCACTGAAAA	Target1617	XM_583656.3	SREBF2	sterol regulatory element binding transcription factor 2	Targets	0.10383	-0.18125	-0.03323	0.02918	0.06800	0.23607	-0.64839	0.09479	0.05843	0.17734	-0.39325	0.17510	0.86607	0.14269	0.39601	-0.10512	-0.07757	-0.61372	-0.05366	-0.04082	-0.12336	-0.09163	0.48126	-0.25824	-0.23268	-0.63332	-0.02978	-0.50175	0.86180	0.31905	0.65763	0.21574
CUST_8791_PI390417776	CCGGCCCCCCGACGCCCGTCACAGACGTGCTTCCCTATTAAAGTTTTTGTGTTGAGCATC	Target1735	NM_001038163.1	TUBA3E	tubulin alpha 3e	Targets	-0.00607	-1.70585	0.14596	0.00605	-0.19975	-0.67685	0.91903	-0.35698	0.35158	0.76525	0.22484	0.40247	0.22969	-1.97415	0.18279	-2.69759	-0.32699	0.68572	0.41909	0.76593	-0.14926	-0.17317	-0.08111	0.19348	-0.11614	-0.20294	0.52319	-0.11877	0.15936	-0.60946	-0.29713	0.29143
CUST_822_PI390417776	GTGACTGAACTTAGTTTTCGTTTGTACACCGAAAGCAGTTGTTTTGGGATAGAGGAGTAC	Target22	NM_001076085.1	ACSL1	acyl-CoA synthetase long-chain family member 1	Targets	-0.40034	-0.09970	-0.91460	0.08351	-0.20498	0.35899	-0.12958	0.35478	0.26331	0.38290	0.22689	0.02191	-0.22943	0.20193	-0.18966	0.56056	-0.14001	0.61521	0.84551	0.02171	-0.58903	0.09969	-0.38295	-1.21977	0.28851	-0.00085	-0.70374	-0.09851	-0.25853	-0.64697	0.02713	0.00085
A_73_105844	TCGCAGCCTGGGTGAGGATTCGCCCAGGCAGTGATGGCGCCAGGTATCCCGACTCTTAAA	NM_174151	NM_174151	POMC	proopiomelanocortin (adrenocorticotropin/ beta-lipotropin/ alpha-melanocyte stimulating hormone/ beta-melanocyte stimulating hormone/ beta-endorphin)	Catalog	-0.32034	-0.14768	0.04970	0.37054	0.41378	-0.87737	-0.07955	-0.13860	0.15020	-0.60647	0.46775	0.00458	0.40782	0.37853	-0.39528	-0.49588	-0.06992	0.30024	-0.02684	0.32897	0.24514	0.52711	0.63204	-2.12986	-0.23766	0.50241	-0.87824	-0.00460	-0.05556	0.81720	-0.82969	0.36993
A_73_118410	TTACATGGCTCGAGCCAAGAGTCATGGAAAATCAAATCCATGGTAAACCTTTGGCATGAT	XM_594132	XM_594132	ETS2	v-ets erythroblastosis virus E26 oncogene homolog 2 (avian)	Catalog	0.05592	0.31018	-0.50375	-0.69640	0.10051	-0.23888	-0.46188	-0.01195	-0.10106	-0.34817	0.14955	0.40482	-0.07509	0.45065	0.07601	0.27090	-0.48788	0.15870	0.13348	-0.21145	-0.07083	0.27510	-0.08087	-0.46472	0.21488	0.06085	-1.09511	-0.26986	0.01185	-0.48641	0.47259	0.11855
CUST_6293_PI390417776	ATCGTGATCTGCATGACATACACAAGTGGTGATATCAAAGCAATGTGTACCCCAGTGTGT	Target142	XM_001251926.1	ATP2B4	ATPase Ca transporting plasma membrane 4	Targets	0.01376	-0.30404	-0.44093	0.04582	-0.11340	0.17004	-0.53814	0.20014	0.31142	0.35840	-0.58985	-0.16973	0.46551	0.48021	0.19332	-0.02353	-0.46315	-1.01888	-0.11996	-0.61524	0.20365	0.27623	0.35139	-0.06924	0.22987	0.35138	0.04481	-0.18482	0.54387	-0.01389	-0.06201	-0.43018
CUST_1231_PI390417776	GGCAGAGCTTTCAACTTCTTGAATAGATGTTCACAGAGTTGCTTATTATGAAAAGAGTAA	Target1457	NM_001040601.1	RSU1	ras suppressor protein 1	Targets	-0.34478	0.02871	-0.52564	-0.00979	0.10279	-0.09179	-0.33125	0.61414	0.03371	0.16135	-0.20731	-0.22972	0.30275	0.05676	0.47505	0.40843	-0.31486	-0.80973	0.02575	-0.34009	-0.41538	0.37870	-0.24701	0.06312	0.00972	-0.41625	-0.51472	0.26673	0.54055	-0.48675	0.31838	-0.30112
CUST_4319_PI390417776	TTTGGAAATAAGTGCTCCTGTGTGATGTGCTTCTCGAAAGATGTGCCCAGAGATCCAGAA	Target1606	NM_001075447.1	SP140	SP140 nuclear body protein	Targets	0.69212	-0.31869	-0.56422	-0.02321	0.14651	-0.26649	-1.31312	-0.14486	0.02284	-0.13005	0.10804	0.36620	0.06465	-0.70771	0.38388	-1.12712	-0.98211	0.53562	-0.58236	-0.17565	0.23909	0.15200	0.12416	0.37948	0.22263	1.56635	-1.43343	0.66980	-0.41872	0.23870	-0.56967	-0.13933
A_73_107584	GCTGCAAGAGGACTCCAGAAGACACTGTACAAAGGGTTGGAGTTAATTGTTAGCTGTTTC	NM_001034268	NM_001034268	DNAJB11	DnaJ (Hsp40) homolog subfamily B member 11	Catalog	-0.04579	0.00007	-0.43934	-0.27502	-0.32603	0.03617	-0.28476	0.14940	0.10951	-0.06389	-0.05306	0.02208	0.17747	-0.05408	-0.14154	0.49614	-0.05120	0.19301	0.32922	-0.08336	-0.12666	0.07237	-0.00007	-0.55682	0.11601	0.01778	-0.26576	0.05735	0.62013	-0.06854	0.20776	0.10733
CUST_8516_PI390417776	GAACAAGAAAGGGAACAGCTTCAGCCTCATGAAAATGGTGAAGGAAACTCAGAAACTTAA	Target858	NM_174367.1	ITGAV	integrin alpha V (vitronectin receptor alpha polypeptide antigen CD51)	Targets	-0.43944	0.02689	-0.40742	0.13786	-0.10644	0.04323	0.01804	0.38246	0.10719	-0.02182	0.34007	0.90438	0.28261	0.01343	-0.15733	0.29512	-0.70008	-0.46915	0.07924	-0.79854	-0.01355	0.25003	0.37679	-0.19352	-0.42049	0.47439	-0.71213	-0.30547	-0.13689	-0.24185	-0.14893	0.04455
CUST_3738_PI390417776	TTCTCTGCAGACCCCTGGTGTGGCGCCGAACAGGCAGCTTTGCACATAACGCACCAGACG	Target1405	NM_001102505.1	RAF1	v-raf-1 murine leukemia viral oncogene homolog 1	Targets	-0.08531	0.40518	0.03503	-0.00510	-0.34359	-0.13608	0.12833	0.18694	0.22031	0.24066	-0.09534	0.00508	-0.32422	0.30434	-0.16356	0.48127	-0.40356	0.05945	0.61577	-0.05382	-0.19288	0.37520	-0.45141	-0.53914	0.30273	-0.12475	-0.65075	0.06535	0.15584	-0.46196	0.63789	-0.03824
CUST_6087_PI390417776	GTGGGCTCCACAGCTAGGATTATTTACAGTTCATCTAAAATACTCATAAAGCATCATTTA	Target220	XM_584340.3	BMP5	bone morphogenetic protein 5	Targets	-0.99565	0.03330	-0.30864	0.84114	0.28173	0.56186	-0.05336	0.18773	0.48790	0.97827	1.00725	0.02245	-0.02280	-0.22154	0.22945	0.28881	0.32620	-0.25271	0.62081	-0.75275	-0.49979	-0.14690	-0.35194	-0.52676	-0.72869	-0.33195	-0.19820	0.18858	0.05301	-0.37195	0.13809	-0.81573
CUST_3045_PI390417776	AATTGTGGCACCATCTGTTACCCGGTGGCTTTTAGAAAATTGATAAATAAACAAACACAA	Target1338	XM_874222.2	PRKDC	protein kinase DNA-activated catalytic polypeptide	Targets	0.03060	0.09649	-0.35251	-0.54443	-0.46437	-0.80239	-0.24202	-0.01612	0.52130	0.04766	0.10964	0.22221	0.49865	-0.51114	-0.30809	-0.47167	0.24429	-1.11301	0.12375	-0.11677	-0.37998	0.42514	-0.03062	0.12257	-0.03475	0.33420	0.25278	0.08638	0.71420	-0.46409	-0.17906	0.01594
CUST_5885_PI390417776	ATAGGCAAAGCAGCGCAAATCTGAAGTTTCCCTTTGGATGTTAATTTGGTTGTATAAAAC	Target238	DV794676	Bt.19225	Unknown	Targets	-0.03733	-0.47515	-0.53506	0.03638	-0.59353	0.36176	-0.35773	0.22869	0.36170	-0.16120	-0.21312	-0.09898	0.32069	0.41148	0.15530	0.17345	0.22582	-0.38494	0.36343	-0.67197	0.60900	0.16083	-0.12028	-0.42225	-0.53969	-0.14164	-0.62627	0.29606	-0.07885	0.47930	0.27270	0.41402
CUST_3619_PI390417776	GAGTTCCCAAGGTACCTTATTAAAGATCTTTCAGAAAGCTCCATGTTTGTTTTGTTTGTT	Target1412	NM_001034363.1	RBM3	RNA binding motif (RNP1 RRM) protein 3	Targets	0.73542	-1.07248	-0.89467	-0.50830	-1.56158	-0.93840	0.31285	1.15210	0.00062	-0.49620	-0.81878	-0.37014	0.73014	0.60424	-0.00062	1.17745	-0.87591	0.48839	0.42472	-1.43082	0.19960	0.69382	0.62775	-1.09474	0.04238	1.54575	0.03484	-0.92983	-1.10727	1.24329	-0.36945	-0.07716
CUST_4822_PI390417776	GAGAATAACCCAGAAACTCCATTTGATTTCACACCAGAAAACTATAAGAGGATAGAGGCC	Target1168	NM_174565.2	NDUFV2	NADH dehydrogenase (ubiquinone) flavoprotein 2 24kDa	Targets	-0.12081	0.06226	-0.21615	0.19687	0.14646	0.14362	-0.14594	0.41431	0.00300	0.16113	0.23957	0.11719	0.44187	0.03269	-0.08738	0.16194	-0.12559	-0.02865	0.33716	-0.43374	0.01114	-0.00300	-0.07630	-1.22925	-0.33570	-0.02170	-0.62444	0.05478	-0.07693	-0.29233	0.49681	-0.04307
CUST_3982_PI390417776	CTCAGAATACTATGAAGCACCTTTTACTATCTCCGACGGAGTTTACGGCTCAACTTTTTT	Target216	BI681676	BI681676	Unknown	Targets	0.27726	-0.24429	-0.16025	0.06864	-0.07514	-0.12981	-0.08852	-0.22622	0.17605	0.38549	0.12163	0.21745	0.29960	-0.00046	0.04183	0.02362	-0.29044	0.00046	0.08773	-0.00997	-0.10970	-0.01405	0.17441	-0.70435	-0.41887	0.09750	0.16882	-0.03733	0.09622	-0.08560	0.07408	-0.01319
CUST_5177_PI390417776	AAGGTTCAAGATCAGTGATGGGAGAGCGAGATGGGCAGCACTACTCAGACGAGCGCCACA	Target1479	XM_585928.3	SAFB2	scaffold attachment factor B2	Targets	-0.45908	0.36962	-0.47209	-0.03480	-0.09229	-0.02116	-0.41225	0.35943	-0.05886	0.27007	0.42586	0.30601	0.63732	0.33858	0.02085	0.81084	-0.30162	0.31316	0.13968	-0.73464	-1.24677	0.10125	-0.31341	-0.45366	0.04712	-0.41625	-0.22605	0.08075	0.23340	-1.41292	0.18100	-0.21083
CUST_3649_PI390417776	GCACAGATGGAAGCAATACTTTTCTTTTTGGAAGAAGATCCTGAAAGTTAATTCATCTGA	Target1770	NM_174212.2	UGP2	UDP-glucose pyrophosphorylase 2	Targets	-0.43411	0.10404	-0.40955	-0.13835	-0.24619	-0.07832	0.15396	-0.05956	0.26815	0.03643	0.37471	0.32120	-0.10759	-0.19448	-0.35720	0.03823	-0.18685	0.01838	0.97121	0.37177	-0.01383	-0.17896	0.48311	-0.99585	0.00425	-0.00426	-0.64122	0.15596	0.20405	-0.07975	0.57301	0.35555
A_73_111926	AGATGCTCTAAGGAGTCTCACACCCCACCCCACGCCTTCCCCGAGACGGGCCAATAAACG	XM_580707	XM_580707	HBZ	hemoglobin zeta	Catalog	-0.21329	-1.68242	0.03086	-0.03153	-0.22220	-0.86746	0.89502	-0.45793	0.18622	0.73887	0.33472	0.10706	0.36171	-1.64237	0.43248	-1.71052	-0.19868	0.90614	0.30126	0.73351	-0.30096	0.18814	-0.05472	0.24102	-0.18074	-0.32907	0.44851	-0.35614	0.13238	-0.80125	-0.30527	0.32334
A_73_103088	CTAGCTCTGCAAAAGAATGTGATTTGTGACAAATGTGAAGGCCGAGGTGGTAAAAAAGGA	NM_001015637	NM_001015637	DNAJA1	DnaJ (Hsp40) homolog subfamily A member 1	Catalog	-0.91050	0.37049	-0.29444	-0.45637	0.18340	0.14218	-0.59510	0.24444	0.16351	-0.17007	0.19952	0.23201	0.98142	0.79725	-0.02024	-0.12128	-0.31093	1.75702	0.48408	-0.47335	-0.42094	-0.49547	0.05760	-1.03100	-0.05867	0.01996	-0.72487	0.08610	0.96731	-1.05844	0.60482	-0.17818
A_73_113491	TTATTGTAAACTTTTTCAATGGTTGGGACAATGGCAATAGGATAAAACGGGTTACTAAGG	NM_174489	NM_174489	vldlr	very low density lipoprotein receptor	Catalog	-0.08381	0.03400	-0.21250	0.02480	0.09181	0.30871	-0.48701	-0.02524	0.29624	0.04738	0.39457	-0.08131	-0.24265	0.07914	0.09551	0.30625	-0.10426	0.10587	0.22625	-0.25808	0.53674	0.19235	-0.21605	-0.55489	-0.14070	-0.39299	-0.33725	0.09632	-0.20373	-0.51344	0.62917	-0.23957
CUST_2579_PI390417776	TGAGCTCGGTCGTTGATGCTCTGCTGTCGAGAAGCACGGTTCCACCAGCTGTATCCAACA	Target1055	XM_001251579.1	MLXIP	MLX interacting protein	Targets	0.32389	0.22530	-0.10496	0.07068	-0.20256	0.31183	-0.01392	-0.01384	0.09884	0.14585	-0.52135	0.33093	-0.42725	0.54267	-0.42886	0.88993	-0.28947	-0.34393	0.25142	-0.47552	0.01371	0.32734	-0.26630	-0.08219	0.34693	-0.05085	-0.50637	0.25491	-0.81188	-0.12136	0.67074	0.36763
CUST_5745_PI390417776	TCACGCTGTTCAAAAACGCCATCATCAAGAACGCCCACAAGAAGGGCCAGTGAGGGCGCA	Target1302	NM_174151.1	POMC	proopiomelanocortin (adrenocorticotropin/ beta-lipotropin/ alpha-melanocyte stimulating hormone/ beta-melanocyte stimulating hormone/ beta-endorphin)	Targets	-0.40354	-0.17132	0.01466	0.36232	0.43193	-0.95330	-0.36781	0.04476	-0.04180	-0.89376	0.34377	-0.19302	0.61473	0.39238	-0.41302	-0.34280	-0.28407	-0.01481	-0.17503	0.21634	0.18001	0.40241	0.53734	-2.08847	-0.40897	0.44572	-0.09020	0.07202	0.01829	0.65168	-0.67457	0.18674
CUST_3489_PI390417776	CAAAAAAGATCACCACTGAGGGTAAGAAGGCTCCAGCCCAGAAGGCTCCTGCCCAGAAAG	Target1421	NM_001034674.1	RPL14	ribosomal protein L14	Targets	0.03065	0.14579	0.08017	0.07642	-0.11093	0.04029	-0.21556	-0.18197	-0.03410	0.06553	0.23926	0.00313	0.10403	-0.03155	-0.29834	0.22006	-0.29724	-0.08325	0.07065	-0.00313	-0.06053	-0.16628	0.08917	-0.59394	-0.24475	-0.12450	-0.10202	0.03813	0.11201	-0.07209	0.35894	0.24371
CUST_1063_PI390417776	GGTTTGTGAAGCCTACAGAAAATCTGGATTTGTAATTGTAGAAGATCTTTGACAAATGTG	Target1114	NM_001075335.1	MYOT	myotilin	Targets	0.11750	0.14593	-0.05194	0.01107	-0.13744	0.16084	0.03446	0.13245	0.38883	0.18765	0.52187	0.07298	0.11506	-0.35014	-0.13275	-0.01551	-0.01115	0.14003	0.46129	-0.17672	-0.26378	-0.08331	-0.54051	-0.57506	-0.14008	0.24552	-0.26429	-0.13454	-0.20196	-0.22236	0.40112	0.32245
CUST_4880_PI390417776	TGGCCCCGGCTAGGTTCCCGAGTGTCTCTTCATCTCGGTCAAAGTTCTACATTCAGGAAC	Target1157	NM_174564.2	NDUFC1	NADH dehydrogenase (ubiquinone) 1 subcomplex unknown 1 6kDa	Targets	0.45206	-0.49698	0.02679	0.21531	0.10853	-0.15087	-0.02729	-0.34256	-0.09801	0.28227	0.32471	0.10562	0.50406	-0.78324	-0.09286	-1.28740	-0.08190	0.27312	0.11930	0.08172	-0.07127	-0.53260	0.36763	-0.58695	-0.51734	0.03681	-0.07059	-0.03981	0.20584	-0.25296	0.03137	0.16261
CUST_4971_PI390417776	ATGATCAACCGGGCCACACCCTACAACTACCCAGTGCCCCTCCGAGACGACGGGAACATG	Target1138	NM_176659.2	NDUFA3	NADH dehydrogenase (ubiquinone) 1 alpha subcomplex 3 9kDa	Targets	0.07627	-0.21600	0.17864	0.18258	0.06341	-0.40522	-0.82646	-0.88015	-0.53041	-0.13029	0.21085	0.03689	0.80632	-0.02233	-0.11647	-0.85663	-0.50230	0.05818	0.15039	-0.09951	0.25636	-0.23769	0.37870	-1.40362	-0.80055	0.13471	0.02747	0.02199	-0.02424	0.22322	-0.04749	0.29698
CUST_664_PI390417776	CATCCCTTGGAGCCATGGCCACAGAGCCGAGTGTTTCTCAATAAAGATCCATCGTGGGCC	Target33	NM_001076157.1	ACTN3	actinin alpha 3	Targets	0.18016	-0.31515	-0.04152	-0.04464	-0.18418	-0.19299	-0.01556	0.07249	-0.02362	0.06406	-0.35017	0.13270	-0.05438	0.18964	-0.33390	0.57981	-0.25049	-0.17676	0.11477	-0.27108	0.28651	0.17176	0.01540	-0.36777	-0.03201	0.09268	0.03345	0.14457	-0.50441	0.06390	0.29693	0.36476
A_73_104357	AGAATATAACCTTCAGTTAAGACCTTGGATATGATTCTTCCATGGTTAAGAGATTCCCTT	XM_591393	XM_591393	AOF1	amine oxidase (flavin containing) domain 1	CTRL	-0.47237	0.30003	-0.24994	0.17779	0.25183	0.28590	-0.03330	0.59446	0.16065	0.18269	0.00000	-0.02471	0.05735	0.24856	-0.10172	-0.05736	-0.80216	0.03495	0.54285	-0.93266	-0.19017	0.15945	0.32039	0.00903	-0.39519	-0.13855	-0.97716	-0.25319	-1.01296	-0.26762	0.22233	-0.24045
A_73_107038	GAGTGGGGAAAGTAAGCTCTTGCTTGGTGCAACTATTTGTTTCAAATAAAAACATTTAGA	XM_592633	XM_592633	SNW1	PREDICTED: Bos taurus SKI-interacting protein (SNW1)	Catalog	0.30119	-0.05880	-0.46472	-0.22646	-0.15030	-0.35777	0.11387	0.29778	0.24917	0.30018	-0.36346	0.64301	-0.04056	-0.00577	0.04323	0.48184	0.00574	-0.11751	0.30704	-0.47025	-0.17658	0.21639	0.02510	-0.26242	0.28261	-0.24657	-0.19777	0.12533	0.32247	-0.11235	0.30465	-0.17912
CUST_2059_PI390417776	CGTAACTAACAGTCACAAAGTGGAATGTCCCTGTCAGCATTAAACTAACCCCATTAACAC	Target436	NM_001075403.1	CSF1R	colony stimulating factor 1 receptor formerly McDonough feline sarcoma viral (v-fms) oncogene homolog	Targets	0.51728	0.23493	-1.07045	1.00194	0.12864	0.08094	-0.69178	0.60336	0.52634	0.08483	-1.52193	0.20537	0.22182	-0.60614	0.58461	-1.00243	-1.11419	-0.08576	-0.23582	-0.76854	-0.69017	-0.27874	0.24042	2.10362	0.77465	1.16556	-0.13084	-0.34346	-0.27495	-0.28172	-0.80543	0.84039
CUST_1990_PI390417776	CTTAGCTGTACTGTGTGATATTTTTCATTATTTTAGGACGCCAACATGAGACCTGTAATA	Target442	NM_001075748.1	CTCF	CCCTC-binding factor (zinc finger protein)	Targets	0.29774	0.09688	-0.20593	0.09611	-0.29651	-0.05164	0.03686	0.25352	0.51207	0.29283	-0.06619	0.40801	-0.20377	-0.05050	-0.13684	0.27951	-0.51231	-0.53828	0.50879	-0.57796	-0.15144	0.35193	0.05807	-0.18081	0.17794	-0.03783	-0.51810	0.17215	-0.31973	0.11763	0.18385	-0.10264
CUST_6643_PI390417776	GTTTTGAGGCTATTCTTACCGTAGTCTAAGGTACCTTAGGTCTTCCTTAGTGATATCATT	Target1244	NM_001101046.1	PDHA1	pyruvate dehydrogenase (lipoamide) alpha 1	Targets	-0.19965	-0.32502	-0.17575	0.03388	-0.07543	0.10164	-0.43166	-0.00120	-0.00027	-0.03118	-0.11106	0.48326	0.09703	0.05332	-0.04802	0.56280	-0.04010	-0.13018	0.26510	-0.45613	0.03038	0.11469	0.01674	-0.68634	-0.23279	0.00429	-0.33056	0.22185	0.03828	0.08787	0.38943	0.00027
CUST_4290_PI390417776	CCTGAGAATGGCTTTCTCTCTCCTGATAAACTCTCTTTGCTGGAAAAACTTCTGCCTGAG	Target552	NM_001015637.1	DNAJA1	DnaJ (Hsp40) homolog subfamily A member 1	Targets	-0.70315	0.08253	0.02517	-0.08325	0.02570	0.13834	-0.34720	-0.07283	0.11762	-0.08855	-0.07894	0.38798	0.56158	0.95414	-0.12962	-0.12373	-0.40221	1.90129	0.49657	0.00000	-0.43546	-0.74821	0.18479	-0.78297	0.23417	-0.16697	-0.58281	0.41358	1.14923	-0.79591	0.46727	-0.22398
A_73_120661	AATGAGAACATCGGTCTGTATGAGGTAGTAAATTCATGGCATGTTTCTGGCGCCTAAAAA	XM_583526	XM_583526	LOC506989	Bos taurus similar to Homo sapiens mitochondrial ribosomal protein L17 (MRPL17) nuclear gene encoding mitochondrial protein	Catalog	-0.08145	-0.48439	-0.32809	-0.21268	-0.00257	-0.29163	-0.14827	0.36530	0.10850	0.21177	0.00257	0.26566	0.45960	-0.20272	0.09413	-0.22082	-0.01364	-0.46787	0.29528	0.03801	0.70114	0.37194	-0.22749	-0.42244	0.39834	0.13479	0.26466	-0.33998	0.03127	0.22896	-0.18965	-0.26422
A_73_105049	AAGAGGATTCGTCCAGCCTTGTGAGTGGGAGGGGCAGGGCAGAGTGTCAGTATCTCACTT	NM_001035389	NM_001035389	ING4	inhibitor of growth family member 4	CTRL	0.27565	-0.32095	-0.06688	-0.16497	-0.30443	0.00780	-0.03811	-0.28842	0.28179	0.00454	-0.00423	0.35165	-0.26505	0.15347	-0.02211	0.11466	-0.11912	-0.51571	0.21573	0.00422	-0.24050	0.23284	0.02051	-0.57854	0.14449	-0.07890	-0.24597	0.02355	0.07518	-0.03404	0.08797	0.06988
CUST_6620_PI390417776	TGTGTGTATATAGCTAGTTTTATAGCCCCAAAAGCCTCTACCCTTCCCCTTAGCACACAG	Target1248	NM_001075853.1	PDK2	pyruvate dehydrogenase kinase isozyme 2	Targets	0.00814	-0.04633	-0.16119	0.16785	-0.17865	0.21925	-0.31369	0.45433	-0.08337	0.25188	0.25682	0.47262	0.22444	0.06596	-0.13892	0.23979	-0.34903	-0.19176	0.14585	-0.28309	-0.15398	0.52227	0.17212	-0.63352	0.12165	0.38522	-0.00819	-0.17059	-0.35882	-0.23599	-0.03870	0.17039
CUST_6417_PI390417776	CCGGTTGGAAAGGCTCCCGCCTCCGTGTTCCTCGTTCCGCGGGCCAAGCCACCACCGAGC	Target132	NM_001040607.1	ASCL2	achaete-scute complex homolog 2 (Drosophila)	Targets	-0.25078	-0.54740	-0.04874	0.32908	-0.55351	-0.12841	0.24637	-0.06693	-0.17863	0.70948	-0.08629	0.53939	0.08154	-0.35699	-0.37217	0.14117	0.12557	0.75507	0.23456	0.06778	-0.29771	0.11030	0.00444	-0.02551	-0.00445	0.12351	0.39210	-0.31002	-0.25197	-0.46935	0.23377	0.31522
CUST_3903_PI390417776	CTTATCCTAGTACCTCAGTGTTCATTCCTTTTACCTGCATATCTTCTTAAAAGAAATAGC	Target339	NM_001076154.1	CFL2	cofilin 2 (muscle)	Targets	-0.15619	0.08621	-0.57934	0.10686	-0.39891	0.21931	-0.04102	0.30446	0.25888	0.22170	0.61745	0.03988	0.42166	0.14467	-0.21508	0.42005	-0.10214	-0.27598	0.50454	-0.28504	-0.54166	-0.05224	-0.32267	-0.44052	-0.05645	-0.28123	-0.57207	0.53245	0.75667	-0.56533	0.64873	0.08862
CUST_1388_PI390417776	TTGCTGGTCAAGTTTACCAATATTTGGCAAGTCTTTAAAGACACATGGTCTGGTGCTAAT	Target384	NM_001076831.1	COL3A1	collagen type III alpha 1 (Ehlers-Danlos syndrome type IV autosomal dominant)	Targets	-0.58597	0.33000	-0.68274	0.33267	0.27656	-0.21880	-0.47537	0.55087	0.03331	-0.03410	-1.46283	-0.13449	1.70153	-0.15827	0.62207	-1.08773	0.48905	-1.36038	-0.81594	-0.53109	0.22841	-0.14272	0.46786	1.12534	0.59680	0.70614	0.17025	-0.35332	0.16895	-0.06483	-0.21519	0.93425
A_73_102677	TATTGAGCCGGGAGTCGAGGTGGAAGTCACCATTGCTGATGCCTAAATCAACCTTTTTAA	NM_001034438	NM_001034438	RPS20	ribosomal protein S20	CTRL	0.29058	-0.15147	-0.06296	-0.01650	-0.25341	0.12383	-0.05945	-0.25989	-0.01185	0.06556	0.28524	-0.00739	0.17051	-0.63619	-0.34942	-0.51060	-0.26276	-0.02822	0.10952	0.30014	0.40766	-0.16728	0.20904	-0.58266	-0.17540	0.42892	0.05297	0.09956	0.00735	0.45090	0.18036	0.54666
A_73_116406	ACAGTGACTACCATGCCTATATGAATGTCCTTCTTCCTTCAACTTTTGTTGTTAACACAG	NM_001034535	NM_001034535	NQO1	NAD(P)H dehydrogenase quinone 1	Catalog	-0.00971	-0.15439	-0.30164	0.10209	-0.32478	0.25796	-0.36801	0.31550	0.29837	0.14381	-0.45346	0.56016	-0.00754	0.10047	-0.23537	0.24867	-0.58012	-0.08914	0.14260	-0.97310	0.07806	0.66205	-0.13158	-0.17733	0.11853	0.00750	-0.16786	-0.21602	-0.31845	0.23499	0.26629	0.39942
CUST_5275_PI390417776	CCTCTTTTGTTCAGTATGTGTAACTTGAAGCTAATTTGTACTACTGGATATCTGACTGGA	Target1800	NM_174491.3	YWHAE	tyrosine 3-monooxygenase/tryptophan 5-monooxygenase activation protein epsilon polypeptide	Targets	-0.19760	0.10493	-0.15782	0.23629	0.03654	-0.17850	0.03997	0.35991	0.03633	0.11775	0.25147	-0.03727	0.11417	0.32308	-0.13801	0.87744	-0.39483	-0.08470	0.39459	-0.31741	-0.54093	0.03932	-0.30500	-0.47953	-0.07078	-0.23928	-0.78093	0.60267	0.29406	-0.58643	0.40419	-0.20831
CUST_7211_PI390417776	AGTGAATTAGACCTTTATTTTTCTATCTGGTTGGATGGTGGCTTTGGGGGAAGGGAGAGA	Target659	NM_001034322.2	FKBP4	FK506 binding protein 4 59kDa	Targets	-0.93868	0.14158	-0.26784	0.22929	-0.30634	0.05187	-0.44664	0.60218	-0.02014	-0.08464	0.08605	0.20262	0.20387	0.37732	0.01986	0.26109	-0.29557	0.19154	0.54460	-0.38777	-0.73995	0.33284	-0.51816	-1.07972	-0.12403	-0.57876	-0.85191	-0.46883	0.33479	-1.23991	0.28462	0.06932
CUST_860_PI390417776	ACTTGATTTGTGTTTAGCATCTCTTGCAGCTTAGGCTGTGACCCGAAATGAGACTCCTCT	Target1367	NM_001034441.1	PSMD9	proteasome (prosome macropain) 26S subunit non-ATPase 9	Targets	0.07940	-0.16240	-0.34498	-0.53770	-0.63491	-0.21417	-0.08718	0.32626	0.01397	0.04603	0.25484	0.12973	0.09344	-0.00538	-0.29928	0.27300	-0.33515	-0.08654	0.24983	-0.29899	-0.05663	0.25033	-0.15422	-0.77295	-0.08816	0.00536	-0.60360	0.01778	0.06707	0.30998	0.20749	0.16258
A_73_104830	TCATGTTTCATGCTGTATGGAGGAGGCTGAGTCCATGTAGTGGCATTTCTTCCTCTAATG	NM_174586	NM_174586	PRKAG1	protein kinase AMP-activated gamma 1 non-catalytic subunit	Catalog	-0.11819	-0.00068	-0.24527	-0.09450	-0.04703	-0.11036	-0.22253	0.26995	0.03645	0.00662	0.28180	0.17563	0.26866	0.21160	-0.10933	0.25367	-0.45397	-0.06344	0.32555	-0.39918	-0.23834	0.24379	-0.02901	-0.64469	0.00068	-0.06525	-0.67367	0.07615	0.00521	0.01637	0.22345	0.16084
A_73_100685	GATTCGCATCCCACCAACTACCCATTATTGTGCAACCATCTGAGGGAAAGCAGTTGAATA	NM_175815	NM_175815	NDUFA2	NADH dehydrogenase (ubiquinone) 1 alpha subcomplex 2 8kDa	Catalog	0.19512	-0.22132	-0.13299	0.01466	-0.07680	-0.00030	-0.20588	-0.14350	-0.00062	-0.02081	0.10952	0.16842	0.16461	-0.06041	-0.12298	0.00196	-0.29727	0.15353	0.14876	-0.10518	0.33556	0.20611	0.19813	-0.94564	-0.19415	0.35200	-0.59177	0.00030	-0.12753	0.37489	0.27097	0.07205
CUST_8132_PI390417776	CCACAGCCATTTCTTCCGTGTCTGAGCTATGTGATAATAAAAGATGAACAGTCCAAAAAA	Target532	NM_001080332.1	DNAJC15	DnaJ (Hsp40) homolog subfamily C member 15	Targets	0.48613	0.00052	-0.15000	-1.10939	-0.00052	-0.92945	0.68263	0.36368	-0.75042	0.66857	-0.66497	1.18001	-0.56164	-0.26956	0.21639	-0.09803	-0.91702	0.94187	-0.65408	0.72567	1.12237	-0.85407	0.44302	-0.44764	0.14625	-0.65995	0.57686	-0.47889	-0.54762	0.72903	0.90670	1.17902
CUST_7676_PI390417776	TGCCAGTTGTGAAATCAGCATTGCCTCGCTCCAGCTTTGTTTATTTTGTTTTCAACTGAG	Target842	NM_001110785.1	IL6R	interleukin 6 receptor	Targets	0.22096	0.89601	-0.26311	-0.21454	-0.47831	0.20879	0.39245	0.33556	-0.46628	-0.09442	0.31838	0.43434	0.42171	0.59080	-0.12025	-0.01443	-0.66979	0.36139	0.35071	0.92074	-0.31968	-0.23618	-0.47636	-0.53374	0.21259	0.56898	-0.73111	-0.61356	-0.32306	-1.12029	0.01428	0.16682
CUST_6490_PI390417776	AATGGGTTTAGTATACAGATAGGGAGGGGGACAGACCAGAATGAAAACTGTAAATTTTTT	Target1541	NM_001037319.1	SLC16A1	solute carrier family 16 member 1 (monocarboxylic acid transporter 1)	Targets	-0.22470	-0.51204	-0.45316	-0.13172	-0.32231	0.81361	-0.82064	0.20252	0.14205	-0.52011	0.35896	0.19661	0.03726	0.13304	-0.21809	0.63365	0.03372	0.69828	0.54892	-0.45930	0.19072	-0.23610	0.06749	-1.01281	-0.23535	0.26823	-0.15745	0.27930	-0.03453	-0.05980	-0.55241	0.09919
CUST_2373_PI390417776	AGATGCTATTATTTGTTACGAAGAAAAAGAAGTTCCAGCCAAGACTTCTTGGGATCCAGG	Target1076	NM_174393.2	MTIF2	mitochondrial translational initiation factor 2	Targets	0.15646	-0.39441	-0.20453	-0.20455	-0.31122	-0.28463	0.01872	-0.00861	0.45273	0.36167	-0.23897	0.42653	-0.26645	-0.39865	0.28537	0.00856	0.15782	-0.40101	0.49886	0.09695	0.19421	0.62130	-0.04646	-0.40146	0.12990	-0.36662	-0.38394	0.17331	0.62751	0.08319	-0.31357	-0.25248
CUST_1578_PI390417776	GGCCCCAAGGTGTAAAGCTTTAAGAGTCATTTATATAAAATGTTTAATCTCTGCTGAAAC	Target478	XM_001252310.1	CDKN1C	cyclin-dependent kinase inhibitor 1C (p57 Kip2)	Targets	0.01045	-0.15040	-0.05751	0.25856	0.43726	0.74704	-0.11429	-0.01053	0.31301	0.48161	-0.03449	0.41576	0.58768	-0.34154	0.31892	-0.91803	-0.75696	-0.41095	-0.40249	-0.09446	0.76071	0.53656	0.48657	-0.04947	0.03096	0.51585	-0.31489	-0.70029	-0.23053	0.05546	0.58661	-0.23030
CUST_7312_PI390417776	GGGGCTCTGTACATAGCTACGAAGAAAACACAAAGTGTATAAATCTGAGTATATATTTAC	Target646	NM_001110207.1	FGFR1	fibroblast growth factor receptor 1 (fms-related tyrosine kinase 2 Pfeiffer syndrome)	Targets	-0.21716	0.00708	-0.49787	-0.44900	-0.15878	0.14596	-0.73560	0.12041	0.04946	0.06520	-0.51377	-0.00620	0.73282	0.23469	0.03621	-0.39576	-0.53542	-0.12499	-0.24125	-0.35679	0.15330	-0.20427	0.49635	0.00618	0.15157	0.72494	0.04483	-0.52533	0.03100	-0.07367	-0.05992	0.07876
A_73_106577	GAGAAAACTTTTCTTCCTGGCAGATAGCTTAAAGAGTGGGGTATATAAAATCACAAAATG	XM_581318	XM_581318	LOC538590	Bos taurus similar to Homo sapiens collagen type V alpha 2 (COL5A2)	CTRL	-0.54511	-0.49031	-0.88555	-0.36034	-0.20645	0.10137	-0.95277	0.34721	0.16454	-0.00004	-1.07136	-0.13163	0.66410	0.04916	0.15606	-0.17334	0.08137	-0.72342	-0.42014	-0.68701	0.11397	-0.14594	0.13641	0.51096	0.04175	0.10901	0.11840	-0.31179	0.12633	0.00004	-0.04057	0.31577
CUST_8773_PI390417776	ACTGACGGTGCCCGAGCTCACCCAGCAGATGTTTGACGCCAAGAACATGATGGCCGCCTG	Target1739	NM_001034663.1	TUBB2C	tubulin beta 2C	Targets	-0.19674	-0.05894	-0.11279	0.41550	0.12502	-0.14339	-0.12800	0.53673	0.02152	0.04677	0.20165	-0.00377	0.54079	0.39885	0.00376	0.10769	-0.39616	-0.19661	0.30465	0.05607	-0.20216	0.04611	-0.01328	-0.41922	0.28882	-0.35869	-0.51932	-0.10330	0.65652	-0.21076	-0.06235	0.13565
A_73_118396	CTCAGCAAGAAGCAGCTGCCAAAAAATTCTTTTGACCACCATTTTCATGTGTACATCATG	XM_589028	XM_589028	LMAN1	lectin mannose-binding 1	CTRL	0.04634	0.24112	-0.61286	-0.37430	-0.47183	0.03127	0.00758	0.64737	-0.07484	0.35587	-0.03382	0.48038	0.26792	0.22969	-0.00762	0.88979	-0.30602	-0.38370	0.33603	-0.68295	-0.39872	0.12639	-0.13679	-0.43968	0.05547	-0.27137	-0.32292	0.17852	0.38207	-0.56550	0.46978	-0.13812
CUST_486_PI390417776	ATGGAGACTCCGAAGCATTCTTCTCTCTGCTGTGCCAAAGCTGGTCAGAGGGGGAGAGGA	Target1819	Bos taurus similar to oxoglutarate (alpha-ketoglutarate) dehydrogenase (lipoamide) isoform 1 precursor	BC118106.1	Unknown	Targets	-0.05697	-0.36060	-0.14795	0.25614	-0.04382	0.00859	-0.41581	-0.07484	-0.00864	0.26202	0.11974	0.26550	0.24522	0.01356	0.20290	0.39809	-0.13321	0.09282	0.18746	-0.21248	-0.00903	0.06958	0.11194	-1.10762	0.04403	-0.23006	-0.05631	-0.10891	0.21111	-0.06513	0.19034	-0.03468
CUST_1726_PI390417776	GAGGTCTGGATATGTTAGCAGAAAAACTTCCAAATCTTACACATCTAAACTTAAGTGGAA	Target104	NM_001035074.1	ANP32B	acidic (leucine-rich) nuclear phosphoprotein 32 family member B	Targets	-0.12532	0.49851	-0.33088	0.06324	-0.31081	-0.25822	-0.01408	0.69040	0.36003	0.02759	0.06637	0.15201	0.04597	0.30919	0.00943	0.57960	-0.60645	-0.44621	0.55602	-0.28542	-0.38537	0.04130	-0.35858	-0.38977	-0.00950	0.04662	-1.01727	-0.18333	0.19735	-0.25875	0.47178	-0.03810
CUST_1015_PI390417776	ACCATTTCAGTGTAAAGGCTGTCCTACTCTTCCACTTTGAGAAAGCTTTGACAAACTTTT	Target1351	NM_001034381.1	PSMA4	proteasome (prosome macropain) subunit alpha type 4	Targets	0.14386	0.30695	-0.16243	-0.00243	-0.33703	0.10915	-0.12425	-0.25467	0.19551	0.00242	-0.17382	0.29502	-0.41781	-0.51035	-0.08548	0.41431	-0.41758	-0.17674	0.26230	-0.27837	-0.32272	0.10952	-0.31235	-0.55956	0.51417	0.33563	0.06019	0.07082	0.04766	-0.08767	0.22468	0.22578
CUST_2190_PI390417776	TCAACCAGAAGAAGAAGATGGAGGCAGACCTGTCCCAGCTTCAGACTGAAGTGGAGGAGG	Target1094	NM_174727.1	MYH7	myosin heavy chain 7 cardiac muscle beta	Targets	-0.03108	-0.13625	-0.25622	0.26492	-0.34084	0.10734	0.10528	0.00262	0.30547	0.52189	0.37585	0.33048	0.29417	-0.16106	-0.16038	0.27813	0.03369	0.42940	0.37914	-0.17562	-0.36012	-0.00263	-0.21902	-0.73870	-0.10575	0.11550	0.42906	0.02154	-0.08137	-0.27141	-0.04481	-0.11536
CUST_4281_PI390417776	TGCCATGCAGCAGAAAGTTGTGTGTACAGGTCAAGTGCTCTGCGGAGGATTCCAGGCTCT	Target554	NM_001076848.1	E2F6	E2F transcription factor 6	Targets	-0.46889	0.63582	-0.17659	0.21271	0.07776	0.29332	0.12754	0.41866	-0.05493	0.02541	0.45265	-0.06826	0.00349	0.53615	0.02827	0.91739	-0.30575	0.01694	0.48042	-0.59892	-0.73032	-0.00350	-0.67858	-0.56463	0.18282	-0.46433	-1.17069	-0.03116	-0.14280	-0.74989	0.53209	-0.14973
CUST_7295_PI390417776	AAATGACTGTGCTACCCCTTTTCACATCAAAGAATGGAGAACTACTGACAACGTAGGCCG	Target1700	NM_001113231.1	TMSB4	thymosin beta 4	Targets	-0.14811	-0.00806	-0.38849	0.28068	0.32612	-0.10397	-0.57695	0.34510	0.05990	0.37351	-0.36023	0.13426	0.18354	-0.17389	0.19693	-0.63599	-0.62966	-0.41955	-0.24047	-0.42548	-0.06445	0.23788	0.03959	0.48467	0.16450	0.22974	-0.03964	0.18381	0.46625	-0.35914	0.00801	-0.82559
CUST_3450_PI390417776	TAGACGATACCGTGAATCTAAGAAGATTGACCGCCACATGTATCACAGCCTGTACCTGAA	Target1425	NM_001040516.1	RPL19	ribosomal protein L19	Targets	-0.05436	0.32988	0.18598	0.48995	0.19290	0.10408	-0.00857	0.27426	0.00389	0.19227	0.46658	-0.16366	0.30994	-0.00390	-0.22533	-0.14994	-0.55928	-0.10134	0.28138	0.00780	-0.09459	-0.22422	-0.26854	-0.59573	-0.26779	0.19141	-0.63992	0.10314	-0.24993	-0.20206	0.56649	0.22327
CUST_8424_PI390417776	AAGTTCTAAAGGGCCAAAGGGCAGGCAGGCATTGAGGATGGGCTGCCTAAGGGGCGCGAG	Target507	NM_001100357.1	DGCR14	DiGeorge syndrome critical region gene 14	Targets	0.11792	0.06699	0.06278	-0.11583	-0.01243	0.14439	-0.18370	0.23563	0.14028	-0.11655	0.16372	0.00231	0.77357	-0.35380	-0.53166	-0.72180	-0.72595	-0.17676	0.03130	0.08376	-0.11755	0.02611	-0.33581	-0.75772	-0.64012	0.59596	-0.53732	-0.00277	-0.00231	0.33800	0.58542	0.77016
CUST_743_PI390417776	ATTCTTCTGAAGCAGCACCAAGAGCAGCCAGAGATTGTAACCTCAAGGAAACCACGAGTC	Target1375	NM_001046594.1	PTTG1IP	pituitary tumor-transforming 1 interacting protein	Targets	0.00986	-0.09925	-0.25808	0.19094	-0.07412	0.00187	-0.40160	-0.00188	0.08610	0.29479	-0.24289	0.25208	0.09140	-0.06745	0.01863	-0.01835	-0.21401	-0.33960	-0.07534	-0.33781	-0.37649	0.15004	0.08585	0.17863	0.25972	0.31014	0.07163	-0.38170	0.15108	-0.10735	-0.04970	0.05358
A_73_102736	TTCTGTTGTGAATGCTGCACCCTGTCCTGGTGACAGGAGAACAATGTTGGTGAACGTCCA	XM_867207	XM_867207	LOC615408	Bos taurus similar to Homo sapiens septin 5 (SEPT5)	CTRL	0.63315	-0.40381	-0.56599	0.04036	0.10184	0.06656	-0.49523	0.34398	0.30710	0.14548	-0.04152	0.36175	0.81578	-0.06228	0.61822	-0.61319	0.37879	-0.82849	-0.05580	-0.34337	-0.42546	-0.33424	-0.38669	0.63321	0.67874	-0.38632	0.37797	-0.33945	0.58586	0.13216	-0.61823	-0.38524
CUST_6238_PI390417776	CCTCTTCTGCCTTCAACTTCATACTGCAGAATTCAATGAACGTTTGAGAGATGACGCTAC	Target1562	XM_878103.2	SLC37A4	solute carrier family 37 (glucose-6-phosphate transporter) member 4	Targets	0.20244	0.48592	0.47862	0.13571	0.13923	0.39866	-0.05224	0.31254	0.02595	0.30697	0.16607	-0.17374	-0.07148	-0.53770	-0.34002	0.50899	-0.08919	-0.43368	0.52543	-0.36762	0.20666	-0.02643	-0.22663	-0.97253	-0.23082	-0.54747	-0.39172	0.53537	-0.31075	-0.30848	0.44885	0.93670
CUST_427_PI390417776	GACCAGAGAGAAGATTTTTGTCATGATTTTAAATACACTGACACGCTACTGTTGGTTAAA	Target404	NM_001076279.1		COPS2	Targets	-0.32038	0.20308	-0.14227	0.10236	-0.00947	0.16989	-0.25382	0.31228	0.14333	0.03283	0.07315	-0.18282	-0.04801	0.24171	0.00940	0.39909	-0.18135	-0.64334	0.44611	-0.34381	-0.44552	0.20157	-0.17338	-0.61772	0.22885	-0.29990	-0.30816	0.19346	0.12258	-0.54987	0.38660	-0.05624
CUST_1852_PI390417776	AACAATAAATTCTGGATTGTCAAGAACAGTTGGGGTCCAGAATGGGGCTGGAATGGCTAC	Target456	NM_174032.2	CTSL2	cathepsin L2	Targets	-0.08084	-0.31170	-0.45811	0.08923	-0.32074	0.11181	-0.03693	0.14517	0.03513	0.12074	0.13960	0.15479	-0.03753	-0.08071	-0.20838	0.41149	-0.19136	0.20450	0.35241	-0.02672	-0.35526	0.02623	-0.10473	-0.58519	0.31275	-0.05375	-0.39623	0.12512	0.20908	-0.37998	0.24644	0.09803
CUST_8055_PI390417776	ATCCTGCTGCTCTACTACTTGCTGCGCTCCCCGTTCTACGACCGCTTCTCTGAGGCTAAG	Target1260	NM_001075449.1	PEX16	peroxisomal biogenesis factor 16	Targets	0.23796	0.29724	0.05912	0.00365	-0.10509	-0.23124	-0.14138	-0.00887	-0.04133	0.09532	0.06926	0.21523	0.08807	-0.12631	0.05260	-0.03582	-0.56281	-0.40097	0.22648	0.06399	-0.08859	0.23345	-0.18267	-0.48969	0.09657	0.29555	-0.31822	-0.43487	-0.45811	0.12774	-0.00365	0.35683
CUST_3631_PI390417776	TGACCCACAAGCTGGCTCTGGATTTCGCACTTTCACTCCAAGCCACTTCTGTGTGGCCCA	Target1411	NM_001076933.1	RASL12	RAS-like family 12	Targets	0.29800	0.44200	-0.43382	-0.07266	-0.15171	-0.17844	-0.16122	0.20349	0.38175	0.41401	-0.25734	0.06864	0.51841	0.45502	0.34233	0.13405	-0.12890	-0.62198	-0.05819	-0.06284	0.14134	0.15584	0.52997	-0.74962	0.24491	0.24422	-0.42103	-1.02315	-0.24675	0.05593	-0.22796	-0.07905
CUST_6536_PI390417776	CCGGCTGGGTCCTGTACCACCTGGATAACTACAAGAAGAGCTCAGCAGCATGAAGGCTCT	Target487	NM_001114517.1	COX8B	cytochrome c oxidase subunit 8A (ubiquitous)	Targets	0.37069	-0.35161	-0.03139	0.01444	-0.17070	-0.09576	-0.19725	0.16086	0.16729	0.18920	0.09897	0.38663	0.33481	0.10899	-0.08852	-0.22226	-0.16731	0.10387	-0.13025	-0.32343	0.21122	-0.16620	0.23424	-1.26645	-0.49812	0.38595	0.19549	-0.21726	-0.10892	0.27467	0.34853	-0.01459
CUST_7228_PI390417776	CTTTCCCCAAATCAGGGCTCTGTGACCCAATCCCCCTTCAACGTAGACTTGTCTCCAAAG	Target656	NM_001034223.1	FHL3	four and a half LIM domains 3	Targets	-0.25639	0.19394	-0.10651	0.53033	-0.46538	-0.01003	-0.09311	0.16562	0.20608	0.01855	-0.13933	0.43215	0.23807	-0.12743	0.00996	0.51208	-0.22252	0.37227	-0.09214	-0.74376	0.07749	0.52468	-0.27425	-0.18252	-0.25070	0.10605	-0.72230	0.31944	-0.04910	-0.13416	0.79513	0.43543
A_73_114601	TTGAGATAGTGTTTGCATGTGGTTTGTACAGTGTTGCATTAAGAGAGGGGATTGCACAGA	XM_581602	XM_581602	PDHA1	pyruvate dehydrogenase (lipoamide) alpha 1	Catalog	-0.54107	-0.20976	-0.10499	0.02013	-0.49072	-0.34982	-0.67174	0.14729	0.45444	0.15690	-0.49918	0.89582	0.16141	0.54120	0.22290	1.61401	0.02863	0.07069	0.77984	-1.36483	-0.67893	0.59306	-0.09807	-0.67413	0.28531	-0.44652	-0.96100	-0.02041	0.44041	-0.65252	0.46408	-0.11816
CUST_6011_PI390417776	AACTGTGGAAAAATGACCTTTCCTTAACTTGAAGCTACTTTTAAAATCTGAGGGTCTGGA	Target1641	NM_001035458.1	SUMO1	SMT3 suppressor of mif two 3 homolog 1 (S cerevisiae)	Targets	0.12914	0.31504	-0.22793	-0.03431	-0.15066	-0.02625	-0.12666	0.25788	0.30022	-0.03394	-0.14818	-0.00509	0.04771	0.05665	0.05208	0.36493	-0.40679	-0.20635	0.37959	-0.14038	0.24452	0.36259	-0.02468	-0.55197	0.00507	0.18596	-0.42538	0.03069	-0.13792	-0.01416	0.64347	0.57080
CUST_1544_PI390417776	CACTGAAATGCTGATAATTTTAGTAACCTTTTTTCAAAGCATTGAGGGGGCAAAGATTAC	Target1532	NM_001102188.1	SGCB	sarcoglycan beta (43kDa dystrophin-associated glycoprotein)	Targets	0.14290	0.08959	-0.31229	-0.14411	-0.15354	0.11797	-0.27483	0.40658	0.29027	0.01217	-0.08720	0.27665	0.28068	0.03274	-0.19245	0.47585	-0.23849	-0.32032	0.19301	-0.67307	0.28495	0.47513	-0.01227	-0.65444	-0.12858	0.51342	-0.16676	-0.08628	-0.65529	-0.02452	0.26222	0.23025
CUST_4866_PI390417776	CATCCCTTGGAATGAGTGAGGTCTCAAGAAATATTTAGGTTTTCATTGATGTTCCATATT	Target1159	NM_174820.3	NDUFS1	NADH dehydrogenase (ubiquinone) Fe-S protein 1 75kDa (NADH-coenzyme Q reductase)	Targets	0.17456	-0.65538	-0.29826	0.34094	-0.12786	-0.00674	-0.06285	0.01346	0.26163	0.30387	-0.16603	0.53493	0.28123	-0.30260	0.14118	0.38858	-0.04137	0.06088	0.32542	-0.67743	-0.00188	0.00187	0.19969	-1.20643	-0.27336	0.00722	-0.25303	-0.07438	0.04939	-0.28979	0.14007	-0.03733
CUST_7196_PI390417776	CACTCCGAGAGAAGGCATGTCTTTGGGGAGTCAGATGAGCTGATTGGGCAGAAAGTGGCC	Target1712	NM_001013589.2	TPI1	triosephosphate isomerase 1	Targets	-0.23355	-0.47891	0.09434	0.39381	0.16305	-0.37254	0.14699	0.25099	-0.03361	0.28403	-0.20452	-0.07847	-0.00370	0.23760	-0.10075	0.73345	0.09042	0.00369	0.47924	-0.76046	-0.02809	0.19890	-0.21778	-1.06326	-0.14005	-0.40729	-0.44786	0.48513	-0.05230	0.06115	0.18528	0.10152
CUST_6149_PI390417776	TCTCCTGTCACCCAAGTCCTCCAGCTGCGCTGCCCCGAAGAGTGCAAGATGTTCGCCTGC	Target152	NM_001034692.1	ATP5G3	ATP synthase H transporting mitochondrial F0 complex subunit C3 (subunit 9)	Targets	-0.21289	-0.56760	-0.04980	0.56735	0.14173	-0.25579	-0.45405	-0.00778	-0.32492	0.09491	-0.10350	0.24191	0.42758	0.20849	0.26819	0.70477	0.06690	0.34283	0.29506	-0.44381	0.04535	0.08411	0.00774	-1.37187	-0.28109	0.01403	-0.41097	0.03827	-0.01011	-0.47133	-0.14592	-0.02031
A_73_100285	GTGCTCACAACAGGACTTACTCCAACACACGCTTCTCATTTCCTTGTTTGCTTGGAGTTT	XM_867033	XM_867033	DIABLO	Bos taurus similar to Homo sapiens diablo homolog (Drosophila) (DIABLO) nuclear gene encoding mitochondrial protein transcript variant 1	CTRL	0.02496	0.07400	-0.15488	-0.34648	-0.46602	0.10560	-0.33739	-0.20133	0.40881	0.07414	0.30594	0.41882	-0.22857	-0.28139	-0.09982	-0.05546	-0.31106	-0.21570	0.16932	-0.01895	0.19006	0.32391	0.10005	-0.55833	-0.16762	0.51248	-0.49521	0.13925	0.10761	0.31298	-0.26800	0.01871
CUST_6554_PI390417776	TTTTCTGGGAGACACTGTAAACAGCACAAGAGAACAAGAATAAAGCAGTTATAAGAGCTG	Target122	NM_175797.2	ARHGDIB	Rho GDP dissociation inhibitor (GDI) beta	Targets	0.29792	0.15685	-0.37977	0.40998	0.32780	0.01982	-0.91585	-0.01131	0.07860	0.32575	-0.39204	0.23647	0.01122	-1.00799	0.12529	-0.76857	-0.94164	-0.96067	-0.08855	-0.07081	0.13682	0.05775	0.30265	0.85106	-0.25894	0.38994	-0.21100	-0.11204	0.34489	-0.05306	-0.27834	-0.40980
CUST_534_PI390417776	GCAGTCCTAGAGATGGTCCAGAATCACCAACACCTCCATCCTTGGATGATTCCTCTTCCA	Target759	NM_001045953.1	HAX1	HCLS1 associated protein X-1	Targets	0.19922	-0.08466	0.17921	0.07195	-0.10995	-0.10720	-0.02779	-0.00458	-0.04697	0.10632	-0.08540	0.13721	0.01283	0.28570	-0.12672	0.26798	-0.21816	-0.18203	0.41453	-0.08097	-0.07750	0.00457	0.06426	-0.63485	0.02875	-0.22874	-0.27629	0.04249	0.01769	0.16571	0.26269	-0.01511
A_73_102941	GTCAATGCTCAGAAATTTGCGGGTCAAACCACAGTTTCATGCCCATTGTCCTTGAGTTAG	Bos taurus cytochrome c oxidase subunit II (COX2)	Bos taurus cytochrome c oxidase subunit II (COX2)	NC_006853	Unknown	Catalog	0.18810	-0.41567	-0.21653	-0.05532	-0.31283	-0.25145	0.03648	-0.16663	0.18318	0.31241	-0.07247	0.24785	0.10234	0.03789	-0.22555	0.37217	-0.30452	0.20279	0.15457	0.01644	-0.15388	-0.21541	0.02635	-0.51396	-0.16107	0.01661	0.39727	-0.02021	-0.01663	-0.06776	0.19121	0.05553
CUST_3549_PI390417776	ACAGTGCACACAGGGTGCACGTGTGGGAAAGTGTGCTTCCTAAAGCTGGTGGGCATCACA	Target362	XM_592469.3	CLCN1	chloride channel 1 skeletal muscle (Thomsen disease autosomal dominant)	Targets	0.28039	-0.03339	-0.00633	0.10797	-0.19975	-0.25128	0.29037	-0.16798	0.30009	0.18920	-0.30066	0.50657	0.20733	0.49047	-0.02934	0.21450	-0.07297	-0.13571	0.38125	-0.37771	-0.05439	0.48408	0.17112	-0.46437	0.06328	-0.09776	-0.17134	-0.05068	-0.27790	0.00631	0.25868	0.37392
A_73_119537	AGCTCAGTGATCTTAATTTATGCCCATCACCCGGCCAGAGCAGACTCTGGGCACACGCTG	XM_613603	XM_613603	HS3ST6	heparan sulfate (glucosamine) 3-O-sulfotransferase 6	Catalog	0.15339	-0.44448	-0.25617	0.13171	-0.75317	-0.74519	-0.88497	0.63655	-0.16516	-0.42655	0.22259	0.00000	0.00875	-0.32502	0.15160	0.05683	-0.60187	0.00419	0.15841	-0.06933	0.16363	-0.15920	-0.86226	0.33523	0.34780	0.29374	-0.25767	-0.24996	-0.30868	0.66906	0.28828	0.89927
CUST_2076_PI390417776	CTCTGCAAAAGTAGAAAACAAGTTTGCACAGGTTGTGCTCCAAGATTTAGATAAAAAAGA	Target797	NM_001046388.1	HSPA14	heat shock 70kDa protein 14	Targets	0.01915	0.21104	-0.05855	-0.01930	-0.00108	-0.07619	-0.24182	0.35370	0.23885	-0.02216	0.11226	-0.07238	0.38232	0.39346	0.03042	0.43870	-0.28592	0.00108	0.33795	-0.19919	-0.23014	0.35494	-0.01489	-0.37353	0.02839	-0.22191	-0.18288	-0.16961	0.26889	-0.30098	0.58363	0.11074
CUST_7724_PI390417776	ACCTATAAGAAGCCTTAATTTGCACAGTGCGTGACTCACGGAAGTTGCATGAAAGCCAGT	Target831	NM_174352.2	IGF2R	insulin-like growth factor 2 receptor	Targets	0.14761	0.45445	-0.57465	-0.36954	-0.33876	0.34782	-0.07006	0.40536	0.15187	0.11267	0.30321	0.45392	0.01630	-0.06576	-0.49322	0.53384	-0.35999	-0.14097	0.20216	-0.33986	-0.38628	0.26288	-0.10000	-0.23941	0.03797	0.11982	-0.34698	-0.01648	0.23961	-0.49009	0.58694	-0.14506
CUST_5168_PI390417776	CCTGCCAAGCCTGAGGGCACCTTCAAGCTGGTAGCTATGCTTTGACTTCCTGTTTGAGGC	Target1119	NM_001037453.1	MRPL27	mitochondrial ribosomal protein L27	Targets	0.56916	-0.45460	-0.02891	-0.17837	-0.07922	-0.03807	-0.03000	0.04779	0.00513	0.19015	-0.00515	0.04148	0.16506	-0.08845	-0.15048	-0.12931	-0.39813	-0.03401	0.13214	0.01341	0.55935	0.06761	0.18727	-0.83002	-0.06715	0.54159	0.81785	-0.05978	-0.43964	0.55492	0.12294	0.55535
CUST_709_PI390417776	GGAATGAGCATTGAAATATCAAGGACTCTGGTAATTGTGTTTCCTGAATAAATGTACGTT	Target1016	NM_001075431.1	LIN7C	lin-7 homolog C (C elegans)	Targets	0.02274	-0.10141	-0.37148	-0.31646	-0.44295	-0.21540	-0.19545	0.10988	0.47142	0.17938	0.03027	0.46469	-0.37152	-0.39513	0.04632	0.19658	-0.24713	-0.93713	0.02068	-0.44367	-0.62307	0.26117	0.05861	-0.41411	0.30021	0.14966	-0.01851	-0.16138	0.17480	-0.20234	0.01828	0.11530
CUST_1680_PI390417776	TTCAAAGATTCCTGCCACAAATTCTACCAAGCAGAGATGGAAGAGCTGGACTTTGTCAGC	Target1520	NM_174789.1	SERPINB6	serpin peptidase inhibitor clade B (ovalbumin) member 6	Targets	-0.75485	0.17650	-0.26339	-0.04228	-0.19568	0.00413	0.53865	0.86210	0.20823	0.78023	0.60362	0.06320	0.16106	-0.14098	-0.25915	0.52458	-0.27411	-0.09048	0.98265	-0.28458	-0.62674	0.71436	-0.50422	-0.76048	0.07887	-0.42989	-0.36053	-0.00415	0.01825	-0.87827	0.80134	0.23559
CUST_4563_PI390417776	AGAAGGACCCCTCAGCCCGCAGGTGGGCGGTCTTCCCCAGTAAAGGCAAATAGGAAAAAA	Target957	NM_001102282.1	LOC614661	similar to coronin 6	Targets	0.33629	-0.05061	-0.18656	-0.19044	-0.31371	0.00416	0.01530	-0.32974	0.04486	-0.02904	0.18484	0.27103	-0.12543	-0.12565	-0.01085	0.33436	-0.15428	-0.18989	0.10576	0.15233	-0.04719	0.18328	-0.07288	-0.51356	-0.00418	0.21401	-0.35751	0.12221	0.17940	0.06114	0.37342	0.40287
CUST_4562_PI390417776	ACACACACACACACAGCTCCCAGCCCTCTGCTGTGGCCTTGACTCTAGGAGGAAAACAAG	Target957	NM_001102282.1	LOC614661	similar to coronin 6	Targets	0.12152	-0.11688	-0.26467	0.00671	-0.43479	-0.14430	0.13201	-0.13725	-0.06723	0.04318	0.20234	0.18251	-0.02323	-0.00499	0.03790	0.28342	-0.11113	-0.01645	0.16937	0.00042	-0.10007	0.16660	-0.27664	-0.33947	-0.00042	0.26716	-0.23060	0.30618	0.33504	-0.13380	0.37540	0.33872
CUST_2843_PI390417776	TATTCACCCTCCACTTCCCGTCTCAGAATCTATAAACGTGGTCACCTTCGAAGAGTCCCA	Target1393	NM_001039953.1	PTMA	prothymosin alpha (gene sequence 28)	Targets	-0.03922	-0.32945	-0.79046	-0.06938	0.02509	0.08578	-0.72516	0.27486	0.16985	0.35636	-0.63576	0.55053	0.00107	0.55956	-0.04045	0.78053	-0.26621	-0.63080	-0.08299	-0.46063	0.05356	0.42732	0.41297	-0.00107	0.64028	0.27691	-0.04874	-0.11375	0.38680	-0.22926	0.00390	-0.45579
CUST_5210_PI390417776	TGATCTAGGTAGACAAGAAAGGGTGGTCTCAAGAAAGGGGGTCCAAGGACCGCCCTGGAC	Target753	NM_001034243.1	H15C11ORF51	chromosome 11 open reading frame 51 ortholog	Targets	0.28910	-0.24498	-0.18041	0.14544	-0.22656	-0.05064	-0.08993	0.20323	-0.02760	0.00910	0.01290	0.05345	0.14926	0.33248	-0.17808	0.70616	-0.29912	-0.00916	0.09420	-0.59972	0.20581	0.08832	-0.24633	-0.81906	-0.31428	0.51291	-0.62977	0.10006	-0.15087	-0.03422	0.26634	0.20543
CUST_2720_PI390417776	TTTGCAATCTTGGTCAGTCTGTCGGTGCATCAATAAAAGCAGGCTTTGATTTTCTTTTTC	Target1040	NM_001013587.1	MDH2	malate dehydrogenase 2 NAD (mitochondrial)	Targets	0.26053	-0.22842	-0.42289	-0.10585	-0.03536	0.01327	-0.29055	-0.01339	0.42515	0.35903	-0.02653	0.54900	0.11277	-0.10044	-0.04798	-0.04792	-0.12994	0.18038	0.23309	0.05646	0.32073	0.16922	0.35557	-0.94394	-0.07902	0.36070	0.23990	-0.13340	-0.06804	0.07575	0.08468	-0.19715
CUST_331_PI390482839	ATCAATTATGAAGCCTTTGTCAAGCACATCATGTCAGGGTGAAGCAGAGTCTTCCAGGTG	Homolog83	NM_001002841.1	MYL4	Unknown	Ortholog	-0.02119	-0.34013	-0.00832	0.00827	0.37678	-0.43413	0.24191	0.86824	0.10903	0.11398	-0.22899	0.14745	0.56366	0.32534	-0.32862	0.09673	-0.31208	-0.34999	0.14895	-1.13866	-0.03660	0.11970	0.12521	-0.25197	-0.31152	0.70833	-0.35376	-0.09812	-0.54275	-0.13671	1.18035	0.13778
A_73_102087	TCCCAGAAGCTCGCTCCTCAGCCTCCGCGTGTCCCTATATCCTGATGACCATAAATTAAT	NM_174461	NM_174461	SFRP5	secreted frizzled-related protein 5	Catalog	-0.08493	0.44280	-0.09824	-0.22241	-0.29660	0.50109	-0.50931	-0.09914	-0.47385	-0.15613	-0.28722	0.57451	-0.10070	0.44704	0.52471	0.98803	0.18499	0.41373	0.00000	-0.16017	0.43871	0.80752	1.22300	0.09157	0.68535	1.04683	-0.04155	0.05090	0.53657	-0.22629	-0.31568	-0.32804
CUST_240_PI390417776	AATGGACACGAGATAATGTTAGAGGTTTTAAAGTGATTAAACGTGCAGACTATGCAAACC	Target1830	Bos taurus furin (paired basic amino acid cleaving enzyme)	BC151596.1	Unknown	Targets	0.37423	0.39979	-0.13900	-0.03915	-0.52069	0.32542	-0.32737	0.28169	0.21598	-0.02063	-0.22077	0.50196	-0.18274	0.16231	-0.13522	0.57219	-0.36333	-0.22550	0.39360	0.02034	-0.11992	0.68387	0.20907	-0.53278	0.69985	0.22742	-0.16048	-0.31269	-0.08281	-0.40746	0.58916	0.37820
CUST_1781_PI390417776	GAGGAAAAACAGCTCACACTCACCACCAGTTCCTTTGTCACCTTGAAACCAATGGGGCGC	Target460	NM_001077835.1	CTSZ	cathepsin Z	Targets	-0.04237	-0.13188	-0.35897	0.21903	0.09186	0.43860	-0.55752	-0.09619	0.00956	0.02361	-0.03435	0.05719	0.13191	-0.06156	0.01018	-0.45287	-0.53527	0.17177	0.00308	-0.15359	0.01057	0.36496	-0.07430	0.30967	0.13226	0.39678	-0.47121	-0.11699	-0.05522	-0.00587	-0.00309	0.04659
CUST_1541_PI390417776	AATTATGAGAGCACCAATATGCCGTTGATGCAAACGCAGCAGAACTTGCCACATCAGACT	Target1533	NM_001075145.1	Sgce	sarcoglycan epsilon	Targets	-0.46023	0.62933	-0.56580	1.43841	-0.07876	-0.54256	0.01256	0.64228	-0.20686	0.28770	-0.66635	-0.27559	-0.17382	0.51492	0.10388	0.33259	0.26460	0.06487	-0.12559	-0.61790	-0.63635	0.11531	0.19710	0.65831	0.00000	-0.33625	-0.21280	0.06782	0.58525	-0.75492	0.45078	0.60338
CUST_3509_PI390417776	GAGAAGTTGTGTTGAAGCCAATAATTCAGGACTTAATTCCCTCTCATGTTGTGGTTTTTT	Target1780	NM_174485.3	VDAC1	voltage-dependent anion channel 1	Targets	-0.45296	0.16367	-0.15024	0.34432	0.01690	0.27677	-0.37307	-0.20302	0.17404	-0.21934	0.25147	0.26388	-0.23846	-0.24684	0.16570	1.05328	0.17806	0.48151	-0.14591	-0.33134	0.08844	0.32098	-0.18859	-0.71895	-0.01710	-0.21598	-0.32343	0.65747	-0.09613	0.32722	-0.07160	0.27452
CUST_3138_PI390417776	TTTATACTCCTTAAAACTCTTAATTTTGTCTGAAACCATGCCGGGCTAGCTGAGGGGCGG	Target279	NM_001046249.1	CALM3	calmodulin 3 (phosphorylase kinase delta)	Targets	-0.58773	0.17985	-0.41872	0.11333	-0.42155	-0.59564	0.22736	0.11455	0.56962	0.35534	-0.77690	0.53429	-0.75008	0.89087	0.01201	1.85888	-0.32341	-0.01211	0.51364	-1.83172	-1.30832	0.57437	-0.91964	0.01294	0.20917	-1.74425	-1.53588	0.40445	-0.27007	-1.70266	0.55751	-0.50998
CUST_1283_PI390417776	TTTCAATACAGAGTTTTAATGCAGGGTGACATCCCACAGGGGAGAAGAATGTCTGCAGTG	Target396	NM_001101176.1	COL8A1	collagen type VIII alpha 1	Targets	0.08280	0.00009	-0.55612	0.24403	0.27227	-0.04610	-0.43899	0.79201	-0.22371	0.72565	-0.24677	0.00000	0.89980	-0.41671	0.73509	-1.06001	-0.61209	0.02968	-0.15684	-0.05249	-0.46089	0.21655	0.22520	1.35307	0.25210	0.15946	-0.39125	-0.07812	0.94306	-0.39958	-0.65749	0.69261
CUST_6332_PI390417776	TCCCCTGCTCACTTCCTGCCAAAAGTAGAACAGACGTTTCTGGGAGCTGCAGTCTGTGCG	Target1554	NM_001033625.2	SLC27A1	solute carrier family 27 (fatty acid transporter) member 1	Targets	-0.82761	-0.15037	-0.22646	0.65400	0.73800	-0.06395	-0.00295	0.04648	0.03502	0.62309	-0.07905	0.61426	-0.54288	0.16600	0.00294	0.76685	0.09586	0.22191	0.21608	-0.59172	-0.29612	0.48362	-0.88356	-0.14001	0.21069	0.02711	-0.07159	-0.04365	-0.09741	0.40714	-0.18415	-0.55324
CUST_5153_PI390417776	ATCCAAGAAAACACACAGACTCCAACTGTACAAGAGGAGAGTGAAGAGGAAGAGGTTGAC	Target1120	NM_001014916.2	NACA	nascent polypeptide-associated complex alpha subunit	Targets	-0.02987	0.15656	-0.09050	-0.03075	-0.09970	0.01454	-0.11780	0.10705	0.18986	0.12401	0.29794	0.36554	0.22028	-0.01469	-0.04586	-0.05951	-0.18215	0.29732	0.59184	-0.48979	-0.54696	-0.03086	0.01899	-0.24986	0.10809	0.18604	-0.28251	-0.12977	0.30325	-0.02926	0.24781	0.01774
CUST_1029_PI390417776	CTCAATGCTAACTAAAAAGCTGCACTTCTCTCCAAAATCTAAATGATAGGTGCTATTTTG	Target298	NM_001035419.1	CASP6	caspase 6 apoptosis-related cysteine peptidase	Targets	-0.17150	-0.03071	-0.46146	0.13172	0.24802	-0.09733	-0.39062	0.18858	0.03967	0.26631	-0.25001	0.35011	0.18877	0.33246	0.09397	0.00534	-0.42841	-0.70085	-0.05206	-0.01028	-0.21463	0.18986	0.30040	-0.00536	0.22222	0.22907	-0.18040	-0.08377	0.87331	-0.40976	0.77185	-0.05483
CUST_1576_PI390417776	TCGGTTATTGGTTATGCCAAAGGCACCTCACTCGCATCTGGTTATCAACAAATGTAAATT	Target478	XM_001252310.1	CDKN1C	cyclin-dependent kinase inhibitor 1C (p57 Kip2)	Targets	-0.73716	0.14904	-0.09551	0.22398	0.33529	0.56142	0.05721	-0.16508	0.55706	0.60941	0.05990	0.19900	0.05546	-0.08839	0.42174	-0.32375	-0.93561	-0.55820	-0.13847	-0.38909	-0.00022	0.46688	0.00022	-0.02079	0.19106	-0.15919	-0.48689	-0.48096	0.02111	-0.71969	0.60959	-0.39172
CUST_13_PI390417776	TTTCCTCTGCTGATGTCTAGTGGTTTTATTTCTGTCCTTCTAAGGCAGGATACATGGACC	Target795	NM_001079637.1	HSP90AB1	heat shock 90kDa protein 1 beta	Targets	0.04688	-0.28011	-0.58085	-0.31513	-0.33317	-0.09813	-0.29795	0.31359	0.17464	0.38536	-0.16934	0.18762	0.04641	0.47683	-0.10906	0.35816	-0.23486	0.54944	0.45157	0.37429	-0.32016	-0.11037	0.02289	-0.47668	0.33642	0.03643	-0.20350	-0.05616	0.60478	-0.15223	0.06023	-0.02326
A_73_112053	ATAGACATTTATGAAAACTGTGCAGCTGTGTGCATGTTTGTTTTTATGCTCCTTTTAACG	NM_174486	NM_174486	VDAC2	voltage-dependent anion channel 2	Catalog	-0.09776	-0.05688	-0.09393	0.16100	-0.09804	0.09069	-0.28960	0.32945	0.31200	0.06676	0.19397	0.01605	0.15830	-0.21959	0.03254	0.22762	-0.01623	0.03991	0.65716	-0.37262	-0.05310	0.01902	0.06230	-0.89269	-0.05672	-0.04874	-0.22196	-0.16621	0.13805	-0.19157	-0.08678	0.09221
CUST_5416_PI390417776	ACAAAGAGGGAAGTAAAGGAAGCGACCCATCTTCTCATCCTTTATAAGGCTTCGAGAACA	Target721	NM_001103286.1	GNPAT	glyceronephosphate O-acyltransferase	Targets	0.33659	0.09215	-0.20410	-0.12852	-0.18925	0.15313	0.17705	0.30074	0.33121	0.20249	0.12463	0.04652	-0.05312	-0.02509	-0.38752	0.38163	-0.24467	-0.23674	0.51829	-0.37467	-0.11652	0.16862	-0.02238	-0.60248	0.02203	-0.11964	-0.23701	0.14718	-0.25015	-0.06789	0.37438	0.16151
A_73_116582	ATTTTTTGGCTCAACTGGATGGACAGAGACTTAGGTACCTACCAGTTGGCCATGATGTCT	NM_174557	NM_174557	IGFBP4	insulin-like growth factor binding protein 4	Catalog	-0.48201	-0.10801	-0.26041	0.39191	0.29869	0.68997	-1.09200	-0.19049	0.28845	0.83295	-0.52778	-0.03108	0.14715	0.05897	0.43796	-0.72514	-0.81817	-1.29552	-0.58771	-0.32205	0.33057	0.44668	0.48801	0.03042	0.44452	-0.04317	0.60925	-0.38817	0.04613	0.38347	-0.26247	-0.36323
A_73_119718	GACCTCGCAGTCCCACCCCCTCCGCCGGGTGCCCAACGGCTACCACTGCACTCTGGGGCT	NM_174632	NM_174632	CACNA1B	calcium channel voltage-dependent N type alpha 1B subunit	CTRL	0.07152	-1.35299	0.01357	-0.37879	-0.18266	-0.73011	0.92037	-0.54800	0.49368	0.80000	0.38988	0.37216	0.41663	-2.26500	0.39384	-3.15972	-0.29506	0.63373	0.36895	0.65431	-0.23328	-0.01370	-0.03153	0.20083	-0.13922	-0.09251	0.88394	-0.20131	0.23105	-0.57921	-0.42820	0.29882
CUST_406_PI390482839	CAAAAATTGGAGATATATTGTGCCTATGCTTACGGTGGATGGGAAGAGAGTCCCAAGGGA	Homolog72	NM_153326.1	AKR1A1	Unknown	Ortholog	0.32572	0.16677	0.02518	0.05696	0.18758	-0.45702	-0.21670	0.62787	0.18085	0.18015	0.31104	-0.08884	0.27647	0.02181	-0.00694	-0.17255	-0.51278	-0.16170	0.33892	-0.48271	-0.06566	0.34566	-0.12581	0.00691	-0.27474	0.46307	-0.68864	-0.04032	-0.17358	0.06162	-0.22893	-0.03267
CUST_2112_PI390417776	TATCAGCCAACATCAAGCCCTGTTGGGCAAAATCAGGACTGATGGAAAGATCTCAGAAGA	Target920	XR_027599.1	LOC512953	similar to ATP synthase H transporting mitochondrial F1 complex alpha subunit isoform 1 cardiac muscle	Targets	-0.03254	-0.70313	-0.04102	0.48223	0.25812	0.42485	-0.09059	0.60658	0.12868	-0.12438	0.80152	-0.27990	0.08109	-0.06885	-0.18179	0.29390	-0.56843	0.44457	0.49017	-0.43555	0.21414	0.22551	0.57495	-0.87155	0.18109	-0.16073	-0.24890	-0.35788	0.19993	-0.53303	-0.30080	0.03182
CUST_1070_PI390417776	TTCCTGCACAGCTCCAGGAGCCACATTTGCAGCCTCGTCTGCCTGTCCAGAACCTGCTCC	Target1475	NM_001099042.1	S100A1	S100 calcium binding protein A1	Targets	0.54959	-0.45192	-0.63258	-0.43090	-0.76700	-0.42783	0.21039	-0.00001	0.00001	-0.08871	-0.06706	0.07922	0.43378	0.23906	0.44050	-0.46186	0.08174	0.67762	0.14104	-0.74654	-0.44073	-0.09753	0.17915	0.09925	-0.39878	0.30672	0.06027	-0.45449	0.05121	0.16051	-0.23615	-0.05589
CUST_4865_PI390417776	AAATGGGCCTGTGCGTGCGTGCGTGTGTGTGTACACGTCCATGAATGCTTAGCTGTCAGG	Target1160	NM_001075137.1	NDUFS2	NADH dehydrogenase (ubiquinone) Fe-S protein 2 49kDa (NADH-coenzyme Q reductase)	Targets	0.18090	-0.53749	-0.17182	0.20383	-0.03332	-0.04946	-0.16595	0.06034	0.01543	0.26897	0.07017	0.47240	0.30701	-0.08160	0.04368	0.55937	-0.23829	0.18103	0.30920	-0.11744	0.12582	-0.02389	0.08443	-1.28493	-0.41556	-0.00196	-0.23824	0.04013	-0.22056	-0.02693	0.00196	-0.07265
CUST_6896_PI390417776	TGAACATAGGCTAGAGAAGTGATCCTCTTCTTCCGTCACACTAGTCACTTAGGGATGGAA	Target1224	NM_173948.2	PAM	peptidylglycine alpha-amidating monooxygenase	Targets	-0.57615	-0.31714	-0.43770	0.07928	0.13462	0.59323	-0.78889	0.50852	0.20499	0.62684	-0.14882	0.05456	-0.10110	-0.10011	0.13787	-0.07547	-0.18279	-0.44103	-0.19070	-0.26955	-0.18955	0.21430	0.20853	0.36502	0.00010	0.76328	0.04771	-0.00010	0.14731	-0.08776	-0.30898	0.44263
CUST_8400_PI390417776	ACAACCAAAATATTGGAAAGCACTTAAGCACTCCTCCTTTTGGAAAGACTATATCACTGT	Target872	XR_027857.1	JAK1	Janus kinase 1 (a protein tyrosine kinase)	Targets	-0.54960	0.24204	-0.31290	0.15981	-0.18190	-0.29509	-0.02144	0.50780	0.25021	0.19764	-0.09990	-0.10805	0.51858	0.36809	0.22137	0.97228	-0.45306	-0.45690	0.50025	-0.79011	-0.68576	0.24869	0.02112	-0.04819	0.27102	-0.60290	-0.96736	0.18305	0.38838	-0.75762	0.53759	-0.27007
CUST_4049_PI390417776	TCTGTATTTATTTCCCAATAAAAGAAGGGCTCCCAAAGGCATTCTGGAGACTTATGGAGT	Target570	NM_001083474.1	EIF2B3	eukaryotic translation initiation factor 2B subunit 3 gamma 58kDa	Targets	-0.06536	0.11659	0.09534	-0.42055	0.01540	-0.52803	0.00389	0.49972	-0.18002	0.30056	-0.00390	0.48250	0.22546	-0.62040	-0.29403	0.41095	-0.21036	0.18762	0.43687	0.07088	-0.27713	-0.35222	-0.04516	-0.46717	0.11223	-0.02754	-0.40731	0.53992	1.09397	0.18639	-0.10825	-0.09605
A_73_109196	AAGCGCCAGAAATACGATATCATGAACGTCCGGGCCAGAGTGGAGATGCTGGCCAAGTTC	NM_001001441	NM_001001441	TNNT3	troponin T type 3 (skeletal fast)	CTRL	0.32255	0.02300	0.14274	-0.31653	-0.70169	0.12636	-0.23955	-0.56516	0.08175	-0.64647	-0.27218	-0.30506	-1.07279	-0.06572	-1.30077	0.68153	-1.59593	-0.58671	0.11940	-0.27082	0.29982	0.16058	0.09866	-0.43117	0.23809	-0.02337	0.03959	0.31042	-0.25286	0.28344	0.53947	0.36184
CUST_6319_PI390417776	TTTGGTGCTTACATATTTCAAGCCCTTCAGTCAAACCCTTGCCTATGACAGTATTTTGGT	Target1557	NM_174603.3	SLC2A3	solute carrier family 2 (facilitated glucose transporter) member 3	Targets	-1.63285	-1.01479	-0.41139	0.35455	0.98313	0.29245	-0.15141	0.34670	1.05807	-0.03453	0.26162	-0.28796	0.03372	0.49046	1.48924	0.40936	1.39981	-0.28174	-0.11791	-1.43284	0.67492	0.40065	-1.11763	1.12369	0.21201	-0.80637	-0.66917	-0.38052	-0.23627	0.49919	-0.16198	-1.89722
CUST_7283_PI390417776	CTGTGGGCAGGGGGCCAGGGTCCCCAGGATGTGAACTTGGGTGTGTCCTTGATGAAGGGC	Target1702	NM_001034351.1	TNNC1	troponin C type 1 (slow)	Targets	0.21886	-0.21816	-0.17418	0.08379	-0.30055	-0.10028	0.04029	0.01510	0.10227	0.35893	0.23245	0.22704	0.28751	-0.14621	-0.26342	0.25382	-0.28332	0.27935	0.26305	-0.01526	0.03392	-0.03307	-0.10724	-0.86362	-0.43776	0.19688	0.25294	0.03870	-0.33308	-0.18014	-0.01642	-0.06818
A_73_100440	ACCTGGCCCTCACTTTTCTCGTCTGGTCATTTTGACAACTCGAGTAGTCTTCTTCACAAA	XM_615736	XM_615736	ZNF750	zinc finger protein 750	CTRL	0.29880	0.74279	0.47835	-0.69528	-0.42012	0.63636	-1.18817	0.39938	-0.70595	0.33043	1.73494	-0.09437	-0.13486	0.05272	0.11994	0.15087	-0.79962	-0.76611	0.56399	1.01695	-0.05472	-0.32189	0.16706	-2.00381	-0.26566	1.75619	0.72673	-1.85345	-1.98165	-0.41642	-0.18451	1.05725
CUST_927_PI390417776	ATTTATGCTGAGACCTGCTATTCACTGCATGTATCATTGCCTCTGTGCTGACCTTGTCTG	Target1362	NM_001101077.1	PSMD1	proteasome (prosome macropain) 26S subunit non-ATPase 1	Targets	0.18688	-0.03678	-0.36212	-0.06582	-0.24407	-0.03140	0.12184	0.05714	0.25423	0.22331	0.15853	0.07655	-0.05038	-0.28153	-0.02006	0.32741	-0.23672	-0.12189	0.43588	-0.11141	-0.03530	0.13100	-0.17867	-0.55470	0.09831	0.17039	-1.08265	0.19975	0.30201	-0.18472	0.02344	0.01979
CUST_1038_PI390417776	CTGAGTAAATGAAGCATGCTATGGTATCAGAAGGTATGTTCCTATGTGACAATTTTGTAA	Target296	XM_001256573.1	CASP3	caspase 3 apoptosis-related cysteine peptidase	Targets	-0.36889	0.04389	-0.35797	-0.25209	0.13036	0.24840	-0.61153	-0.38313	0.23256	0.42917	-0.33947	0.19224	0.24529	-0.77093	0.07631	-0.59802	-0.57820	-0.36082	-0.06859	0.21058	-0.33966	0.24297	-0.04527	0.29632	0.18209	-0.06181	-0.62227	0.88024	0.95245	0.28739	0.33825	-0.41141
CUST_8911_PI390417776	GTTGGTGATTATTTTTTATACTGTATGTGCCAAAGCTTTACTACTGTGGAAAGACAACTG	Target671	XM_873679.2	FN1	fibronectin 1	Targets	-0.25556	-0.36742	-0.98876	0.35241	-0.58130	-0.01654	-0.83869	0.31470	0.01635	0.14897	-1.68446	-0.23289	1.02260	-0.10797	0.69416	-0.59314	0.07448	-0.31726	-0.27456	-1.12803	0.20667	-0.08663	0.57198	1.68788	1.02377	0.55683	0.58343	-0.73296	0.46118	0.33167	-0.74647	0.38380
CUST_2755_PI390417776	CTTCTTGGTACAAGTTTGTGACAGTTTATCATCATGCTGTTAGTGTCGCATTCTAAAATA	Target1039	NM_001034628.1	MDH1	malate dehydrogenase 1 NAD (soluble)	Targets	-0.11835	-0.46470	-0.48995	0.03908	-0.12336	0.04783	-0.43281	-0.03564	0.14332	0.18950	0.34303	0.25346	0.37733	-0.74441	0.13151	-0.20209	-0.22310	0.17492	0.31189	-0.29483	0.13254	-0.12089	0.29027	-1.42337	-0.34560	0.03478	0.10749	-0.21778	0.06428	0.05492	-0.31169	-0.13123
CUST_6447_PI390417776	TGGCTGCCAGCCATTCATTTCACCTAAACTGATTTAATGCCTTGTTTTTCTAATACTGGG	Target490	NM_001113321.1	DBI	diazepam binding inhibitor (GABA receptor modulator acyl-Coenzyme A binding protein)	Targets	0.10056	-0.44271	0.01902	0.14615	-0.01562	0.12840	-0.36809	0.13462	0.37418	0.53756	0.17209	-0.10078	0.25952	-0.11500	0.16507	-0.23941	-0.10171	0.19629	0.18855	-0.27593	0.46471	0.07899	-0.16670	-0.70061	-0.09729	0.11318	0.01545	-0.21158	-0.13256	-0.06895	-0.09033	-0.20528
CUST_8699_PI390417776	AGCCCTGCCCCCACAGACTCTGACGCTCAGATTTCCAATAAAACGTGCTTTTCTCTCTTG	Target688	NM_001076410.1	FXYD1	FXYD domain containing ion transport regulator 1 (phospholemman)	Targets	0.28720	-0.32617	-0.18375	-0.11580	-0.29048	-0.21275	0.11016	-0.01374	-0.11388	-0.00338	-0.03146	0.17699	0.02172	0.02615	-0.34293	0.13619	-0.39912	0.00685	0.12614	-0.10922	0.21217	0.03794	0.00337	-0.48716	-0.16031	0.37033	-0.12650	0.11226	-0.25680	0.18736	0.21925	0.34410
CUST_6634_PI390417776	GAACATGGTGTAAATGTGGCAGAGTCCTGATGAAAGATATATCCAAAAAAGGATAACTTA	Target1245	NM_001035435.2	PDHB	pyruvate dehydrogenase (lipoamide) beta	Targets	-0.09525	-0.31883	-0.46690	0.08420	0.03147	-0.24001	-0.38146	0.14569	0.03190	0.07619	0.20551	0.20350	0.32081	-0.18135	0.21595	0.16726	-0.39610	0.30210	0.30979	-0.59181	0.06488	0.15566	0.15682	-1.26673	-0.37394	0.34640	-0.34718	-0.17033	-0.04121	-0.04938	-0.03217	-0.10499
CUST_519_PI390417776	CACTACAGATAGTATGGGACAACTGTATACACACTTGAGAATGACTTATGTAATGAATAC	Target1812	NM_001075429.1	ZNF354A	zinc finger protein 354A	Targets	-0.03759	0.40487	-0.65165	0.07619	-0.27024	0.36048	-0.00454	0.05596	0.43873	0.28037	-0.12967	0.40461	-0.06449	0.24062	-0.29997	0.84295	-0.40840	-0.54399	0.21934	0.00452	-0.32440	0.58221	-0.60667	-0.38811	0.47264	-0.28339	-0.62977	-0.11906	0.60868	-0.37357	0.47817	0.18217
CUST_2644_PI390417776	CTCTGTCAACCTGGATGTGAAGCACTTCTCCCCAGAGGAACTCAAGGTCAAGGTGCTGGG	Target62	Bos taurus alpha B-crystallin (CRYAB) mRNA, complete cds	AF029793	Unknown	Targets	-0.16353	0.17053	-0.19169	-0.00746	0.00743	-0.08786	0.50773	-0.04789	0.41056	0.26151	0.34948	0.11985	0.80932	-0.29138	0.22297	-0.60099	-0.03762	0.89205	0.55184	1.33888	-0.68926	-0.64566	-0.25692	-0.39422	-0.63467	-0.36156	-0.59979	0.88315	2.23516	-0.28026	0.88023	0.39537
A_73_106085	TCCTGCCGCAAGGCAGGCAGAGCAGGAAGGATAGCTTCTTGGGGGGCAATAAAGTCTGTT	NM_001014941	NM_001014941	BCAP31	B-cell receptor-associated protein 31	CTRL	0.67442	-0.11625	-0.14992	-0.48183	-0.30800	0.08311	0.09659	-0.38276	0.37656	0.01835	-0.17744	0.44567	-0.35362	-0.17930	0.07423	-0.08945	-0.01859	-0.19232	0.25062	-0.03950	0.37248	0.25103	0.34250	-0.58262	0.09242	-0.42059	0.11242	-0.14565	-0.15621	0.28090	0.09912	0.18898
CUST_7828_PI390417776	ATTGCTCTTTGGACAGCCTGGCTTTTTGTTGTTTGTATGCCTCTTTCCTCAGTGCCTTTG	Target810	NM_001014911.1	HSPBAP1	HSPB (heat shock 27kDa) associated protein 1	Targets	-0.20929	0.74739	-0.04011	0.44183	1.44109	-0.20828	-0.13617	0.18648	0.34398	0.29064	-0.13559	-0.06758	0.09132	-0.10930	-0.19100	0.40202	-0.11079	-0.08802	0.11767	0.08583	0.09303	1.46022	-0.26533	-0.00597	0.25527	-0.08178	0.00668	-0.33792	0.31106	0.14209	-0.00671	-0.10675
CUST_7560_PI390417776	AGTCTGGAGCAAATGGTTCCTCACTCCCTAGGTCACTTGAGGAGTATGAGTCAGTAATTA	Target616	NM_174095.4	F11R	F11 receptor	Targets	-0.47784	-0.20985	-0.14148	0.31807	0.43184	0.13002	-0.59654	-0.17491	0.53292	0.58183	0.12376	0.47589	0.01111	0.28130	0.43250	-0.25161	-0.01120	-0.92495	-0.08264	0.14492	-0.26618	0.67442	0.29303	-0.38490	-0.07627	-0.03925	0.09806	-0.14315	0.51662	-0.21452	0.15852	-0.63704
CUST_6670_PI390417776	TTTGATGCTACTGCTCCTCGGGGCCATCTGGAGAGCAGTCTCCTGAGCCACCTTGTAGAT	Target188	NM_205805.2	B3GAT3	beta-1 3-glucuronyltransferase 3 (glucuronosyltransferase I)	Targets	0.11675	0.00889	0.02612	0.05837	-0.09162	0.25022	0.08002	-0.06587	0.16615	0.06637	-0.02809	0.17099	-0.12748	0.11766	-0.06430	0.23486	-0.30242	-0.16485	0.22541	-0.18810	-0.24289	0.20339	-0.47337	-0.69481	-0.13567	-0.53713	-0.40798	-0.00894	-0.17871	0.52947	0.27676	0.14878
A_73_114589	GATAAAGCCCAGGAGATTGATGTGTCTGCTCAGATTTATTTGATCAGGAACTTGTCGTGA	XM_865311	XM_865311	GALNT11	UDP-N-acetyl-alpha-D-galactosamine:polypeptide N-acetylgalactosaminyltransferase 11 (GalNAc-T11)	CTRL	0.10173	0.32387	-0.15228	0.09035	-0.08654	0.00091	-0.03167	0.44816	0.33295	0.10438	0.13960	0.07512	-0.00091	0.20206	-0.29768	0.56994	-0.37124	-0.17293	0.53051	-0.54151	-0.15199	0.53595	-0.31400	-0.31405	-0.07085	-0.13678	-0.73574	0.21892	-0.19377	-0.25381	0.70213	0.29193
CUST_6139_PI390417776	TCACGGACAGTATGGTTCCGCCGGTGCAGGTCTCTCCGCTCATCAAGCTCGGCCGTTACT	Target154	NM_176639.2	ATP5I	ATP synthase H transporting mitochondrial F0 complex subunit e	Targets	0.63781	-0.74434	-0.19651	-0.35411	-0.06035	-0.00473	-0.22879	-0.42740	-0.00390	0.16690	0.20069	0.41152	0.25303	-0.61646	0.04107	-0.99928	-0.29685	0.08999	0.00389	0.23357	0.62939	0.01779	0.50384	-1.05562	-0.26637	0.51324	0.20627	-0.23917	-0.06109	0.68453	-0.31229	0.46475
CUST_8285_PI390417776	AGGACAGAGAAGAGAGGTAAGACCTCCAACCTCAGCAGCCTGGCTTGCTCACAGGTGTCA	Target7	XM_867921.2	ACACB	acetyl-Coenzyme A carboxylase beta	Targets	-0.50883	0.40957	0.29336	0.26184	-0.62524	0.08214	-0.28808	0.36587	0.41689	0.03824	0.17306	0.17119	0.06107	-0.03928	-0.25049	0.10029	-0.21590	0.33428	0.47690	-0.92755	-1.02022	-0.33023	-0.32929	-1.09783	0.12815	0.06962	-0.79166	-0.67676	-0.90931	-1.07242	-0.15996	0.64347
A_73_105509	AAGCGAGACGGCACTTTTCTTGTCCGGGAAAGCAGTAAACAGGGCTGCTACGCCTGCTCT	NM_174575	NM_174575	PIK3R1	phosphoinositide-3-kinase regulatory subunit 1 (alpha)	CTRL	0.36262	-0.04420	-0.24487	0.36923	-0.01367	0.20870	-0.52901	-0.02990	-0.14242	0.42578	0.50053	0.43211	-0.57031	0.75912	-0.29437	0.76308	0.09434	-0.07339	0.81883	-1.14976	0.02218	-0.00066	-0.09673	0.33810	0.22816	-0.55977	-0.30716	0.00066	-0.20668	-0.28097	0.51596	0.81609
A_73_119362	ACCCAGTCTTGTCCCCCTTGGCCTTTCCTTCTGACCTTGCCTCATAAAAACTCCGGCTCG	NM_174246	NM_174246	AVPR2	arginine vasopressin receptor 2 (nephrogenic diabetes insipidus)	CTRL	0.00481	-0.31362	-0.35058	0.06647	-0.21684	-0.32532	0.01640	0.07382	-0.02074	0.30650	-0.08979	-0.07582	0.36279	-0.20849	0.21200	0.18646	-0.55722	0.00714	0.07427	0.05219	0.01456	0.03644	-0.20254	-0.59658	-0.39758	0.23771	-0.00483	-0.13793	0.04498	-0.47417	0.19544	-0.13353
A_73_101117	CCAGAGCCCGGGGGTACCCCATCCCCAATTCCTTTCCCCCTTTTAACAAAGGAGAAGAAA	XM_870998	XM_870998	LOC618672	Bos taurus similar to Homo sapiens family with sequence similarity 100 member A (FAM100A)	CTRL	0.28427	-0.01153	0.14354	0.35073	-0.16382	-0.20768	-0.14297	0.26030	0.09727	0.18708	0.13063	-0.10312	-0.26268	-0.14612	-0.48098	0.71859	-0.46763	-0.29152	-0.24782	-0.59564	0.08172	0.43005	-0.09963	-0.53274	0.16230	0.01144	-0.59122	0.52804	-0.20192	0.06578	0.16646	0.30697
CUST_1350_PI390417776	ACCTCGTAAAGTGGTTGGTTGCAGTTGTGTGGTGGTTAAGGACTATGGCAAAGAATCTCA	Target1441	NM_001014387.1	RPS12	ribosomal protein S12	Targets	0.35480	-0.16979	-0.22423	-0.11760	-0.28111	0.00360	-0.16655	-0.14280	0.15449	0.15430	0.11406	0.34008	0.21390	-0.46717	-0.17780	-0.21324	-0.27477	0.05338	0.17502	0.05141	0.45097	-0.08360	0.27446	-0.49830	-0.26675	0.39831	-0.03192	-0.00361	-0.06853	0.37016	0.04592	0.42841
CUST_4644_PI390417776	TTCCTGCAGCAGCTGCCATGGGGGTTTTTTAAATCTCTCCTGACCAATACAACTGGCTTT	Target941	XR_027741.1	LOC534284	similar to senataxin	Targets	0.19756	-0.02211	-0.51451	-0.12645	-0.08499	-0.11421	0.08458	0.06698	0.32535	0.01284	0.10507	0.09594	0.09873	0.00153	0.15602	0.26365	-0.56696	-0.34900	0.49593	-0.43012	-0.11028	-0.00153	0.21355	-0.32077	-0.11996	0.01710	-0.50065	0.15959	-0.63303	0.21878	-0.18280	-0.13841
A_73_111874	GCCTTCTGTCTGAGGAACCAGGGCTTAGAATTTGGGCAGATGTGGGATCAATAAAACTAT	NM_001035041	NM_001035041	GALT	galactose-1-phosphate uridylyltransferase	CTRL	0.23661	-0.53585	-0.39562	-0.06041	-0.09242	0.11841	-0.41360	0.16750	0.20281	0.24236	0.06272	-0.01692	0.22500	-0.36714	0.01672	-0.68126	-0.33424	-0.40061	0.44128	-0.02710	0.22614	0.78592	0.29726	-0.40063	-0.15682	0.57425	0.08629	-0.35188	-0.43066	0.71403	-0.59756	0.21140
CUST_8080_PI390417776	CTGTAGAAAAATAGGTGCAATAATGATCAAAGTTTTGATGTCCTGAGTAATCTTAGGGGA	Target1255	XM_613447.3	PDS5B	PDS5 regulator of cohesion maintenance homolog B (S cerevisiae)	Targets	-0.37823	-0.05870	-0.35183	0.04110	-0.26737	0.03082	-0.40935	0.22225	0.30248	-0.10942	0.22447	-0.09349	-0.03149	-0.35321	-0.09605	0.35772	-0.33902	-0.55854	0.38796	-0.32362	0.23711	0.25306	-0.25236	-0.37084	0.05414	0.34045	-0.51470	0.06218	0.06010	0.86960	0.23594	0.44614
CUST_6134_PI390417776	TACTGCCGCTCTTATAAGGAGCTCAAACACGAGCGGCTCCGCAAGTACCACTGAAGAGGG	Target155	NM_001113719.1	ATP5J2	ATP synthase H transporting mitochondrial F0 complex subunit F2	Targets	0.12521	-0.42250	0.08908	0.45364	0.14164	-0.13475	-0.18666	-0.16650	-0.32362	0.15653	0.21631	0.07585	0.28509	-0.07145	0.10067	-0.17418	-0.15600	0.14261	0.15858	-0.01802	0.05891	-0.23921	0.24557	-1.22351	-0.47217	-0.06929	-0.04130	-0.01255	0.07364	-0.09810	0.01815	0.01244
CUST_291_PI390417776	GCACAGAGTTTGATGCAGCTGTGGATGAACTTTCCCTCAACCCTGGCAGACAGAGGTTTG	Target776	XM_001255831.1	HK2	hexokinase 2	Targets	-0.37084	0.23858	-0.04919	-0.77322	-0.16172	-0.25680	0.11251	0.36453	-0.33328	0.04053	-0.08729	0.36203	-0.36257	1.05258	0.56439	0.55538	-0.40162	0.20319	0.77926	0.10256	-0.04170	0.27151	-0.51548	-0.40777	0.06871	-0.52106	-0.21934	-0.43919	0.88062	-0.45966	0.30538	-0.34852
CUST_5704_PI390417776	GTGCCTGATGTGAATCAATGCAGATTTCTTTATATCGTGTTAGGAATTTACCAGTGAATT	Target1306	NM_001034036.1	PPARA	peroxisome proliferator-activated receptor alpha	Targets	-0.00348	0.17303	-0.16863	-0.37621	-0.75390	0.13571	0.00347	1.07979	0.39472	0.38413	0.30794	0.07702	0.15688	-0.25310	-0.24694	0.04047	-0.31376	-0.04240	0.45742	-0.52139	-0.09254	-0.31637	-0.12084	-0.67556	-0.16746	0.01777	-0.71563	-0.15245	0.06370	0.14031	0.51658	0.16872
A_73_105208	AAGAAGCCAGACATTGTGTGTAGTGTTGCTAGAAATAAGACGAACCCATGCACTCAGGTC	XM_588346	XM_588346	LOC511082	Bos taurus similar to Homo sapiens acetyl-Coenzyme A acetyltransferase 1 (acetoacetyl Coenzyme A thiolase) (ACAT1) nuclear gene encoding mitochondrial protein	CTRL	0.05272	-0.43755	0.00000	-0.12213	-0.32438	0.30431	-0.38664	0.34160	0.50118	-0.05014	1.33663	0.06956	0.18315	-0.21667	-0.16683	0.06390	-0.41150	-0.95118	0.63027	0.79407	-0.08439	0.38678	-0.08064	-0.32438	-0.28873	0.15379	-0.28782	0.27000	-0.24108	0.11437	-0.49681	0.15278
A_73_120715	CATACCCTGCGGAGGATTCATGCCTGTGTTTGTGCTCGGAGCTGCATTCGGAAGGCTAGT	XM_592469	XM_592469	CLCN1	chloride channel 1 skeletal muscle (Thomsen disease autosomal dominant)	Catalog	-0.82023	0.29091	0.05097	0.47040	-0.09017	-0.28601	0.21569	0.17515	0.13539	0.05201	-0.03968	0.15281	0.17538	0.73641	0.04715	0.22329	-0.69498	-0.06755	0.49536	-0.97835	-0.79231	0.44748	-0.74067	-0.50730	-0.17345	-1.06223	-1.36844	-0.07963	-0.58331	-1.13952	0.48031	0.03862
CUST_7794_PI390417776	AAACACTGGCCAGCAGAACCCTTCTTGATAGTTCGCAGGCAAAAGCCAATGTAAAACGTT	Target817	XM_612097.3	HTRA1	HtrA serine peptidase 1	Targets	-0.08752	0.07656	-0.10922	0.62806	-0.07091	-0.08287	0.31031	0.54421	0.74933	0.24610	0.95568	-0.06252	0.24456	0.43586	0.08959	-0.07053	-0.65125	-1.02154	0.22220	-0.00204	-0.13884	0.33266	-0.80758	0.50642	0.22558	-0.46797	-0.60709	-0.00225	0.00203	-0.51523	0.57143	-0.05949
CUST_1176_PI390417776	CTGCTTCTTGCTGCTAGTTTCAAATCGCCAGTATTTTGCTTTTTAAGCAGTTACAATATT	Target1103	XM_590786.3	MYLK	myosin light chain kinase	Targets	-0.37258	0.19351	-0.36411	0.11863	-0.06199	0.24613	-0.14674	0.01615	-0.00483	0.29915	-0.48750	-0.10439	0.32127	0.46870	0.10746	0.26541	-0.49663	-0.07133	0.24219	-0.00045	0.21386	0.61014	0.37750	-0.83228	0.75800	-0.02601	-0.33606	-0.22481	0.26642	-0.59994	0.00045	-0.78951
CUST_2463_PI390417776	ATCAACTTTGCCAGGGTGAGTCAGCCTTGGGGAGTGCACAGCAGAGAAGCAGCCATCTCT	Target1068	NM_001037450.1	MRPL4	mitochondrial ribosomal protein L4	Targets	0.13597	-0.35034	0.05722	0.15038	-0.10157	-0.35199	-0.20986	0.20187	-0.14307	0.11373	0.00720	-0.08268	0.04437	0.09234	-0.23827	0.09363	-0.35470	-0.11716	0.36955	-0.34452	-0.08363	0.07194	0.08635	-1.19529	-0.13870	0.08109	-0.43626	-0.00723	-0.23843	0.04498	0.11865	0.07577
CUST_4380_PI390417776	CACACCCTCGCACAGTCCTGCATGAACTAGCATCTTCATCACTCTCCTCCGGGCATGGTC	Target544	XM_613774.3	DTNB	dystrobrevin beta	Targets	0.22128	-0.35493	-0.42420	-0.18810	-0.34468	-0.04330	-0.52774	0.23250	0.21274	-0.01038	-0.04131	0.44010	0.22548	0.42713	0.04639	0.27532	-0.47945	-0.05805	0.01031	-0.03771	0.31321	0.64970	0.15971	-0.46023	-0.42018	0.19307	-0.07687	-0.76621	-0.75958	0.24212	0.25732	0.15600
A_73_103867	TAGTCTCTGCTGTCTCTTAGTGGATAAGCACACTGGCTTCAAGCATCAGGTGATTTCCTT	NM_173940	NM_173940	MX1	myxovirus (influenza virus) resistance 1 interferon-inducible protein p78 (mouse)	Catalog	-0.10849	-0.85841	-0.95540	0.00000	0.90101	-0.93371	-0.90123	0.65766	-0.69759	0.05583	0.13163	0.34743	0.12185	0.73878	1.75723	0.21155	-0.77307	3.43146	-0.77322	-0.13599	-0.14620	2.40708	-0.37331	-0.48981	2.23876	2.48541	-0.07725	2.68965	-0.10228	-0.56299	0.47488	-0.67517
CUST_4466_PI390417776	ATGTGAAAGATCCTCAGCAGGCCCTCAAGGAGCTGGCTAAGATGTGCATCCTGGCCGACT	Target607	NM_001076385.1	ERCC1	excision repair cross-complementing rodent repair deficiency complementation group 1 (includes overlapping antisense sequence)	Targets	0.10596	0.08726	0.04952	0.19842	-0.00165	0.00164	-0.05742	0.01634	0.03512	0.15953	0.16285	-0.16041	0.00658	0.24540	-0.26276	0.33261	-0.35642	-0.55741	0.12981	-0.43183	-0.44951	-0.01698	-0.18515	-0.80392	-0.11138	-0.48062	-0.86355	0.01631	-0.30932	-0.51280	0.38252	0.03274
CUST_6380_PI390417776	GACACTGGGCCTTTCATTTTACTGTTTAAAAGCTGTAGATTTGTGCAAGAATAAGTTTGT	Target498	NM_001034752.1	DDX39	DEAD (Asp-Glu-Ala-Asp) box polypeptide 39	Targets	-0.00477	-0.08478	-0.09000	-0.23236	-0.17836	0.00475	-0.10082	-0.11313	0.12408	0.01280	-0.03140	0.25978	0.10625	0.09336	-0.16683	-0.06992	-0.40715	-0.31773	0.58751	0.34377	0.07630	0.08910	0.14290	-0.79271	-0.13986	0.12425	-0.47971	-0.02866	0.23284	0.02068	0.54962	0.22796
CUST_7173_PI390417776	CAGCTGAAAAAGATGAACTGTAAATTATACTCTTCCAATTTGGATGCTGTGTGGAGAGGG	Target1717	NM_174700.2	TRA1	tumor rejection antigen (gp96) 1	Targets	-0.27341	0.07287	-0.32735	-0.09491	0.04956	0.06259	-0.19392	0.02370	0.11770	0.12569	-0.09048	-0.11143	0.37177	0.44826	0.23885	0.49945	-0.06335	0.50898	0.19045	-0.02409	-0.59900	-0.10056	-0.20478	-0.17306	0.35792	-0.08329	-0.60257	0.08139	0.70997	-0.65856	0.24202	-0.35579
A_73_121293	AGGAATGTAAAATCTGGAATCTGTTCCCAGCCTTTCGGGAACTGATTGTCTCTCTCACCT	XM_592754	XM_592754	LOC514842	Bos taurus similar to Homo sapiens replication factor C (activator 1) 1 145kDa (RFC1)	Catalog	0.02303	-0.18027	-0.28546	-0.03823	-0.40042	0.09830	0.02029	0.37066	0.42743	0.27723	0.06723	0.34773	-0.15079	0.00016	0.00484	0.10805	-0.06162	-0.10780	0.38530	-0.31637	-0.28986	0.46911	-0.15335	-0.26086	0.08045	-0.18698	-0.23943	-0.00016	-0.22353	-0.11092	0.20623	0.13750
A_73_104728	GTTCTCTTAACTTGGAAAGATAGGTATTAATCTACCGTTCTATTGCTCTCAGAAATCCAA	NM_001025323	NM_001025323	OAZ1	ornithine decarboxylase antizyme 1	CTRL	0.01735	0.17332	-0.25376	-0.13698	-0.23613	0.24007	-0.08053	0.22685	0.29519	0.08115	-0.05807	0.39107	-0.15820	-0.16584	-0.15372	0.06469	-0.23824	-0.14126	0.58303	-0.19454	-0.00376	0.44106	0.06742	-0.36119	0.31309	0.00375	-0.11422	-0.08544	-0.11346	0.09753	0.34325	0.28474
CUST_1263_PI390417776	CCCAGCTGTAGCCACCACATAATTTTATAAAGGGAATAATAAAGTGAATGAAACCGAAAA	Target1450	NM_001033613.1	RPS2	ribosomal protein S2	Targets	0.00255	-0.26200	-0.21945	-0.09200	-0.18994	0.00234	0.02881	-0.08861	0.04201	0.11247	0.05262	0.15807	0.09764	0.00811	-0.18539	-0.18130	-0.29438	-0.00234	0.13134	-0.15107	-0.02959	-0.16356	0.11353	-1.02037	-0.44342	0.25795	0.14547	-0.13082	-0.32690	0.03901	0.31550	0.01496
CUST_8170_PI390417776	GGAGGGGCGTCCCGCCTCCGCCCCCGCCACTGTCTGCCTGGAAGCCAGCAGCCCCGCCCC	Target890	XM_597376.3	KLF16	Kruppel-like factor 16	Targets	-0.22363	-1.56281	0.02568	0.44021	-0.02615	-0.52666	1.06745	-0.43600	0.33239	1.04716	0.32508	0.46249	0.26271	-1.72829	0.20546	-2.16230	-0.36253	1.10119	0.31471	0.69535	-0.49167	-0.17953	-0.18392	0.38193	-0.08944	-0.29143	0.63294	-0.22501	0.16630	-0.96576	-0.08213	0.26605
CUST_1235_PI390417776	AAACTGACTGCTCCCCAGCTTACTGTGTCAAGAGGCAGCCGAGGCCAGGACTCACGGGGT	Target1456	NM_001075589.1	RRP1	ribosomal RNA processing 1 homolog (S cerevisiae)	Targets	-0.30228	0.11209	-0.21337	-0.13264	-0.22196	-0.37273	-0.19491	0.08799	-0.25216	-0.40905	0.01974	0.02203	0.14252	0.31194	-0.15581	0.46799	-0.37122	-0.12929	0.03952	0.08600	-0.02002	0.11247	0.15277	-1.10042	-0.17069	0.10117	-0.32334	-0.49046	0.17453	0.11489	0.47205	0.33523
CUST_3950_PI390417776	GGATGGGTTCCAGCCAACCAGTTGTAATGTTTAAACCTATCTATTTTATTTGTACCTATA	Target1631	NM_001102517.1	STARD8	StAR-related lipid transfer (START) domain containing 8	Targets	-0.29529	0.15157	-0.27659	0.23459	0.05915	0.48552	-0.28333	0.00790	0.50401	0.24077	-0.07955	0.37571	-0.12614	0.00000	0.60846	-0.03616	-0.54610	-0.54635	0.18707	-0.31480	-0.31120	0.24625	-0.29672	-0.49511	0.03341	-0.59920	-0.13767	0.12339	0.33886	-0.45975	0.43153	-0.15232
CUST_6083_PI390417776	TTAGAGGCGGTTTCTATTTAATGGGGTTTGTGCGAACTCTATTCTCGAAGCACCTCCTTC	Target583	NM_001046188.1	EIF4A3	eukaryotic translation initiation factor 4A isoform 3	Targets	-0.21424	0.25069	-0.15010	0.12610	0.02621	-0.13392	-0.21100	0.44831	-0.07748	0.08680	0.17082	0.00536	0.34000	-0.09735	0.22826	0.30953	-0.42469	-0.27385	0.25179	-0.38909	-0.22413	0.17817	-0.29087	-0.44367	0.04369	-0.00538	-0.23123	0.12519	0.25442	-0.32366	0.21218	-0.10467
CUST_3561_PI390417776	ATGTCAAGTTGGCGCACTTGAGCAAGCATCCCAAGTTCGAGGAGATCCTCACTCGCCTGC	Target360	NM_174773.3	CKM	creatine kinase muscle	Targets	-0.18508	0.20731	-0.04685	0.21092	-0.08163	-0.02651	0.10624	0.27209	0.05625	0.40398	-0.03608	0.36147	0.08052	0.41847	-0.25898	0.74393	-0.34597	0.18141	0.18879	-0.35934	-0.27542	0.15101	-0.01577	-0.44815	0.01560	-0.03707	-0.26854	0.13322	-0.35877	-0.59051	0.51616	-0.10743
CUST_5690_PI390417776	GGAGACCTTTACTCCAAGAAGTTGTTGTCATGGTTACCAGTCTCTTAGTCATACCCACCT	Target1669	XM_615445.3	TGFBR2	transforming growth factor beta receptor II (70/80kDa)	Targets	-0.40364	0.32059	-0.55597	0.20079	-0.47758	-0.20390	-0.53962	0.30937	0.29907	0.42877	-0.78404	0.23004	0.02282	0.29145	0.01648	0.39978	0.06928	-0.50881	-0.34309	-0.87832	-0.11758	0.39700	0.34047	0.59209	0.48297	-0.38856	-0.05249	-0.28579	-0.08120	-0.10446	-0.01667	0.21197
A_73_102618	GGCAGGCCCTTGCTGTTAGGGACTTTTCCAAGCCGTTAGATGCTGTTTAAAAACAGAAAT	Bos taurus similar to Homo sapiens TYRO3 protein tyrosine kinase (TYRO3)	Bos taurus similar to Homo sapiens TYRO3 protein tyrosine kinase (TYRO3)	CB167096	Unknown	Catalog	-0.05543	-0.41966	-1.00393	0.02762	0.55930	0.82770	-0.02816	-0.41492	0.13034	0.29183	-0.49908	0.69922	-0.32708	0.05697	-0.23560	-0.06249	-0.80198	-0.33648	0.14176	0.42570	0.57225	0.77352	-0.03987	0.34947	0.03360	0.79783	-0.50388	-0.29004	0.56995	-0.25310	0.15695	-0.45186
CUST_8608_PI390417776	CACCCCCCACCCCGAGAGCCCCGCAGCCCAGATGGAGACGGTCCAGGAGCTGATTCCCCT	Target692	XM_001250461.1	G0S2	G0/G1switch 2	Targets	-0.12874	-1.40966	0.03343	0.16381	-0.11145	-0.56616	0.87884	-0.39185	0.34284	0.73198	0.32758	0.35149	0.22002	-1.38489	0.23025	-1.72171	-0.35218	0.75637	0.33323	0.50984	-0.51099	-0.03422	-0.11215	0.14811	-0.11488	-0.30278	0.57841	-0.13611	0.26761	-0.89620	-0.08859	0.18772
CUST_7292_PI390417776	TTATTGGAATGCACAATTTTTTTATTATGCAAATAAAAAGTTTTAAAACCTGAAAAAAAA	Target1700	NM_001113231.1	TMSB4	thymosin beta 4	Targets	0.36834	-0.02012	-2.03890	-1.13018	0.66678	-0.60955	-0.43214	0.87969	0.58329	0.44112	-0.18058	0.51362	1.03588	-1.29654	0.29324	-0.76104	-0.14178	-0.13887	0.08443	-0.73988	-0.03189	0.56205	0.70065	0.39499	-0.39189	0.46878	0.46755	-0.20146	-0.03217	0.15562	0.01984	-1.19959
CUST_7513_PI390417776	GGAGATAAAGGAAGTGCGCACAGCCTGTCTGCTGAGTTACAATAAAAGCGAGGTCTTGGG	Target983	XM_001252360.1	LOC784605	similar to ADAM15 isoform 6a	Targets	0.24948	-0.13473	-0.57420	-0.09601	-0.31215	0.13243	-0.10239	-0.00543	-0.31824	0.10600	-0.47907	0.66595	0.24430	0.06157	-0.11188	0.24887	-0.76009	-0.17122	0.02734	-0.27612	0.00541	0.17971	0.73441	-0.26675	0.72023	0.34203	0.47723	-0.57338	0.56314	0.56562	-0.22465	-0.10395
CUST_4525_PI390417776	TGCTGTAAACACCCAAGAAAGCCCCTGTCATTGTAACCTGGACCCAGCACCCGGTGACCT	Target601	NM_001076397.1	ENG	endoglin (Osler-Rendu-Weber syndrome 1)	Targets	-0.35146	0.28094	-0.03906	0.22679	-0.05928	0.57346	-0.43000	0.14964	-0.26219	0.55843	-0.42080	0.51668	0.04064	-0.47949	-0.42806	-0.14934	-0.77974	-0.36227	0.13748	-0.04032	-0.40985	0.36115	0.05044	0.16921	0.03803	0.16835	0.25229	-0.23941	0.27023	-0.42101	0.20262	-0.05043
A_73_100841	ATAAGGCAAAAGTACTTTTCTGGTTTTGGGAAACTTCCCATATGTTTTATCCCTGGGTTT	XM_883110	XM_883110	H3F3B	H3 histone family 3B (H3 3B)	CTRL	-0.22438	-0.20329	-0.17114	-0.16130	-0.33534	-0.08537	-0.29708	-0.09622	0.00574	0.02611	-0.67438	0.21298	0.44829	0.00009	0.00150	0.34251	-0.28990	0.17131	-0.25567	0.02090	0.31928	0.30743	0.22185	-0.12304	0.24823	0.33400	0.00938	-0.05170	0.01118	-0.07520	-0.23797	-0.00009
CUST_538_PI390417776	AGGCCTTTAGATTCTTTCCACCTCCCACCCTTTCTCGGTATTAATGGGCTTAGTTGTCTT	Target759	NM_001045953.1	HAX1	HCLS1 associated protein X-1	Targets	0.22371	-0.04363	0.12013	-0.05810	-0.13282	-0.07634	-0.13990	-0.19831	0.04124	0.05375	-0.02216	0.10784	-0.08919	0.27546	-0.29437	0.16307	-0.37949	-0.29509	0.29130	0.03468	-0.05813	-0.02565	0.10565	-0.69670	0.03643	-0.28239	-0.34088	0.07311	0.02182	0.15282	0.21374	0.15217
A_73_103926	TGTTATGATTCTGAACATTTGACTTGGACCACAAGTGAATCTTTCTCCTGGTGACTCAAA	NM_001035394	NM_001035394	LASP1	LIM and SH3 protein 1	CTRL	-0.12299	-0.14760	-0.47019	0.19048	-0.04647	0.17139	-1.02339	-0.34990	0.10892	0.27992	-0.56169	0.32415	0.44200	0.05579	0.15515	0.11880	-0.58556	-0.91596	-0.30045	-0.14181	-0.37842	0.05940	0.56680	0.62115	0.37182	-0.18764	0.27889	-0.61672	0.65227	-0.37243	0.04502	-0.24872
CUST_4040_PI390417776	ATCTTCTACCGCGACGGCGTCTCCGAGGGGCAGTTCCAGCAGGTTCTGCACCACGAGTTA	Target572	NM_205794.1	EIF2C2	eukaryotic translation initiation factor 2C 2	Targets	-0.45358	0.63270	-0.23058	0.35278	-0.11513	0.02172	0.43905	0.52152	0.16693	0.42270	0.22481	-0.18705	-0.03505	0.52146	0.46419	0.51505	-0.25446	-0.14060	0.76908	-0.68745	-0.32113	0.19173	-0.56186	-0.68135	0.19971	-0.50050	-0.59129	-0.12926	0.00000	0.17523	0.52376	-0.13410
CUST_3092_PI390417776	AGCTGAGGTTATTGCTTTTCCTGGCAAACCTAATTAAAATGACAGGAGCCTCTTCATGGT	Target1333	NM_174586.2	PRKAG1	protein kinase AMP-activated gamma 1 non-catalytic subunit	Targets	0.11615	-0.27708	-0.25691	-0.26262	-0.27890	-0.15457	-0.25047	0.00702	0.10680	-0.08282	0.11377	0.32482	0.05532	-0.00250	-0.15301	0.07490	-0.19681	-0.01184	0.37525	-0.20058	-0.14103	0.16693	0.18132	-0.60546	0.00249	0.02737	-0.15851	0.03547	-0.07593	0.27695	0.08306	0.17502
CUST_3523_PI390417776	ACCGCTTAGGTTGTATCCTTTCATTGCCAGCCTCTCAGGTCAGTTTCTGTAAAAGAACAA	Target367	NM_001076300.1	CLNS1A	chloride channel nucleotide-sensitive 1A	Targets	-0.05496	-0.23691	-0.40708	-0.33776	-0.32648	0.19156	-0.48028	0.03837	0.22031	0.03807	-0.00613	0.00610	0.13763	-0.14877	-0.43236	0.17391	-0.09645	-0.10613	0.40241	-0.04305	0.02727	0.37348	0.07315	-0.95107	0.13853	-0.10623	-0.17664	-0.06007	0.03567	0.00998	0.23090	0.34153
A_73_100589	TCTGGCAGCTACCTCCCTTGAGAAACTAAGAACCTGGGATAGAAAGGGGACATTTATGTA	NM_001035465	NM_001035465	IRF5	interferon regulatory factor 5	Catalog	0.24380	-0.22420	-1.01467	0.54479	0.31581	0.33966	-0.38020	-0.05450	-0.06540	0.37679	-0.78225	0.24446	0.81245	-0.56486	1.68409	-0.32195	-0.33714	-0.73312	-0.32766	0.50398	-0.13473	0.05251	0.20772	1.68509	0.69521	0.75170	-0.17413	-0.19601	1.52238	-0.22322	0.42273	-0.11650
A_73_112100	ACAAGTGTATATGCCCAGAGGCTCCCACTCATAACTGTTTGGTACTGTGGCTTCTTACTT	Bos taurus similar to Homo sapiens Notch homolog 2 (Drosophila) (NOTCH2)	Bos taurus similar to Homo sapiens Notch homolog 2 (Drosophila) (NOTCH2)	BM251532	Unknown	Catalog	-0.29180	0.17025	0.16932	0.93160	-0.57115	-0.14513	-0.65654	-0.00700	-0.12909	0.07404	0.15212	0.01265	0.24585	0.12169	-0.20951	0.28225	-0.45083	0.00470	0.59091	-0.37064	-0.07937	-0.00471	0.24355	1.17761	0.22484	0.48780	-0.15388	-0.46670	-0.02072	-0.09269	-0.40857	0.15146
CUST_532_PI390417776	TTGTCCTTTTGTTCAACACAGAAGAATCAGGCTGGATTGAGAAACTGCTGAAAATACTTC	Target1810	NM_001100372.1	ZNF184	zinc finger protein 184	Targets	0.17233	0.32766	0.17229	-0.31815	-0.13719	0.38572	-0.12545	0.01474	0.25792	0.72491	0.18745	0.23995	-0.73759	-0.00648	-0.49246	0.22736	-0.03542	-0.05664	-0.44456	-0.37391	-0.34966	-0.12427	0.00000	-0.49576	-0.00883	1.60989	1.01973	-0.40120	-0.50347	0.30854	0.93238	0.07769
CUST_2418_PI390417776	CTCTGTAATAGTTATGTGCTTCTCTTTGTAGCTACTTGCCTAGGATAATCACTTTATAGA	Target86	NM_174239.2	ALDH1A1	aldehyde dehydrogenase 1 family member A1	Targets	-0.09780	0.08314	-0.54370	0.07749	-0.15957	-0.09329	0.08734	1.23624	0.49915	0.49748	0.35053	0.23484	0.33545	-0.25834	0.50300	-0.01489	-0.00533	-0.58684	0.10869	-1.13489	-0.48018	0.00531	-0.39096	-0.43633	0.13884	-0.11329	-0.47077	0.37280	0.38426	-0.71454	0.32861	-0.50740
CUST_1217_PI390417776	GTGGTTTAAGCTGTATTGAACTAAATCTGTGGAATGCATTGTGAACTGTAAAAGCAAAGT	Target1459	NM_001075138.1	RTN4	reticulon 4	Targets	0.07594	-0.09915	-0.19039	-0.01856	-0.21076	-0.18465	-0.17852	-0.01214	0.17227	-0.22746	0.01204	0.07157	0.06757	-0.44389	-0.10875	0.14108	-0.27878	0.12200	0.21054	-0.39384	0.28760	0.15222	0.01910	-0.56537	-0.39648	0.34569	-0.18965	0.03981	-0.41031	0.50071	0.28864	0.69296
A_73_107337	ATGATTCATTTGCCGGGTTTTTAAATGTTTTCACAACACTGTTAATGGAACTTTAGCTGC	XM_590865	XM_590865	LOC513213	Bos taurus similar to Homo sapiens PAX interacting (with transcription-activation domain) protein 1 (PAXIP1)	CTRL	-0.10944	-0.00743	-0.57899	-0.11430	-0.46648	-0.00512	-0.07756	0.37671	0.08640	-0.11926	-0.09599	0.26564	0.10828	0.03520	0.06292	0.39717	-0.43852	-0.55892	0.15360	-0.34566	-0.16450	0.37057	0.07031	-0.65829	0.16767	0.08997	-0.36805	-0.07033	0.29852	0.00510	0.41852	0.15663
CUST_7142_PI390417776	CTTCCCCCTGCTGGTTCCATACTGGGAGAAGACATTTAACATCGACTTGTCAGCCCCGCA	Target300	NM_001077877.2	CASQ1	calsequestrin 1 (fast-twitch skeletal muscle)	Targets	-0.24504	-0.31883	-0.22828	0.27809	-0.14215	0.17628	-0.05104	0.31063	0.06718	0.18687	-0.18139	0.00583	0.17114	0.22980	-0.00762	0.61420	0.02147	-0.00585	0.15282	-0.74693	-0.18861	0.30418	-0.61838	-0.17176	0.05205	-0.23033	-0.34124	0.21627	-0.18628	-0.59999	0.44153	0.09015
CUST_8313_PI390417776	ACATATCTACTATATACCCCTTCCACTAGATCACGAGCTTAATTACCATGCCGCGTGAAA	Target1	EU177868	EU177868	Unknown	Targets	-0.35945	-0.06430	-0.09383	0.49270	-0.54324	1.05419	0.45851	-0.02257	0.30742	1.19444	0.63440	1.33728	0.43029	-0.00394	-0.00699	-0.17410	-0.58972	1.17391	0.49714	0.51604	-0.54793	1.03324	-0.73368	-1.52462	-0.71231	0.00393	-0.89261	0.31105	0.66220	-1.25450	0.04416	-0.25950
A_73_120284	AAGGAAGTAGCGTGAGGTGTGTAGAACTAGTAACAGAGAAAGGACCACAAGTCTGAAGTC	NM_001012282	NM_001012282	GPAM	glycerol-3-phosphate acyltransferase mitochondrial	CTRL	-0.20096	1.80053	-0.43794	-0.37428	-0.80619	0.92763	-0.25424	1.56804	-0.19072	0.28767	0.65077	0.78003	2.23680	1.42856	-0.70432	2.03854	0.24785	1.38754	0.79900	-0.49797	-1.12737	-0.04914	-0.44770	-0.94861	0.59746	-0.18671	-0.41669	0.45689	0.42445	-1.63388	-0.07604	0.04752
CUST_6027_PI390417776	CTATGTTCTTTTGATACGTTTACCTTCTGTTTTTCTCAAATAAAGTTTGAAGCCACCGCC	Target227	Bos taurus heat shock 27kDa protein 1 (HSPB1), mRNA, complete cds	BT021550	Unknown	Targets	0.36213	-0.13524	-0.48205	-0.35644	-0.11921	0.05478	0.44745	0.02946	0.26449	0.13011	-0.03542	0.20409	0.31424	-0.20849	-0.12860	-0.09036	-0.31676	0.44524	0.41471	0.59277	-0.03007	-0.41673	-0.03715	-0.27827	-0.49614	-0.03812	-0.28731	0.32187	0.63794	0.06906	0.75813	0.54872
CUST_7493_PI390417776	AAGAGACTCCAGTCACAGGGGCCCACCAAGCCCCCACCCCCGAGAAAGCCACTGCCTGCT	Target985	XM_001252427.1	LOC784605	similar to ADAM15 isoform 6a	Targets	0.02851	-1.10467	-0.02909	-0.05481	-0.13452	-0.57424	0.73143	-0.44752	0.32692	0.72612	0.23330	0.30877	0.30882	-0.92109	0.32301	-0.79992	-0.27179	0.69639	0.26129	0.38629	-0.43208	-0.09062	0.10749	0.10458	-0.15806	-0.09337	0.95633	-0.25556	0.12135	-0.61588	-0.19881	0.21928
CUST_8368_PI390417776	TCAATAAACAGCTTCATGCCTTTGTAAGTTATTTCATGTTTGTTTGTTTGGGTGTCCTGC	Target875	NM_001077827.1	JUN	jun oncogene	Targets	-0.40188	0.19458	-0.30657	-0.15725	0.13673	0.23069	0.85284	0.40651	0.65743	-0.29670	0.36433	0.60770	0.30166	-0.71560	0.10932	-1.25484	-0.69404	0.14997	-0.38837	-0.62096	0.80099	-0.40801	-1.29202	-0.05192	-0.83280	0.04913	-0.44827	-0.05086	-0.39644	0.53117	0.21218	0.05364
CUST_2_PI417605307	TGCCCCCCTCCCATCTAGGGAGACCTGTGCATAGTGTAGATCGGAGTGCACAGCCTCCTG	NM_001113302.1	NM_001113302.1	SREBF1	sterol regulatory element binding transcription factor 1	Targets	0.08866	0.00830	-0.21471	-0.10961	-0.63467	0.31994	0.03533	0.50538	0.15967	0.36082	-0.04262	0.10506	-0.00835	0.64123	-0.13153	0.23289	-0.64889	-0.03688	0.33623	-0.21387	-0.32673	-0.69872	0.13385	-1.12995	0.46029	0.49369	-0.19927	-0.66944	-0.68001	-0.01290	0.34482	0.62514
A_73_104252	CTCTTCTGTGTATCCGAGCCACATTGTATATTCTGCTGCCACGGCTTCAATAAAAGCGAT	XM_588830	XM_588830	LOC511486	Bos taurus T-cell receptor alpha chain constant and 3' untranslated region (TCR@)	Catalog	0.47983	-1.31887	-1.14848	0.81843	0.96072	-0.85527	-1.17065	0.24914	0.22162	0.91577	-1.44587	0.32287	-0.37361	-1.29382	0.99816	-0.83028	-1.25932	-0.96305	-0.67438	0.23733	-0.09296	0.71600	0.08733	2.89253	1.06124	0.77385	-0.22735	0.61141	0.70151	-1.38383	-1.11541	-0.81256
CUST_1177_PI390417776	CTGTTTTTGACTTCTCTGCTAGTGTTACAGGTGAAAATAAATCATTAACTTGAACCAGGT	Target1464	NM_001046589.1	RNF4	ring finger protein 4	Targets	0.08835	0.06760	-0.51155	-0.45148	-0.35089	-0.08602	-0.00720	0.16220	0.43216	0.16787	-0.25027	0.41986	-0.23172	0.09841	0.45853	0.45530	-0.21986	-0.24025	0.37030	-0.65515	-0.20154	0.39428	0.26450	-0.28035	0.35300	-0.32757	-0.48829	-0.12455	0.44322	-0.41999	0.19093	0.00717
A_73_105296	CAAAGGTGTATGGGCCTAAGTTTGTTGCTACATTACCAACTTATTTAAAGTATTTTCTGG	NM_175787	NM_175787	NDUFB6	NADH dehydrogenase (ubiquinone) 1 beta subcomplex 6 17kDa	Catalog	0.00200	-0.45490	-0.31516	-0.21804	-0.15938	-0.17182	-0.33597	0.02604	0.16039	0.07853	0.03700	0.41590	0.12184	-0.37064	0.02047	-0.05408	-0.12147	-0.07379	0.34550	-0.34073	0.08506	0.16625	0.28675	-1.28546	-0.18351	0.04152	-0.00201	-0.15914	0.04026	0.06870	0.11126	-0.04988
CUST_335_PI390417776	GTTATGGTTTATTTTCCAAGAGTTGATAAAGCAAGAGAATGCCTTGCTGCATGTTATGTA	Target771	NM_001046106.1	HIBADH	3-hydroxyisobutyrate dehydrogenase	Targets	0.17771	-0.11690	-0.36160	0.08122	-0.21655	0.08806	-0.20005	0.31183	0.29459	0.13171	-0.10945	0.31538	0.06535	0.30010	-0.09149	0.73084	-0.22289	-0.23491	0.14878	-0.56798	0.02520	0.21623	0.02026	-0.85985	-0.10866	-0.02504	-0.23786	-0.02829	-0.26592	-0.02055	0.34477	0.04089
CUST_673_PI390417776	ACGACTATCGCCAGAACCATCAACGAAGTGGAGACCCAGATCCTGACGAGAGATGCGAAG	Target32	NM_001034635.1	ACTN2	actinin alpha 2	Targets	-0.18135	-0.25672	-0.70611	0.14299	-0.45742	0.06149	0.51106	0.42064	-0.05420	0.60479	0.66911	0.24431	0.60071	-0.04490	-0.16973	0.23319	0.04078	0.49220	0.64396	0.13843	-1.07227	-0.22186	-0.62367	-0.58591	-0.08530	-0.47271	-0.17251	0.19430	0.76207	-0.40501	0.57956	-0.04197
CUST_6048_PI390417776	GTAATGTAATATGCCCGTTTAACCAGCATATGCCTATTCTCAGGAGAGAGTAATTCATTT	Target224	NM_001034352.1		BOLA1	Targets	-0.18095	0.09222	0.48451	0.22299	-0.01310	-0.22531	-0.02009	0.87223	0.11326	0.36629	0.78062	-0.15581	-0.34024	0.52039	-0.08386	1.31692	-0.22999	0.01298	0.45480	-0.09656	-0.09811	0.62550	-0.27680	-0.38877	-0.03180	0.04870	-0.10045	-0.09990	0.38926	-0.60527	0.30545	-0.24124
CUST_8449_PI390417776	CTAGGATCAACAAAAGGAATTATACCATGCGACCATACAGCTGCACTTACAGGCCAGTCA	Target867	NM_001034729.1	IFRD1	interferon-related developmental regulator 1	Targets	-0.98519	0.21432	-0.57949	-1.29474	0.02148	-1.29004	-1.12794	0.71529	-0.32941	-0.45969	-0.09222	0.31574	1.30032	0.95830	0.26241	0.41805	0.55936	1.80680	0.58889	-0.22445	0.14505	-0.73545	-0.27397	-0.43839	0.05107	-0.26437	-0.11269	-0.02180	1.43524	-0.30970	0.06720	0.30513
CUST_871_PI390417776	AAGCCAGAAGATACCACCATCCCTTCCACGGAGCTGGCCAAACAGGTCATCGAGTATGCC	Target1366	NM_001035111.1	PSMD8	proteasome (prosome macropain) 26S subunit non-ATPase 8	Targets	0.04002	0.24692	0.11358	0.16957	-0.05567	0.21203	-0.12754	-0.08114	-0.01118	0.19633	0.47726	-0.21456	0.18042	-0.17355	-0.14765	0.05606	-0.43059	-0.05738	0.25288	0.19250	-0.18500	-0.13673	-0.27699	-0.85494	-0.21762	0.01109	-1.14573	0.29033	0.49649	-0.31149	0.36584	0.36143
CUST_4948_PI390417776	GAAACTGCAGCTGCGCTACCAGGAGATCTCCAAACGAACTCAGCCTCCTCCCAAGCTCCC	Target1143	NM_176658.2	NDUFA7	NADH dehydrogenase (ubiquinone) 1 alpha subcomplex 7 14 5kDa	Targets	0.22994	-0.38372	0.11171	0.00193	0.09721	0.16923	-0.27184	-0.29472	-0.19289	0.11427	0.25606	-0.02015	0.13981	-0.27799	-0.20427	-0.50805	-0.20095	0.05262	0.13752	0.03897	0.21550	-0.19322	0.23947	-1.16046	-0.26732	-0.02806	-0.00193	-0.17044	-0.14173	0.13000	0.14392	0.40698
CUST_2679_PI390417776	CACCGGGTACTTTTTGCTTTTGCCAAGATTGCACTATTATAGGACCTTATATTGTTATTA	Target1045	NM_001012999.2	MET	met proto-oncogene (hepatocyte growth factor receptor)	Targets	-0.11244	-0.05759	-0.66500	0.10860	-0.70317	-0.14430	-0.69159	0.27321	0.50677	0.34179	-0.07405	0.97363	-0.50220	0.46150	-0.30477	0.98489	-0.43263	-0.25403	-0.00645	-1.01127	0.57553	0.80764	0.11703	0.48908	0.16410	-0.03159	-0.93137	0.21147	0.00642	-0.04338	0.33133	0.03907
CUST_6312_PI390417776	GGGTATTATACCCACAGGCTTTTGACCAACTAAGGGCAAGAGGGATTTGAAAGGCTGCCT	Target1558	NM_174604.1	SLC2A4	solute carrier family 2 (facilitated glucose transporter) member 4	Targets	0.01530	-0.11207	0.35406	0.32218	-0.09045	0.22922	-0.09999	0.29825	-0.27064	-0.27955	0.13358	0.06005	0.09194	-0.16283	-0.13067	-0.11992	-0.19060	-0.65102	0.82821	0.32854	-0.01546	-0.48415	0.03440	-1.12586	-0.19694	-0.51814	-0.49793	0.03137	0.24219	0.70308	0.62841	0.82789
CUST_2189_PI390417776	AAGATGGAGGGTGACCTCAACGAGATGGAAATCCAGCTCAGCCATGCCAATCGCTTGGCC	Target1094	NM_174727.1	MYH7	myosin heavy chain 7 cardiac muscle beta	Targets	-0.19438	-0.03613	-0.33479	0.39167	-0.32195	0.24180	0.19026	0.05026	0.39188	0.70899	0.56823	0.37489	0.41648	-0.34073	-0.00416	0.20838	0.17072	0.62123	0.61071	-0.37350	-0.60051	0.20638	-0.26252	-0.72263	-0.03231	-0.00324	0.38765	0.00323	-0.02772	-0.36034	-0.13847	-0.10154
A_73_112646	TACCAACCAGGCCACCTTTGGCGGAGAATCCTGTATATAGTGAATGAGAGCCTCTATTAA	NM_205817	NM_205817	NDUFA9	NADH dehydrogenase (ubiquinone) 1 alpha subcomplex 9 39kDa	Catalog	0.01856	-0.39282	-0.10659	0.07709	-0.10149	-0.20868	-0.22599	-0.21289	-0.02971	0.08485	0.12758	0.23117	0.24627	-0.07864	0.16656	0.13805	-0.23319	0.28467	0.24210	-0.29244	-0.00400	0.00577	0.23210	-1.17635	-0.28902	0.17154	0.00399	-0.17041	-0.00851	0.08533	-0.07075	0.02659
A_73_107713	CCAGGCAGTCTGTCCTGGGTCCTCCCCTATATACTCACCACCAATAAATCAGACCATGAA	XM_867764	XM_867764	LOC615844	Bos taurus similar to Homo sapiens endoglin (Osler-Rendu-Weber syndrome 1) (ENG)	CTRL	-0.02094	0.44894	-0.04019	0.26719	0.00313	1.02345	-0.28713	-0.07994	-0.01641	0.60843	-0.19225	0.53337	0.18544	-0.48213	-0.08180	0.06400	-0.54448	-0.45906	0.11127	0.25735	-0.19408	-0.00313	0.22964	-0.38777	0.15248	-0.02153	0.55567	-0.02673	0.36406	-0.26320	0.18259	0.07650
CUST_4168_PI390417776	GAGCACAAACTCTTTCAAACATCAGTATATACTAGAGAATTTTCTGTTTCACTTGCTCTC	Target564	NM_001098377.1	EID1	EP300 interacting inhibitor of differentiation 1	Targets	-0.37874	-0.22221	-0.23957	-0.20287	0.06375	-0.33054	-0.11962	0.58725	0.05779	0.27885	-0.01857	-0.14853	0.08528	0.48042	-0.04096	0.78551	-0.29384	-0.23683	0.20597	-0.57349	0.01285	0.45586	-0.12947	-0.69865	0.05714	0.20094	-1.68692	0.48803	-0.01297	0.05158	0.03520	0.26367
A_73_108600	CTACAGTTACTTGTGTACCTGATATTTTCTACTTACTAAAAATTAAACTCCGCAAGGGCA	NM_001034482	NM_001034482	CDIPT	CDP-diacylglycerol--inositol 3-phosphatidyltransferase (phosphatidylinositol synthase)	CTRL	0.21333	0.00300	-0.56450	-0.32657	-0.15508	0.13279	-0.16837	0.13331	0.59052	0.10024	-0.01689	0.43697	0.14007	-0.23301	-0.02123	0.01734	-0.28995	-0.31045	0.67796	-0.05959	-0.08065	0.32717	-0.00300	-0.32503	-0.02094	0.19231	-1.09662	-0.23601	0.16477	0.09843	0.33553	0.16679
A_73_102673	TAGCACCTGCCTTAACTCTTGCCTTTAGTGTGTTCCTGAATTTCATTCAGTGGATTAAAT	NM_001015640	NM_001015640	MRLC2	fast skeletal myosin light chain 2	CTRL	0.25046	0.10057	-0.73176	-0.14693	-0.77428	0.06202	-0.07841	-0.27353	0.14463	0.51385	0.33639	0.22418	0.36951	-0.73896	-0.36262	-0.24533	-0.02629	0.33505	0.13067	0.11161	-0.27345	-0.40937	-0.28072	-0.84358	0.02582	-0.15308	-0.06927	0.80391	1.04091	0.48120	0.07578	-0.33856
CUST_994_PI390417776	TGGGATATTGCCCACATGATCAGTGGCTTTGAATGAAATACAGATGCATTATCCAGAACT	Target1355	NM_001034266.1	PSMB4	proteasome (prosome macropain) subunit beta type 4	Targets	0.18535	-0.07429	-0.09659	0.13380	-0.18823	-0.05975	-0.09376	0.00330	-0.08747	-0.03903	0.16216	0.05233	-0.00331	-0.04653	-0.26167	0.19591	-0.41308	0.04560	0.22256	0.10801	0.01337	0.09548	-0.01539	-0.89191	-0.06026	0.47078	-0.41816	0.08277	-0.04206	0.01821	0.24748	0.16948
CUST_1438_PI390417776	ACACCAGAAATTTGTCATTGCCACCTCCACCAAAATCGATATCAGTGGTGTGAAAATCCC	Target1436	NM_001031756.1	RPL6	ribosomal protein L6	Targets	-0.11374	0.04190	0.06070	0.21429	-0.04044	0.08056	0.15867	0.03933	0.18651	0.26963	0.33489	-0.28065	0.22325	-0.24351	-0.27082	-0.17130	-0.45417	-0.05285	0.39082	0.10228	-0.22798	-0.28762	-0.25649	-0.44116	-0.18323	-0.36073	-0.33041	0.26848	0.08822	-0.31195	0.40957	0.19917
CUST_6311_PI390417776	ATAAACACTGGGCTGGGAGGAGCCTTCAGATATTTTTGTATATGTTTGAAAAAGCAGGGG	Target1558	NM_174604.1	SLC2A4	solute carrier family 2 (facilitated glucose transporter) member 4	Targets	0.08919	-0.29195	0.22123	0.29761	-0.19962	0.19344	-0.15611	0.05200	-0.25142	-0.26320	0.06361	0.14905	0.04089	-0.20042	-0.09285	-0.22560	-0.04209	-0.74780	0.77179	0.35208	0.08251	-0.44226	0.11433	-1.14305	-0.16879	-0.40453	-0.34567	-0.13098	0.06237	0.61214	0.49006	0.74135
A_73_112394	CCTCCCAGATAGACCCTGCTTCAGCCTTCCCCTCCAGCAGAGGAATAAAGGTTTTCCATT	XM_586176	XM_586176	S100A5	S100 calcium binding protein A5	Catalog	-0.02959	-0.69750	-0.18610	0.03679	0.01777	-0.37077	-0.38031	-0.08236	-0.20769	0.67845	-0.22521	0.45123	0.04490	-0.11765	-0.00520	0.31088	-0.65063	0.14372	-0.14355	0.07426	0.36823	0.13408	-0.11949	-0.55956	-0.13014	0.92834	0.19399	0.14193	0.31136	-0.05757	0.00518	0.40644
CUST_3723_PI390417776	TTTACAGAACTGTTTACTTGATGCTGACTCAAGAGACAGAAGAATAGGAAGGATTGTGGT	Target1768	NM_174210.1	UCP3	uncoupling protein 3 (mitochondrial proton carrier)	Targets	0.55357	0.52454	-0.61624	-0.59979	-0.69713	0.36218	1.05987	0.86515	0.19011	0.58514	0.77483	0.80074	-1.04943	-1.02697	-0.63462	-0.54189	-1.28962	-1.32695	0.68614	0.45002	-0.80735	0.36559	-0.21902	-2.39547	0.21630	0.93633	-0.65811	0.45123	-0.70362	-0.54865	-0.22759	0.33661
CUST_5941_PI390417776	AAAGGCACATGTGACCCATCACCCCATCTCTGAGCGTGAGGTCACCCTGAGGTGCTGGGC	Target231	NM_001040532.1	BOLA	MHC class I heavy chain	Targets	0.33797	-0.42486	-0.63420	1.05159	1.27832	-1.17844	-1.41361	0.20944	-0.58007	0.55647	-0.93099	-0.35395	0.66777	0.27895	0.56608	0.14818	-0.08279	0.56760	-0.74454	-0.34841	-0.31118	0.90177	-0.48805	1.14291	1.42453	0.06906	-0.32503	0.19214	0.78298	-1.05544	-0.13917	-0.07253
A_73_119450	TATGCTTTTCAGAAAGAGACTTGGCAGCATGATATTAGCGCTTAGACCCAGACCAAATTA	XM_864311	XM_864311	GDAP1	ganglioside-induced differentiation-associated protein 1	Catalog	0.80883	0.71137	-1.05895	0.36591	-0.20075	-0.02929	0.53957	1.31947	-0.00654	0.55586	-0.28444	1.00531	0.01654	-0.05954	-0.36976	0.00651	-0.07837	-0.76776	0.68121	-0.92799	0.15700	0.59430	-0.62649	0.89650	0.51396	-0.00970	-0.03730	0.95140	-0.08875	-0.15919	0.38129	-0.24936
CUST_8282_PI390417776	GGAACGGTGCGTGGAGGAAACTACCAGGAAATGTGTGGAATAAATTATTTTTGGAAGGAA	Target7	XM_867921.2	ACACB	acetyl-Coenzyme A carboxylase beta	Targets	0.02793	0.28952	-0.26107	-0.14607	-0.38498	0.61763	-0.17095	-0.39415	0.14014	0.30897	0.32234	0.59125	-0.22898	-0.19732	-0.38771	0.25641	0.10841	0.01144	0.35869	-0.08366	-0.27965	0.02489	0.14024	-0.88894	0.43594	0.28979	-0.42014	-0.32059	-0.82764	-0.25300	0.08731	-0.01153
CUST_6713_PI390417776	AATTATTAACTCGAGAAGCAGCGTCACGGACGTTTTCATCTCTCCACATTGAACGATGGG	Target180	NM_001045943.1	ALG5	asparagine-linked glycosylation 5 homolog (S cerevisiae dolichyl-phosphate beta-glucosyltransferase)	Targets	-0.23377	0.03865	-0.13443	0.20969	-0.20523	-0.03971	-0.20272	-0.08410	0.07644	0.05129	0.04792	0.24664	-0.07197	0.19993	-0.22952	0.34640	-0.19022	-0.07742	0.36430	-0.10653	-0.22019	0.07958	-0.14918	-0.32767	0.10458	0.13456	-0.53965	0.11127	0.15695	-0.18633	0.16391	0.21982
CUST_8513_PI390417776	AGCTTCATGTCCACATTGTCTTTGATGGTAACCGTGTGTTCCAAGCACAGATGAAGCTCT	Target859	XM_590441.3	ITGB1BP2	integrin beta 1 binding protein (melusin) 2	Targets	-0.19654	-0.36500	0.00118	0.39272	-0.07832	-0.00118	-0.30866	0.60861	0.54986	0.22369	0.40363	-0.05022	0.50745	0.01130	-0.06205	0.55217	0.35602	0.27076	-0.15845	-0.85909	-0.12861	0.25231	-0.21123	-0.42318	-0.07878	-0.35165	-0.08413	0.30928	-0.09554	0.10642	0.18339	0.01298
CUST_5527_PI390417776	TCTGTTGGACTTGATCACCTTTTTTGACGAGTATCACAGTGGGCATATTGACAGAGCCTT	Target1198	NM_001098921.1	NUP93	nucleoporin 93kDa	Targets	-0.08023	0.14626	-0.54787	-0.04368	-0.03437	-0.10665	-0.05754	0.37670	0.33191	0.18312	0.03357	-0.05831	0.24407	0.39492	0.16651	0.89591	-0.08970	-0.13002	0.68424	-0.42420	-0.29757	0.77114	-0.23744	-0.26238	0.15479	-0.32521	-0.56653	0.18721	0.60517	-0.25546	0.40921	0.11991
CUST_1671_PI390417776	TATTTATAGCCCAGTGCTTTCTCATCTGTGAGATGGAATTGAGCTGGGGATTCAGCCAAG	Target1522	NM_001046063.1	SERPINH1	serpin peptidase inhibitor clade H (heat shock protein 47) member 1 (collagen binding protein 1)	Targets	-0.64645	-0.02072	-0.47487	-0.09185	0.38656	0.10008	-0.68471	0.05988	0.09061	0.34604	-0.64980	-0.18117	0.40969	1.04374	0.17751	-0.22321	0.03060	0.90884	-0.28340	-0.76604	-0.65292	-0.17676	0.14529	0.11832	0.29328	-1.27331	-0.20085	0.00810	1.00700	-0.80093	0.06457	-0.00815
A_73_120797	ACCCACAGAATTATACCAAAGTATTTTCGGGTTGAATTTCTTATTTCTGCCATCTGTTGG	NM_001034050	NM_001034050	ATP6V0E1	ATPase H transporting lysosomal 9kDa V0 subunit e1	Catalog	0.25732	-0.00153	-0.27892	-0.20911	-0.19377	0.08094	-0.32896	0.02246	0.19347	-0.06554	-0.05735	0.10521	0.10781	-0.29674	-0.03564	-0.22090	-0.24151	-0.24393	0.27672	-0.03891	0.37375	0.25031	0.08424	-0.23248	0.06636	0.59807	-0.05334	-0.05137	0.00153	0.25388	0.01688	0.30528
[truncated: 7,551 more rows]
