# Supplementary material for: Does growth path influence beef lipid deposition and fatty acid composition?
Source: PLoS One. 2018 Apr 3;13(4):e0193875. doi: 10.1371/journal.pone.0193875 (PMC5882120; doi:10.1371/journal.pone.0193875)
Supplement: S2 Table — (XLS) [file pone.0193875.s002.xls]

## Sheet: Sheet1
Gene Name	Ad Average	CG Average	t-value	P-value	FDR	Fold-Change	ProbeID	Sequence	TargetID	Accession	Symbol
AB257561.1	0.246583	-0.326606	3.62889	0.00104688	0.0470824	1.48781	CUST_1921_PI390417776	AAGGTGGAGATTCTGCGGAGCGCCATTAACTACATCGAGCGGTTGCAGGACCTGCTGCAC	Target1864	Bos taurus MRF4 mRNA for myogenic regulatory factor 4	AB257561.1
AB257561.1	0.30968	-0.330441	4.41647	0.000120267	0.0317139	1.55846	CUST_1920_PI390417776	AGAAAATCTTGAGGGTGCGGATTTCCTGCGCACCTGCAGCTCCCAGTGGCCAAGTGTTTC	Target1864	Bos taurus MRF4 mRNA for myogenic regulatory factor 4	AB257561.1
AB257561.1	0.246593	-0.340371	4.10085	0.000289206	0.0320422	1.50208	CUST_1922_PI390417776	AATCAACGAGGCCTTCGAGGCACTGAAGCGACGGACTGTGGCCAACCCCAACCAGAGGCT	Target1864	Bos taurus MRF4 mRNA for myogenic regulatory factor 4	AB257561.1
AB257561.1	0.187733	-0.391901	3.84884	0.000577492	0.0370706	1.49447	CUST_1919_PI390417776	TGATAACTGCCAAGGAAGGAGGGACAAGCATTGATTCATCGGCCTCGAGTAGCCTTCGAT	Target1864	Bos taurus MRF4 mRNA for myogenic regulatory factor 4	AB257561.1
AB257561.1	0.263021	-0.420995	3.85112	0.000573924	0.0399972	1.60661	CUST_1923_PI390417776	ACTGTCCCGGCCAATGTCTGATCTGGGCTTGCAAGACCTGCAAGAGAAAATCTGCCCCCA	Target1864	Bos taurus MRF4 mRNA for myogenic regulatory factor 4	AB257561.1
ACACB	0.106427	-0.400795	3.24527	0.00288115	0.0634121	1.42131	CUST_8285_PI390417776	AGGACAGAGAAGAGAGGTAAGACCTCCAACCTCAGCAGCCTGGCTTGCTCACAGGTGTCA	Target7	XM_867921.2	ACACB
ACACB	0.100678	-0.162097	2.16803	0.0382179	0.173912	1.19978	CUST_8282_PI390417776	GGAACGGTGCGTGGAGGAAACTACCAGGAAATGTGTGGAATAAATTATTTTTGGAAGGAA	Target7	XM_867921.2	ACACB
ACACB	0.216433	-0.161545	3.18108	0.00340027	0.0658337	1.29952	CUST_8283_PI390417776	ATGTAGGGGAGTCCCTGCGGGTTTGGGAGGGACGATACATCGATGACTAGCTACAACCCA	Target7	XM_867921.2	ACACB
ACACB	0.140545	-0.193363	2.80675	0.00870805	0.0949916	1.26042	CUST_8284_PI390417776	GTCCCGAGACTGATGGGAGTGGGTAAGAGTCCATGCGGCTTTGGGAACCGATTTCTTTCC	Target7	XM_867921.2	ACACB
ACACB	-0.0525353	-0.127155	0.442249	0.661481	0.80669	1.05308	A_73_112803	TGATGACAACTCCTCCGATGAAGATGCTGGTGCTGCCCTGTTCCGACAGTCTTCCCGGAA	XM_618063	XM_618063	ACACB
ACACB	0.25063	-0.150878	3.61507	0.00108643	0.0470824	1.32089	CUST_8286_PI390417776	CCAGCGTAGGTGGTGTGGGCGCAGTGAGGGGTGGGAGAAAGAGAAATCAGCCTCTCTCGT	Target7	XM_867921.2	ACACB
ACLY	-0.169317	0.201338	-2.61702	0.0137606	0.113764	-1.29294	CUST_924_PI390417776	GCATCCTTAGCCATTGTTACAGAGTATGGGAAGTGGTAATTTAAAATGTAAACTTGTAAC	Target16	NM_001037457.1	ACLY
ACLY	-0.244474	0.182231	-3.68655	0.000896519	0.0436437	-1.34416	A_73_111688	AGTTTGCATCTGTAATCCATAAAGATTCCAGGCAGCTGCCACCTCAGTCTTTCCTCTGTA	NM_001037457	NM_001037457	ACLY
ACLY	-0.222521	0.207665	-3.78517	0.000686662	0.0469192	-1.34741	CUST_921_PI390417776	CAGCTGCCACCTCAGTCTTTCCTCTGTATTATCATAGTTTGGTTTAAATAAACTATATAG	Target16	NM_001037457.1	ACLY
ACLY	-0.177244	0.0814841	-1.79103	0.0833835	0.261009	-1.19642	CUST_925_PI390417776	TGTTGTGTGTTAGGAGTTTGGTATCTCCCCAAAATGTTCCCTGTTGCATACCAGTGTCTG	Target16	NM_001037457.1	ACLY
ACLY	-0.229578	0.191491	-3.45351	0.00167041	0.0559254	-1.33892	CUST_923_PI390417776	CAAAGCAAAAAGCTGTGAAATGTCTTGTGTCTTATGTTCTCTGTATTTATGCACCTGACT	Target16	NM_001037457.1	ACLY
ACLY	-0.245789	0.128014	-2.99028	0.00552332	0.0846618	-1.29576	CUST_922_PI390417776	TTTGTCTGTTATTGACTCTTCTCCAACCAGTTTGCATCTGTAATCCATAAAGATTCCAGG	Target16	NM_001037457.1	ACLY
AIFM2	0.052086	-0.270675	2.18383	0.0369277	0.173912	1.25072	CUST_2549_PI390417776	TAGCCGCCAACCTGGTGATTGTCTGCAACGGCATCAGGATCAACACTTTGGCCTACCGCA	Target71	NM_001040556.1	AIFM2
AIFM2	0.158748	-0.236909	3.70463	0.000853867	0.0423448	1.31554	A_73_102114	AAGAGCCGGGACCTGTTGGTCTCCACGAGCTGGAAAACCATGAAACAGTCTCCACCCTGA	NM_001040556	NM_001040556	AIFM2
AIFM2	0.0681473	-0.0744894	1.40764	0.169517	0.36775	1.10392	CUST_2548_PI390417776	GAAAACCTACAAGCCAGGTTCCCTGACATTCCTCCTGGCCATGGGGAGAAATGACGGCGT	Target71	NM_001040556.1	AIFM2
ALDOA	0.0972733	-0.107902	2.72346	0.0106638	0.104098	1.15283	CUST_2350_PI390417776	AGCCAGCGAGTCCCTCTTCATCTCTAACCACGCCTACTAAGCCGACGTGTTCTAAGGCTG	Target91	NM_001101915.1	ALDOA
ALDOA	0.0300393	-0.0783341	1.39892	0.17209	0.379627	1.07801	CUST_2349_PI390417776	TTGTCTGTGTACGCTAACTCCACCGTTTCCAGCCTACTGCCAATAAACAGCTATTTAAGG	Target91	NM_001101915.1	ALDOA
ALDOA	0.178109	-0.166515	3.87452	0.000538443	0.0372095	1.26982	CUST_2351_PI390417776	AGAAATATTCTCACGAGGAGATTGCCATGGCAACTGTCACAGCGCTGCGCCGCACAGTGC	Target91	NM_001101915.1	ALDOA
ALDOA	0.115447	-0.0823412	2.46084	0.0198356	0.133629	1.14694	CUST_2348_PI390417776	AAGAATACGTCAAGCGAGCCCTGGCCAACAGCCTTGCCTGCCAAGGAAAGTACACCCCAA	Target91	NM_001101915.1	ALDOA
ALDOA	0.126522	-0.158126	3.09044	0.0042876	0.0710839	1.21811	CUST_2352_PI390417776	ACATCTACCTGGAAGGCACCTTGCTGAAGCCCAATATGGTAACCCCAGGCCACGCCTGTA	Target91	NM_001101915.1	ALDOA
ALDOA	0.090532	-0.0872782	2.31809	0.0274473	0.159135	1.13117	A_73_100160	GTGTTGTCTGTGTACGCTAACTCCACCGTTTCCAGCCTACTGCCAATAAACAGCTATTTA	XM_868071	XM_868071	ALDOA
ANXA2	-0.32841	0.271671	-4.22969	0.000202403	0.0320422	-1.5158	CUST_1689_PI390417776	CACTTTGCCTCTCGAGTACTGTGTCATAAACAGATGAATAAACTGAATTTTTACTGTTGG	Target108	NM_174716.1	ANXA2
ANXA2	-0.132393	0.371444	-3.81587	0.000631715	0.0389345	-1.41798	CUST_1690_PI390417776	CTCTTTATAGCCAAAGAAATGAACATTCCAAGGATTTGGAAGTGGAATCTATGATGTGAA	Target108	NM_174716.1	ANXA2
ANXA2	-0.117451	0.302239	-2.83339	0.0081572	0.0949916	-1.33764	CUST_1692_PI390417776	CTGATTAGAATCATGGTCTCGCGCAGTGAAGTGGACATGTTGAAAATTAGATCTGAGTTC	Target108	NM_174716.1	ANXA2
ANXA2	-0.0660113	0.399138	-3.39488	0.00194969	0.0572564	-1.38046	CUST_1691_PI390417776	AAGAAAAAGTACGGCAAGTCCCTGTACTACTATATTCAGCAAGACACCAAGGGCGACTAC	Target108	NM_174716.1	ANXA2
ANXA2	-0.283364	0.249239	-4.02246	0.000358978	0.0346204	-1.44654	A_73_103246	AGGATTTGGAAGTGGAATCTATGATGTGAAACACTTTGCCTCTCGAGTACTGTGTCATAA	NM_174716	NM_174716	ANXA2
ANXA2	-0.158063	0.254731	-2.51176	0.0176264	0.129712	-1.33126	CUST_1693_PI390417776	TTCAGTGCATTCAGAACAAGCCCCTGTATTTTGCTGACAGACTGTATGACTCCATGAAGG	Target108	NM_174716.1	ANXA2
ANXA5	-0.208627	0.167294	-3.7703	0.000714921	0.0469192	-1.29767	CUST_1619_PI390417776	AAACATTCCTGATGTGAAAGTCACTCGGAGAAAAGTCATATGAATAAAACATGTTACCAG	Target110	NM_001040477.3	ANXA5
ANXA5	-0.170857	-0.0162712	-1.09013	0.284337	0.502872	-1.1131	CUST_1622_PI390417776	GTCTTCCTGAATTTCTCATGGGTGTATGTCTAGAAAACTTACTTGATTTACGTATTGAAC	Target110	NM_001040477.3	ANXA5
ANXA5	-0.101233	0.0654394	-1.05457	0.300043	0.517753	-1.12247	CUST_1623_PI390417776	TGACAGTGTTATCAGTTGACAACTGAATTGTCAAAAGTTATTAAAAGTTGACTTTTGGTT	Target110	NM_001040477.3	ANXA5
ANXA5	-0.189825	0.0987141	-3.28229	0.00261723	0.0670904	-1.2214	CUST_1620_PI390417776	CGTTCTCATTTATTGGTAGCATATTTATGTGGGCTAACACTAGTTGCTTATTGGAAAAGT	Target110	NM_001040477.3	ANXA5
ANXA5	-0.15591	-0.0614929	-0.708878	0.483873	0.68179	-1.06763	CUST_1621_PI390417776	GAAAAGCATGAAATAACAACACTGCAGAATGAATTTCCTGTGCGTAGGGGATGAGGGAGG	Target110	NM_001040477.3	ANXA5
ARPC5	-0.233393	0.203413	-2.84053	0.00801525	0.0993955	-1.3536	CUST_6522_PI390417776	GACCGGTGCTTATGAAAAATTATTATTATTCAGTAGCTCTAAAACAAACCACCTGAATGC	Target126	NM_001035447.1	ARPC5
ARPC5	-0.260159	0.142138	-3.01146	0.00523663	0.0823779	-1.32161	CUST_6524_PI390417776	GAGGTGTATAACTAGTATTTAATATGTCCTATAAATGTCGTCTTCAGTGTTCTTCAGGGT	Target126	NM_001035447.1	ARPC5
ARPC5	-0.149029	0.164423	-2.42043	0.0217661	0.138943	-1.24268	A_73_112649	CGACACCAGTTTTGTAATCACTGACTTGTGTGAAAACTGGTGTAGAAATTCTGTAAACTC	NM_001035447	NM_001035447	ARPC5
ARPC5	-0.215022	0.192899	-3.59241	0.0011544	0.0573023	-1.32677	CUST_6523_PI390417776	CCTCAAAGGATTTGGTTTGGATCCAAATACATACACATTCTGTATTTTAGGTCAGTGTTT	Target126	NM_001035447.1	ARPC5
ARPC5	-0.287423	0.175705	-3.81633	0.000630926	0.0423448	-1.37853	CUST_6520_PI390417776	GTGTGAAAACTGGTGTAGAAATTCTGTAAACTCTTTGCTGTTTTTGATACCTGCTTTTTG	Target126	NM_001035447.1	ARPC5
ARPC5	-0.325519	0.111086	-3.45761	0.0016524	0.0488686	-1.35342	CUST_6521_PI390417776	AAGCGGGAAATCAACGTATCTAGTATTTACATCCGACACCAGTTTTGTAATCACTGACTT	Target126	NM_001035447.1	ARPC5
ATF4	0.198744	-0.246342	3.14241	0.00375495	0.0675629	1.3614	CUST_6687_PI390417776	TTAGTTTAGAGCTATGCAGTGAAGTGGTTATCCCTGAAGGAGATAGCAAGCCAGACTCCA	Target185	NM_001034342.1	ATF4
ATF4	0.044376	-0.0855906	1.29687	0.204561	0.434791	1.09427	CUST_6684_PI390417776	GTCAGGAGTATGTGCGCTTGTATATAGAAGGCTGAAGCTGTGTTTTAATAAATTATTTTG	Target185	NM_001034342.1	ATF4
ATF4	0.0568473	-0.133871	1.78299	0.0847098	0.274472	1.14133	CUST_6685_PI390417776	TAAAGATCAGATAGAAGAGGTTCGCAAAGCAAGGGAGAAGAAAAGGGTCCTCTAGTTAGG	Target185	NM_001034342.1	ATF4
ATF4	0.174899	-0.183296	3.63562	0.00102816	0.0470824	1.28182	CUST_6688_PI390417776	TACTAGGTACCGCCAGAAGAAGAGGGCGGAACAGGAGGCCCTCACTGGTGAATGTAAAGA	Target185	NM_001034342.1	ATF4
ATF4	0.157385	-0.227617	2.78155	0.00926113	0.0973882	1.30586	CUST_6686_PI390417776	TCCTCAATGCATAAAAGAGGAGGATGCCCCCTCAGATAATGATAGTGGCATCTGTATGAG	Target185	NM_001034342.1	ATF4
ATG9A	0.0945853	-0.172614	2.79142	0.0090406	0.198685	1.20347	CUST_6386_PI390417776	GCGGAAAGGGGTGGGGGACCGTGTACAGCTTGACAACCTTTAATAAAGAAGGGACTGACT	Target135	NM_001034706.2	ATG9A
ATG9A	0.185334	-0.206986	3.5753	0.00120843	0.0487165	1.3125	CUST_6388_PI390417776	TGTGGAAGCTTTAGCTCCCAGCTCCCCTCATGCTATCTTTTGACACTAAGAAGGAAGGTT	Target135	NM_001034706.2	ATG9A
ATG9A	0.0668093	-0.0955647	2.09551	0.0446686	0.093989	1.11913	CUST_6389_PI390417776	ATCACTGGCATGTTTGCCACTTGCTCCCCTTCTGTTCCTTTGCTCCCCCCTTCTGTTCAG	Target135	NM_001034706.2	ATG9A
ATG9A	0.163609	-0.187689	3.13426	0.00383405	0.0684308	1.27571	CUST_6387_PI390417776	TGCTGCTTATTGTACCCCGTACCACCTGCACATGGGATGGAAAGGGCCGGAGTGTGACTT	Target135	NM_001034706.2	ATG9A
ATG9A	0.124582	-0.161893	2.87751	0.00731647	0.0865775	1.21966	A_73_110192	TTGAACTACGCAGCCGAACTTACAGCGGAAAGGGGTGGGGGACCGTGTACAGCTTGACAA	NM_001034706	NM_001034706	ATG9A
ATG9A	0.252465	-0.116916	2.89701	0.00697144	0.0867598	1.2918	CUST_6385_PI390417776	TCTAAACTGTGGAGCAGGGATGGAAAGTCTTTGCTGTCTTCTCCAACATTTTAGGATGGG	Target135	NM_001034706.2	ATG9A
ATP1A2	0.225911	-0.202226	4.00849	0.000373034	0.0340292	1.3455	CUST_6379_PI390417776	TTGAAATAACGAGTCATTGCCTGGGGCTTAGAAAACGAAACGGGAAACCATATTAATTTG	Target136	NM_001081524.1	ATP1A2
ATP1A2	0.185393	-0.14891	2.85389	0.00775593	0.0918912	1.26077	CUST_6378_PI390417776	GGCCTGATGAATTTGAGATTTATTGACCATGGACAAAGGTTTATCTTGCACAATGAATAA	Target136	NM_001081524.1	ATP1A2
ATP1A2	0.103393	-0.127059	2.34391	0.0258993	0.154296	1.1732	CUST_6376_PI390417776	ATAGTGAATGCATGGGCTAATTATCATCTGCTGTGTTTGTTAAAGAAGCATCTGCAAGAC	Target136	NM_001081524.1	ATP1A2
ATP1A2	0.123021	-0.167434	2.86559	0.00753509	0.0927696	1.22303	CUST_6377_PI390417776	GTAGCACATGTAGTCTCCTAAAACAGTACTTTTTGGACACTTTAGGAATATCCATTTAGA	Target136	NM_001081524.1	ATP1A2
ATP1A2	0.159225	-0.0777565	2.5532	0.0159986	0.123772	1.17852	CUST_6375_PI390417776	CTTTACTTGGTGACCTTTTGTAAGACATTAGTTTGAGGCAGTATGTATGTACTTGAAAAC	Target136	NM_001081524.1	ATP1A2
ATP1A2	0.151323	-0.0548024	2.12664	0.0417891	0.188695	1.15359	A_73_104331	CAAGACCTTTACTTGGTGACCTTTTGTAAGACATTAGTTTGAGGCAGTATGTATGTACTT	XM_866536	XM_866536	ATP1A2
AUP1	0.148265	-0.120699	3.51205	0.00143029	0.0460333	1.20494	CUST_6950_PI390417776	AGAGACCTAGCCAGGACTGGCTGTGTAGACTTGACCATCACTAATCTGCTTGAGGGAGCC	Target169	NM_001015555.1	AUP1
AUP1	0.106984	-0.160166	3.66988	0.000937703	0.0505874	1.20343	CUST_6951_PI390417776	GCAACTCTGGCTCAGAGAGTGAAGGAGGTTTTACCCCATGTTCCACTGGGCGTCATCCAG	Target169	NM_001015555.1	AUP1
AUP1	0.056888	-0.149915	2.74322	0.0101658	0.099821	1.15413	CUST_6948_PI390417776	TATGAATACGCGAGAAGGCGATTCACAGAGAGGCAGGCCCAGGAGGTTGATTGAGTACAG	Target169	NM_001015555.1	AUP1
AUP1	0.0924507	-0.113382	2.67496	0.011984	0.108491	1.15335	CUST_6949_PI390417776	GTAGCTTTCATGCCTGAAGACATCACTGAGGGGACCCAATCCCTTGCCACAGCCTCCACT	Target169	NM_001015555.1	AUP1
AUP1	0.059876	-0.0782594	1.83863	0.0758878	0.248336	1.10048	CUST_6947_PI390417776	GGGTGCTAAAGGGAGGAATGGGCTCCCCCCAGTGTCACATTAAATTCAGGGTTTTCACTC	Target169	NM_001015555.1	AUP1
B3GAT3	0.0971213	-0.146402	2.93876	0.00628363	0.0777101	1.18388	CUST_6670_PI390417776	TTTGATGCTACTGCTCCTCGGGGCCATCTGGAGAGCAGTCTCCTGAGCCACCTTGTAGAT	Target188	NM_205805.2	B3GAT3
B3GAT3	0.179653	-0.138327	4.18549	0.000228812	0.0317139	1.24658	CUST_6673_PI390417776	TTCTGGTGTGGCACACACGGACGGAGAAGCCCAAGATGAAGCAGGAGGAGCAGCTGCAGC	Target188	NM_205805.2	B3GAT3
B3GAT3	0.0768907	-0.0672747	2.34782	0.025672	0.152831	1.10509	A_73_113810	CACCTGAGCATGCTGACCACCCCCCTCCTACCTCCAGAATAAAAACTCAACCTGGCAGGG	NM_205805	NM_205805	B3GAT3
B3GAT3	0.159565	-0.151908	4.28187	0.000175068	0.0320422	1.24097	CUST_6672_PI390417776	TGGCACTGCCCACAGGCTAGGGACAAACAGCCCTCCTATTGAGCCAGACTGGCCCTGTCT	Target188	NM_205805.2	B3GAT3
B3GAT3	0.110332	-0.106757	3.05675	0.00467043	0.0766198	1.16239	CUST_6669_PI390417776	AGAAAACAGACAGACTCAGGAGGGAGGGCAGCTGAGTCACTGGGTAACTTATTGGGGCTG	Target188	NM_205805.2	B3GAT3
B3GAT3	0.103043	-0.254665	4.10388	0.000286799	0.0320422	1.28139	CUST_6671_PI390417776	GTGGATATGGCAGGATTTGCTATCGCCCTGTCTTTGCTGTTGGCTAAACCCAATGCCCGG	Target188	NM_205805.2	B3GAT3
BC118413	-0.391227	0.410955	-4.46642	0.000104581	0.0317139	1.74374	CUST_4172_PI390417776	GATCTTTCTGAACTACTGTTGTAATGGCTAAAATCACATAAACGTTTGTGTCCTAACGAA	Target201	BC118413 Bos taurus tubulin, beta, mRNA (cDNA clone MGC:140632	BC118413
BC118413	0.0606887	0.110178	-0.273605	0.786263	0.88639	-1.0349	CUST_4176_PI390417776	TTAGTAAGATCCGCGAGGAGTACCCCGACCGCATCATGAACACCTTCAGCGTCATGCCCT	Target201	BC118413 Bos taurus tubulin, beta, mRNA (cDNA clone MGC:140632	BC118413
BC118413	-0.0805833	0.0318724	-1.06274	0.296379	0.454758	-1.08107	CUST_4175_PI390417776	ATGTTCGACTCCGAGAGCAACATGAACGACCTGGTGTCCGAGTACCAGCAGTACCAGGAC	Target201	BC118413 Bos taurus tubulin, beta, mRNA (cDNA clone MGC:140632	BC118413
BC118413	-0.111191	-0.0176441	-1.23002	0.228247	0.504987	-1.06699	CUST_4173_PI390417776	CACTGGCGGCGGGCGCTGGGGCTCTCTGGTGCTCTTCACTGTTGCCTGTCCCTTTTTTTT	Target201	BC118413 Bos taurus tubulin, beta, mRNA (cDNA clone MGC:140632	BC118413
BC118413	-0.069178	0.262659	-2.25401	0.0316574	0.156269	-1.25861	CUST_4174_PI390417776	GGAGGCCGGGAGGAGACGCGGGGAGGGGGGCTCGCGGAAGGAGACAAGCACGCCTGGGCT	Target201	BC118413 Bos taurus tubulin, beta, mRNA (cDNA clone MGC:140632	BC118413
CAT	0.135865	-0.108239	2.21031	0.0348535	0.180694	1.18436	CUST_8992_PI390417776	CACTGATTTTGCAGTAGACTGATTTGTAATTGCTTTCCTTTTTCCAATAAAATAATCTGT	Target306	NM_001035386.1	CAT
CAT	0.255315	-0.226433	4.43812	0.0001132	0.0317139	1.39643	CUST_8991_PI390417776	ATACAATGAGGAGAAACCTAAGAACGCAGTTCACACCTATGTGCAGCATGGGTCTCACTT	Target306	NM_001035386.1	CAT
CAT	0.207473	-0.218452	3.86921	0.000546297	0.0389345	1.34343	CUST_8989_PI390417776	GTAATAATGGCTTTTAATCCTACTTTCCTGTGGGTGAATGAAGGTTAAAGCTTAACAATC	Target306	NM_001035386.1	CAT
CAT	0.214263	-0.173694	3.36911	0.00208623	0.0588749	1.30854	CUST_8990_PI390417776	GCACTAGACATGCAAATGCAAGTTTGTGTCTGTAAAATGATAATCCAGATTTCTATAGCA	Target306	NM_001035386.1	CAT
CAT	0.175282	-0.133306	3.04477	0.0048143	0.0825213	1.2385	A_73_101665	GAGGAAGAACACATTGCTGTCTTTTGAAAATAACTTCAGCACCATCATGGCTTGATGTTT	NM_001035386	NM_001035386	CAT
CAT	0.222353	-0.0928418	3.10108	0.00417302	0.079653	1.24418	CUST_8988_PI390417776	GCACCATCATGGCTTGATGTTTATTCCTGCTTTGAATTAATCAGGTTTTTTAAAACTTGC	Target306	NM_001035386.1	CAT
CAV2	-0.212284	0.246078	-3.65022	0.000988613	0.0453449	-1.37398	A_73_115721	TGCCTTCAGTGCAGACAATATGGAAGAGTGTGACAGATGTTGTCATTGCCCCATTGTGTA	NM_001007808	NM_001007808	CAV2
CD36	0.155979	-0.342486	3.29191	0.00255253	0.0623627	1.41271	CUST_8752_PI390417776	CTTCTGGAAATCTGAGCAAATTTTCATCTTTCTACTCAGTTGCATACAACTTACACTTGG	Target320	NM_174010.2	CD36
CD36	0.176223	-0.209044	2.98676	0.00557237	0.0848889	1.3061	CUST_8753_PI390417776	GTCAATGGTTATGCATTTGGACATGCTTGAGAACTTTGCTATCTTCCACGTTCTACAGCT	Target320	NM_174010.2	CD36
CD36	0.295822	-0.162818	3.65293	0.00098143	0.0488686	1.37425	CUST_8754_PI390417776	GGAATCCTTTGTACAGCATCAGCAAGGCATTATAACCATGGTATTTATAACAATATATGC	Target320	NM_174010.2	CD36
CD36	0.305264	-0.186118	3.82188	0.000621479	0.0423448	1.40579	CUST_8755_PI390417776	CCCAGTACTGTCAGTACATTGCCTCTGAAGAGCAAATATTTTGAAAGATATTTGAAAATG	Target320	NM_174010.2	CD36
CD36	0.256542	-0.150796	3.71053	0.000840373	0.0474487	1.32624	CUST_8751_PI390417776	CACCTTCAGAATGCTGTGCTAGTACTAAGAGATGTAAATGATAATACAGAAATTATGTGG	Target320	NM_174010.2	CD36
CKB	0.094252	-0.0783006	0.819039	0.419223	0.635014	1.12705	CUST_52_PI390482839	TGCCTCCCCCTTGTCATCTGAATGACATCCTGGAATGCACTCTGTAATAAACAGCACTTA	Homolog163	NM_001124715	ckb
CKB	-0.171097	0.721348	-3.53579	0.00134274	0.0495572	1.85632	CUST_3663_PI390417776	ATTTTTGTGATGGCTGAGATGTTGCTGATGCTGAAATAAACTAGGGTTTTGGCCTGGCCC	Target357	NM_001015613.1	CKB
ckb	-0.153451	0.665659	-3.38609	0.00199524	0.0573023	1.76432	CUST_3664_PI390417776	TGTGTGGTGGCTGAGCCCTTAACCTTACTGTAGAGACTTCCGTCGCCCTCGGTAGAGTTT	Target357	NM_001015613.1	CKB
ckb	0.158953	-0.130425	2.31584	0.0275864	0.154948	1.22211	CUST_55_PI390482839	AACATGACAGATGCTGAGCAGCAGCAGCTAATTGATGACCACTTTCTGTTTGACAAGCCT	Homolog163	NM_001124715	ckb
CKB	0.14481	-0.16653	2.34138	0.0260472	0.14622	1.24086	CUST_54_PI390482839	TTTAAAGATAAGGGCACTTCATTCATGTGGAATGAGCACTTGGGCTACGTTCTCACCTGC	Homolog163	NM_001124715	ckb
ckb	0.038406	-0.182198	1.88288	0.0694455	0.236852	1.16522	CUST_3665_PI390417776	AGGTGGAGCTGGTGCAGATGGTGGTGGACGGTGTGAAGCTGCTCATCGAGATGGAGCAGC	Target357	NM_001015613.1	CKB
CLIC1	-0.105643	0.278188	-2.43856	0.0208799	0.128454	-1.3048	CUST_3541_PI390417776	AACGGACACACTCAAAATGGCCAGAGGGCGTAGAATCCTGAAGCACCTGTGCAGGGCTTG	Target364	NM_001015608.1	CLIC1
CLIC1	-0.141845	0.229451	-2.247	0.0321515	0.157489	-1.29351	A_73_118278	CACCTGTCCAGATGATGAGGAAATCGAGCTGGCCTATGAGCAAGTGGCCAAGGCCCTCAA	NM_001015608	NM_001015608	CLIC1
CLIC1	-0.240974	0.345143	-3.53683	0.00133903	0.0495572	-1.5012	CUST_3537_PI390417776	CGAGAGATTTTTATTGTGGGGTGGGTTGGACAATGTATTTCAGTAATAAAATACAGAATG	Target364	NM_001015608.1	CLIC1
CLIC1	-0.0691067	0.157752	-1.82916	0.0773323	0.245292	-1.17028	CUST_3538_PI390417776	AAAGTATTAGACAATTACCTGACATCCCCCCTCCCAGATGAAGTAGATGAGACCAGTGCT	Target364	NM_001015608.1	CLIC1
CLIC1	-0.217755	0.178934	-1.95618	0.0598114	0.217244	-1.31648	CUST_3540_PI390417776	TTCCTGCTGTATGGCACTGAAGTGCACACAGATACCAACAAGATTGAGGAATTTCTGGAG	Target364	NM_001015608.1	CLIC1
CLIC1	-0.172751	0.0629188	-1.28644	0.208128	0.407348	-1.17745	CUST_3539_PI390417776	ATTCTCTGCCTACATTAAGAATTCAAACCCAGCACTCAATGACAACCTGGAGAAGGGGCT	Target364	NM_001015608.1	CLIC1
COL18A1	-0.322557	0.153373	-4.00605	0.000375547	0.0389181	-1.39081	CUST_1500_PI390417776	TTTGCCTGTATGGTTCACGTTTCATATAATCCTCAAGAAATAAAAGGAAGCCAAAGAGTG	Target379	NM_001083388.1	COL18A1
COL18A1	-0.190382	0.172141	-3.08253	0.00437469	0.0775461	-1.28567	CUST_1503_PI390417776	TCATTGTCCTCTGCATCGAGAACAGCTTCATGACCTCCTCCTCCAAGTAGGGCCTCTGCG	Target379	NM_001083388.1	COL18A1
COL18A1	-0.164123	0.156434	-2.76966	0.00953334	0.104809	-1.24881	CUST_1501_PI390417776	GCCCCCAGCCTGGGCAGAGAGCCTCTGCCGGCACCCCAGGGAGGGGACCTGGCTGGGACA	Target379	NM_001083388.1	COL18A1
COL18A1	-0.206937	0.164002	-2.84728	0.00788324	0.0980395	-1.29319	CUST_1502_PI390417776	AGGTGGACTGGTGAACAGAGTGCGAGAGAGGAGCCAGGCGCCAGGCAGGAGGAGCGGAAT	Target379	NM_001083388.1	COL18A1
COL3A1	-0.377476	0.357202	-3.49179	0.00150934	0.0573023	-1.66403	CUST_1388_PI390417776	TTGCTGGTCAAGTTTACCAATATTTGGCAAGTCTTTAAAGACACATGGTCTGGTGCTAAT	Target384	NM_001076831.1	COL3A1
COL3A1	-0.649219	0.237557	-3.68124	0.000909445	0.0505874	-1.84904	CUST_1384_PI390417776	CAGTAACACAGAGAATGTGTTGAAATTAAACTCTGTAAGCTTGTATGTGGTTGTTGATCT	Target384	NM_001076831.1	COL3A1
COL3A1	-0.429791	0.329879	-3.53003	0.00136351	0.0556014	-1.6931	CUST_1387_PI390417776	GTATTTTCACTTTGAAAACTCTAGGTCAGAATTGTTGCCTTGCATTCAAAACACAGTTGC	Target384	NM_001076831.1	COL3A1
COL3A1	-0.496155	0.231895	-3.58878	0.00116566	0.0533655	-1.6564	CUST_1386_PI390417776	ACCATCTGTACTTGTCTCCTGTCAAAAATGTTTCCTGGTGTATCACTGCAGGAGACACTT	Target384	NM_001076831.1	COL3A1
COL3A1	-0.451811	0.307736	-3.79217	0.000673736	0.0468636	-1.69296	CUST_1385_PI390417776	TCCCTGCATCCTGTGAAAGTCAACAACAACAAAAAACTAATAAAGGGGCTGCTTTTGTCA	Target384	NM_001076831.1	COL3A1
CSDA	0.122566	-0.0856947	3.05125	0.00473605	0.0762615	1.15529	A_73_108553	ATAAGGGGAGGGTAACATTTTGCTTTCTTATGTAACTCTCTTCGAAAATGTGCAGTACCA	XM_612661	XM_612661	CSDA
CSDA	0.286107	-0.265276	5.69412	3.28743e-06	0.00638268	1.46549	CUST_2072_PI390417776	CTGCACATTAACGAGAGAGCGACCTCCCCAGTTTCAGCAACCACTAGGTTTATATTTTTT	Target435	NM_001098074.1	CSDA
CSDA	0.198068	-0.231489	4.9613	2.59865e-05	0.0155056	1.34682	CUST_2071_PI390417776	ACCACATGGGGAGACCCCTCCCAACCAAAGAAATCTGAAATATATAGTAAATGCTTTTTT	Target435	NM_001098074.1	CSDA
CSDA	0.280509	-0.207434	3.49633	0.00149126	0.0572564	1.40244	CUST_2073_PI390417776	GAACACCAAAGAAACGTCCAAGCAATAAAGTGGAAGATTAATAACCAAGATGTGGACATT	Target435	NM_001098074.1	CSDA
CSDA	0.129697	-0.0944471	3.11628	0.00401434	0.0798893	1.16808	CUST_2069_PI390417776	AGGGTAACATTTTGCTTTCTTATGTAACTCTCTTCGAAAATGTGCAGTACCAAGTTCCGC	Target435	NM_001098074.1	CSDA
CSDA	0.162728	-0.118462	4.04771	0.000334862	0.0339328	1.2152	CUST_2070_PI390417776	CCTTTTCTGTTCATTTTGGATGCTGGTGCTAAACTTCCAAGTGTCATGATTTAAAAAAGA	Target435	NM_001098074.1	CSDA
DES	0.199618	-0.216471	4.09479	0.000294084	0.0320422	1.33431	CUST_8466_PI390417776	TTGGAGTGTGCTAGACAGGGCCAGGCTGGAGCCAAGACATGGCAGTGACCCTACCCTTCC	Target503	NM_001081575.1	DES
DES	0.097072	-0.200567	4.18976	0.000226121	0.0317139	1.22913	CUST_8463_PI390417776	ACCCCATGGTCCCTTACTTTCCCAAGGTGGGCTTACAAAGCAGGGGCTGCAAGAGAGAAC	Target503	NM_001081575.1	DES
DES	0.0841567	-0.119571	2.9585	0.00598135	0.0848889	1.15167	CUST_8462_PI390417776	CTGCCCCTTCCCCGCTGCAGGGGCTCTGAACAGAAACAATAAAAAGATAAGCACAAGCCT	Target503	NM_001081575.1	DES
DES	0.111437	-0.195454	4.20721	0.000215433	0.0317139	1.23704	CUST_8465_PI390417776	AGGCAGCATCCTCAGCAAGCCAGGCAGGTAACTGGGGACATAGCCCCCCTGTGGTTACTG	Target503	NM_001081575.1	DES
DES	0.174705	-0.204572	3.4721	0.00159022	0.0505874	1.30069	A_73_105976	CCTTGGAGTGTGCTAGACAGGGCCAGGCTGGAGCCAAGACATGGCAGTGACCCTACCCTT	XM_588095	XM_588095	DES
DES	0.218833	-0.194154	3.96151	0.000424409	0.0337027	1.33144	CUST_8464_PI390417776	ATATGGCTTTGGAGGGGACTCCAGAGTAGGATGTAGGAACCCCTCAGGGTCAGGTCAAGC	Target503	NM_001081575.1	DES
DGCR14	0.190457	-0.122261	2.901	0.00690281	0.10293	1.24205	CUST_8425_PI390417776	TTTTGATGCTTTGTCCCAGGGTGGGCGTGGGCCTGAGGGAGCCCCAGGAAGTGTGTCAGA	Target507	NM_001100357.1	DGCR14
DGCR14	0.0510367	-0.115255	1.16872	0.251721	0.466123	1.12217	CUST_8424_PI390417776	AAGTTCTAAAGGGCCAAAGGGCAGGCAGGCATTGAGGATGGGCTGCCTAAGGGGCGCGAG	Target507	NM_001100357.1	DGCR14
DGCR14	0.15734	-0.0428024	2.01879	0.052525	0.218303	1.14881	CUST_8423_PI390417776	GACTCCGCGCGCCTCTCTGCTGTATACTGTGGTTTATTTGGTGGTCAGGGTTTAAGGTCT	Target507	NM_001100357.1	DGCR14
DGCR14	0.129945	-0.161023	3.88551	0.000522529	0.0384691	1.22346	CUST_8426_PI390417776	GAGGCCAGCTCCCCAGAGCCCCCGGGCCACAGGGAGTGGGTGCTGAGTCCCAGAGAAAAA	Target507	NM_001100357.1	DGCR14
DGCR14	0.0141727	-0.0350994	0.459532	0.649165	0.800101	1.03474	A_73_102959	GAGCCCTGGCTGGGCACCAAGGGGGCAGGGCTGGGGCCGCGGGGGCAGGAAACGGCTGCT	XM_591501	XM_591501	DGCR14
DGCR14	0.0901247	-0.0946306	1.59834	0.120449	0.32881	1.13662	CUST_8422_PI390417776	CTGCTACGAAGTGGAAGAAAGCTCACAGAACGTAATCAAAATAGCGGTTTAATTGAAAAA	Target507	NM_001100357.1	DGCR14
DLK1	-0.030952	-0.0554118	0.117077	0.907579	0.956537	1.0171	CUST_8352_PI390417776	CCACCGGCCCCCCCCTTCTCGGGGTCCCCGCAGAGCCCCCTGTCTCTCTGTGCGGTCTGT	Target514	NM_174037.2	DLK1
DLK1	-0.618992	0.45167	-4.11562	0.000277643	0.0356638	2.1004	CUST_8353_PI390417776	GCAACCAACGTAATTGCCAGATGAATCCTCTTTCTCTCTTCTTAATGCATGATATAAAAA	Target514	NM_174037.2	DLK1
DLK1	-0.116293	-0.156624	0.323003	0.748934	0.866828	1.02835	A_73_110424	CTCCCCTCTCCTGCCTTTGCGCTGCCGTGTGTGTGCAACCAACGTAATTGCCAGATGAAT	NM_174037	NM_174037	DLK1
DLK1	-0.638657	0.402837	-4.0273	0.000354223	0.0337027	2.05836	CUST_8354_PI390417776	TCTTATCTTTGTGGTGGAATTTGCTCTCCTTTGTGTCAAATCTGGTGAACGCTACGCTCC	Target514	NM_174037.2	DLK1
DLK1	-0.474911	0.297922	-3.49278	0.00150536	0.0533655	1.70862	CUST_8355_PI390417776	AGAAGATCGACATGACCACCTTCACCAAGGAGGCCGGCGAGGAGGAGATCTGAGCAGCGC	Target514	NM_174037.2	DLK1
DLK1	0.059254	0.0632824	-0.024246	0.980817	0.991863	1.0028	CUST_8356_PI390417776	AACCACATGTTGCGCAAGAAGAAGAACCTGCTGCTGCACTACAACAGCGGGGAGGAGCTG	Target514	NM_174037.2	DLK1
DNAJB6	-0.242651	0.140588	-3.90674	0.00049308	0.0423448	-1.30427	A_73_103278	TGGTTTAATGTGCATTGAGGATGTTTTCCAGTTGTGCATGAATGCTGGCAACTTAGTAAG	NM_174532	NM_174532	DNAJB6
DNAJC18	0.120927	-0.140729	2.88686	0.0071491	0.102176	1.19885	CUST_4434_PI390417776	CCACCGAGAAACTATATACCTATGTGTTAGATATGATTACATGATTTGCATCACATTGAG	Target535	NM_001015649.2	DNAJC18
DNAJC18	0.0743067	-0.100539	1.78247	0.0847972	0.267543	1.12884	CUST_4435_PI390417776	GGACCAACTTACTATACATCTTATTTTTTGAGCCTGCATTGTTGATACCTTGTACAGTGA	Target535	NM_001015649.2	DNAJC18
DNAJC18	0.114524	-0.0850529	2.57843	0.0150765	0.125651	1.14836	CUST_4432_PI390417776	GTCACCTGATCCACAGCATCTGGACTGAGTATATTTTAACAGAGAAAGAAATTAAATGAT	Target535	NM_001015649.2	DNAJC18
DNAJC18	0.0958133	-0.0771894	2.26159	0.0311305	0.177329	1.1274	CUST_4433_PI390417776	GAACCAGGTTTGACACAGATGGAATCAGCTTATGATGGAGTGAGAATCCTGAAAAATCTG	Target535	NM_001015649.2	DNAJC18
DNAJC18	0.228655	-0.180089	4.90415	3.05345e-05	0.0172564	1.32753	CUST_4436_PI390417776	GTTCCTCACAGGAGCTAGCGCTTAATTAGTATTTATTTTTTATTCCTTTAAGGTGTAAGC	Target535	NM_001015649.2	DNAJC18
DNAJC5	0.161901	-0.258368	2.44805	0.0204288	0.135155	1.33818	CUST_4397_PI390417776	AACCCGGAGGCTGCAGACAAGTTTAAGGAGATCAACAACGCCCACGCCATCTTGACGGAC	Target540	NM_174533.3	DNAJC5
DNAJC5	0.146097	-0.208472	3.08541	0.00434276	0.0721873	1.2786	CUST_4398_PI390417776	TCTACCTCTGGGGAGTCCCTGTACCATGTACTGGGGCTGGATAAGAACGCAACCTCGGAT	Target540	NM_174533.3	DNAJC5
DNAJC5	0.0987213	-0.0898753	1.83169	0.0769434	0.265737	1.13965	CUST_4401_PI390417776	CGCCCATCCACCCCCGACACATGAAGTGCGTAGCATGCAGTATTTAAAGCAGTTTAGCTA	Target540	NM_174533.3	DNAJC5
DNAJC5	0.191592	-0.192719	3.14984	0.00368415	0.0767981	1.30524	CUST_4399_PI390417776	GACATTAAGAAGTCCTACCGGAAGCTGGCCTTGAAATACCACCCTGACAAGAACCCTGAT	Target540	NM_174533.3	DNAJC5
DNAJC5	0.247787	-0.156915	3.66238	0.000956823	0.0470824	1.32382	A_73_102206	AGGAGAACGTGAACACCTACTTTGTGCTCTCCAGCTGGTGGGCCAAGGCCCTGTTCATCT	NM_174533	NM_174533	DNAJC5
DUSP15	0.271547	-0.189902	4.81231	3.95622e-05	0.0172564	1.37692	A_73_103013	ACTGTTGCCGCCTCAATGGGGGAAACTGCCTTGTACACTGCTTTGCAGGCATCTCCCGAA	XM_870742	XM_870742	DUSP15
EEF1A1	-0.130243	0.160091	-2.30478	0.0282776	0.154296	-1.22292	CUST_4254_PI390417776	CATCTTAAGCATTGGTGCAACACTTTTCTAGATTAGGACAGATGAACAAAGTAACTATGT	Target559	NM_174535.1	EEF1A1
EEF1A1	-0.156452	0.132471	-2.83653	0.00809444	0.0927696	-1.22173	CUST_4255_PI390417776	TTTCTAGGGTGGAGCTTCAGGTTTGTTAACCTTGTGTTGAGAACTCATCTGTTTTAATAA	Target559	NM_174535.1	EEF1A1
EEF1A1	-0.162913	0.133021	-3.03272	0.0049632	0.0782565	-1.22768	A_73_108048	GAGTACTGCCTTGCTAGAGTTAATTGTATACAGGTTCTAGGAAAAATAAAAGATGCTGGA	NM_174535	NM_174535	EEF1A1
EEF1A1	-0.138479	0.0791453	-1.83906	0.0758236	0.244188	-1.16282	CUST_4256_PI390417776	CCCTACAGTACTACTTTGGTAAGAGTTGCTCATAAGCTATTTCTGGTAAAACAATTTTCA	Target559	NM_174535.1	EEF1A1
EEF1A1	-0.236688	0.159684	-4.13832	0.000260749	0.0320422	-1.31619	CUST_4252_PI390417776	ACTGCCTTGCTAGAGTTAATTGTATACAGGTTCTAGGAAAAATAAAAGATGCTGGAGGCT	Target559	NM_174535.1	EEF1A1
EEF1A1	-0.232769	0.134733	-3.66112	0.000960071	0.0469192	-1.29012	CUST_4253_PI390417776	TGTGCATTCACATTTATAATAAGTAGTTAATCTAAAATGTGAGACTTAATAGTATTGAGT	Target559	NM_174535.1	EEF1A1
EIF3I	0.163539	-0.147641	3.93343	0.000458358	0.0341586	1.24072	CUST_6100_PI390417776	AATGACATCCAGTTATCCAGGGATATGACCATGTTCGTCACTGCATCCAAGGACAACACT	Target581	NM_001015628.1	EIF3I
EIF3I	0.107492	-0.152314	3.2875	0.00258197	0.0594801	1.19732	CUST_6099_PI390417776	TTTGAAGAAGAGTTTGGAAGAGTCAAGGGTCACTTCGGACCTATCAACAGTGTTGCCTTC	Target581	NM_001015628.1	EIF3I
EIF3I	0.182231	-0.231593	4.27911	0.000176417	0.0317139	1.33221	CUST_6101_PI390417776	TGGATGTAACCACCACCTCCACCAGGATTGGGAAGTTCGAGGCCAGGTTCTTCCACTTGG	Target581	NM_001015628.1	EIF3I
EIF3I	0.117125	-0.151955	2.81769	0.0084779	0.0886811	1.20504	CUST_6098_PI390417776	CCACTACTTCGACCCACAGTACTTTGAATTTGAGTTTGAAGCTTAATAAGCCAGACCTCT	Target581	NM_001015628.1	EIF3I
EIF3I	0.103985	-0.134317	2.72731	0.0105649	0.100665	1.1796	CUST_6097_PI390417776	TCCATCTGAGCCAGGGTCACAGAAGCTTTTGGACTCTATGAAATAAACTAGTTTGGAAAT	Target581	NM_001015628.1	EIF3I
EIF4EBP1	0.263787	-0.204039	4.18076	0.000231832	0.0317139	1.38302	CUST_6053_PI390417776	TGTGTGGGGAAAGCTCCCCACCCCCTCCCTTCCTGAGAAAGGAAATAAAAGCCACCTTCG	Target586	NM_001077893.1	EIF4EBP1
EIF4EBP1	0.293207	-0.344867	4.087	0.000300476	0.0317139	1.55625	CUST_6043_PI390417776	TCTTCTTCGTGGACACCAGCACATACCTCCGTGTGCCTCCAACTCTGCAGGAACTAGTAC	Target587	XM_001251485.1	EIF4EBP1
EIF4EBP1	0.22045	-0.376484	4.16206	0.000244161	0.0317139	1.5125	CUST_6054_PI390417776	GCAGTGACCTCGGGCGCATCCCGCAGCCCAGGGCCGGCAAGTGGACACAGAAGAGGCCTT	Target586	NM_001077893.1	EIF4EBP1
EIF4EBP1	0.07901	-0.146459	1.57714	0.125251	0.330989	1.16916	CUST_6052_PI390417776	CTGAACGGTCCTCCGGCTCTCCCGGCCCCTCCTCTGGGGGAGCACCCACGCGCCCCCCCC	Target586	NM_001077893.1	EIF4EBP1
EIF4EBP1	0.283317	-0.269734	3.04405	0.00482313	0.0743113	1.46719	CUST_6042_PI390417776	AGGAAATAAAAGCCACCTTCGCCCTAGGGCCAAGAGTTGGCCCCTGTCTGAGCTCTTTTC	Target587	XM_001251485.1	EIF4EBP1
EIF4EBP1	0.400081	-0.277542	4.15799	0.000246933	0.0320422	1.5995	CUST_6045_PI390417776	TGGGAGAAGCACACCAGCCAGGCCTTATGCAAGCGACCATCTTGGGCAGGCAGTGGGCAT	Target587	XM_001251485.1	EIF4EBP1
EIF4EBP1	0.381653	-0.299213	4.32472	0.000155372	0.0317139	1.6031	CUST_6056_PI390417776	TGGGAGAAGCACACCAGCCAGGCCTTATGCAAGCGACCATCTTGGGCAGGCAGTGGGCAT	Target586	NM_001077893.1	EIF4EBP1
EIF4EBP1	0.065488	-0.0772859	0.749534	0.459373	0.668656	1.10403	CUST_6046_PI390417776	CCCCCCCCTCACTTAGATTGGTGTGTGGGGAAAGCTCCCCACCCCCTCCCTTCCTGAGAA	Target587	XM_001251485.1	EIF4EBP1
EIF4EBP1	0.308956	-0.338153	4.32164	0.000156714	0.0320422	1.56603	CUST_6055_PI390417776	TCTTCTTCGTGGACACCAGCACATACCTCCGTGTGCCTCCAACTCTGCAGGAACTAGTAC	Target586	NM_001077893.1	EIF4EBP1
EIF4EBP1	0.275716	-0.397428	4.08952	0.000298398	0.0320422	1.59454	CUST_6044_PI390417776	AGTCACAGTTTGAGATGGACATTTAAAGGGCCAGCCATCGGAGCGAGCCATGCCTCCAGG	Target587	XM_001251485.1	EIF4EBP1
ELOVL5	-0.193349	0.383799	-3.2198	0.00307728	0.0657729	-1.4919	CUST_5905_PI390417776	CCACTCGTGACACATCTGAGAAGGTCATTGACAATGTATAAATGAATGGTTTGATATTTA	Target598	NM_001046597.1	ELOVL5
ELOVL5	-0.32248	0.338795	-3.9729	0.000411351	0.0341586	-1.58148	CUST_5902_PI390417776	GCTGTCAAAGTGTGCTTAAGCTCATCTGGATATACCCACAATGTTAAATAATGTCTAAAA	Target598	NM_001046597.1	ELOVL5
ELOVL5	-0.212747	0.362469	-3.3552	0.00216369	0.0511497	-1.4899	CUST_5904_PI390417776	ACATTCATATTACAGGGAGCCAGTTGGGTTCTCTTAATTAGTCTTGTGGGTTTTCTGTTT	Target598	NM_001046597.1	ELOVL5
ELOVL5	-0.213219	0.317123	-3.06093	0.00462124	0.0766198	-1.44427	CUST_5903_PI390417776	GGAAGGAGTCACGGCATCTGTTTACATTTACCTTATCAAATCTAGAATGTGTATATTTGT	Target598	NM_001046597.1	ELOVL5
ELOVL5	-0.309681	0.349598	-3.50748	0.00144774	0.0573023	-1.57929	CUST_5906_PI390417776	AAGTGTTGGAATTTAGCCTCTGAATACCTTCTCCACAGGAGGAAAAATACATTCATTGAA	Target598	NM_001046597.1	ELOVL5
ERCC1	0.071964	-0.275175	3.76014	0.000734873	0.0423448	1.27204	CUST_4466_PI390417776	ATGTGAAAGATCCTCAGCAGGCCCTCAAGGAGCTGGCTAAGATGTGCATCCTGGCCGACT	Target607	NM_001076385.1	ERCC1
ERCC1	0.149307	-0.172679	3.55564	0.00127355	0.0502771	1.25005	CUST_4465_PI390417776	GAATGTCTGACCACCGTCAAGTCAGTCAACAAAACGGACAGTCAGACCCTCCTGACTACT	Target607	NM_001076385.1	ERCC1
ERCC1	0.0793953	-0.136001	2.72068	0.0107356	0.0927696	1.16102	CUST_4463_PI390417776	CAGAAGGCCCGAAGGCTGTTTGATGTCTTCCACGAGCCTTTCTTGAAAGTGCCCCACTGA	Target607	NM_001076385.1	ERCC1
ERCC1	0.136982	-0.162028	3.28494	0.00259924	0.0631381	1.2303	CUST_4464_PI390417776	TTTGGGTCTCTGGAACAGCTCATAGCTGCATCCCGGGAAGATCTGTCCTTGTGCCCAGGT	Target607	NM_001076385.1	ERCC1
ERCC1	0.0494653	-0.180222	2.88037	0.00726477	0.104981	1.17258	CUST_4462_PI390417776	CCCCAGATGCCAAGGAGGTCCTCGGTGTAATAATAAAGCACTTTTTTCTGGCCCAAAAAA	Target607	NM_001076385.1	ERCC1
FABP3	0.250947	-0.252347	3.24193	0.00290618	0.0638043	1.41745	A_73_111582	GCTACTCCTGGACTCGGCACCAGATTGCCTCATTTTTCTCCTCTGGCATTTTGTATAAAT	NM_174313	NM_174313	FABP3
FABP3	0.182444	-0.340466	3.48157	0.00155079	0.0573023	1.43685	CUST_7522_PI390417776	ACCCATGGCACTGCAGTTTGCACTCGTACTTACGAGAAACAGGCATGACCTGCCCTCTCC	Target620	NM_174313.2	FABP3
FABP3	0.182701	-0.315275	3.66786	0.000942806	0.0469192	1.41223	CUST_7520_PI390417776	TAGTGGACAGCAAGAATTTCGATGACTACATGAAGTCACTCGGTGTCGGTTTTGCTACCA	Target620	NM_174313.2	FABP3
FABP3	0.283801	-0.285679	3.89986	0.000502449	0.0356175	1.48399	CUST_7521_PI390417776	TTCCACTGACTGCTCTTCTGTCAGTGGGCTACTCCTGGACTCGGCACCAGATTGCCTCAT	Target620	NM_174313.2	FABP3
FABP3	0.159167	-0.286009	3.24639	0.00287276	0.0634121	1.36148	CUST_7518_PI390417776	TTTTCTCCTCTGGCATTTTGTATAAATCCACCTTGACTGGGGAAATTCTCCTGGGGTCAG	Target620	NM_174313.2	FABP3
FABP3	0.169993	-0.353635	3.3433	0.00223218	0.0533655	1.43757	CUST_7519_PI390417776	TAAAAACACAAAGCACCTTCAAGAACACAGAGATCAGCTTCAAGCTGGGAGTCGAGTTCG	Target620	NM_174313.2	FABP3
FAHD2A	0.16488	-0.0541947	2.87746	0.00731729	0.0886811	1.16399	CUST_340_PI390482839	TAATGGGAAACAATGGCTGCTGGGAAAAACCTTCGACACCTTCTGCCCTCTGGGCCCTGC	Homolog82	NM_016044.2	FAHD2A
FAHD2A	0.206889	-0.103267	3.66621	0.000947002	0.0470824	1.23984	CUST_337_PI390482839	TGAAGTCCAGTGTGAGATTGAAGAACTAGGTGTCATCATCAACAAGGTGGTGTGATGGCT	Homolog82	NM_016044.2	FAHD2A
FAHD2A	0.175543	-0.189581	2.99624	0.00544119	0.0576388	1.28799	CUST_7443_PI390417776	AAGAAAGGCGATGAAGTCCAGTGTGAGATTGAAGAACTGGGTGTCATCATCAACAAGGTG	Target628	NM_205790.1	FAHD2A
FAHD2A	0.113742	-0.209091	3.49069	0.00151375	0.0502771	1.25078	CUST_7447_PI390417776	AAGTACATCAAGGCTACAGATGCCATGGCCCATGTGGCTGGCTTCACTGTGGCACACGAC	Target628	NM_205790.1	FAHD2A
FAHD2A	0.10951	-0.199158	3.57632	0.00120514	0.0495572	1.23856	CUST_8_PI390482839	ATGGTGTTCAAGACTGAATATCTGATAGCCTGGGTCTCCCAGTTTGTCACTCTTTACCCA	Homolog17	NM_029629.1	FAHD2A
FAHD2A	0.116521	-0.174525	3.34749	0.00220778	0.0776617	1.22353	CUST_7446_PI390417776	TGGGACGCAATGGAAAGCAGTGGTTGCTGGGGAAAACCTTTGACACCTTCTGCCCTCTGG	Target628	NM_205790.1	FAHD2A
FAHD2A	0.173187	-0.141279	3.87196	0.000542216	0.0389181	1.24355	CUST_338_PI390482839	AGCCTGGGTCTCCCAGTTTGTTACCTTTTACCCAGGGGATGTCATCCTAACTGGGACCCC	Homolog82	NM_016044.2	FAHD2A
FAHD2A	0.131071	-0.0783812	2.45556	0.0200787	0.129792	1.15625	CUST_7445_PI390417776	TCAGGTAGAGGGGGAGGAGATGGTGCTCACCTCCTCAATAAACTTCTTTTTGTCTTCCTT	Target628	NM_205790.1	FAHD2A
FAHD2A	0.145627	-0.186802	3.52349	0.00138742	0.0488686	1.25913	CUST_7444_PI390417776	ATGGTGTTTAAGACAGAAGAGCTGATAACCTGGGTCTCCCAGTTCGTTACTCTTTACCCA	Target628	NM_205790.1	FAHD2A
FAHD2A	0.0490847	0.0261	0.19241	0.848717	0.924643	1.01606	CUST_10_PI390482839	ATGAGAAATGGAAAGCAGTGGTTACTGGGAAAAACTTTTGATACTTTCTGCCCCCTGGGC	Homolog17	NM_029629.1	FAHD2A
FAHD2A	0.116648	-0.147075	2.93804	0.00629499	0.0825213	1.20057	CUST_7_PI390482839	AGATTGAAGAACTTGGTGTCATCATCAACAAGGTGGTGTGATGGTGTCCCTGTTAGCACT	Homolog17	NM_029629.1	FAHD2A
FAHD2A	0.141514	-0.07129	2.50865	0.0177546	0.123943	1.15894	A_73_117423	CCCCTTCGAGGCTTCTCTTCAGGTAGAGGGGGAGGAGATGGTGCTCACCTCCTCAATAAA	NM_205790	NM_205790	FAHD2A
FASN	-0.221929	0.542859	-3.70896	0.00084394	0.0423448	-1.69912	A_73_101384	TTTCACGAACCTGGTAAAGATGTTGTCTCCCATGATTAAATCTCTCCTTCGCTTCAAAAA	NM_001012669	NM_001012669	FASN
FASN	-0.075504	0.2926	-1.95493	0.0599647	0.218475	-1.29066	CUST_7406_PI390417776	TGCTGGAGGGCAGCGGCCTGGAGTCCATCCTTAGTATTATTCACAGCTCCCTGGCCGAGC	Target632	NM_001012669.1	FASN
FASN	-0.262573	0.502004	-3.8429	0.000586926	0.0361461	-1.69887	CUST_7403_PI390417776	GGGTTTTGAAATTTACTGTAATTGTCTGTGTAAAGAACCGTGTCTGTACTCTGTTTCATT	Target632	NM_001012669.1	FASN
FASN	-0.344412	0.508951	-4.16177	0.000244359	0.0317139	-1.80671	CUST_7402_PI390417776	CACGAACCTGGTAAAGATGTTGTCTCCCATGATTAAATCTCTCCTTCGCTCTGGAAAAAA	Target632	NM_001012669.1	FASN
FASN	-0.225355	0.395836	-3.06574	0.00456526	0.0701985	-1.53815	CUST_7405_PI390417776	TGTTCGGTTTTCTGGTTGGATTCTCCTATTTATTGCGTCGCCATGGGGGGCGGAGGGTGG	Target632	NM_001012669.1	FASN
FASN	-0.343101	0.350137	-3.58281	0.00118441	0.0470824	-1.61691	CUST_7404_PI390417776	GGGCACCCACCCTATTTGTCTGTGTTCGTTTTTCAAGAAATAAGGTTCAAATTGCTGCGT	Target632	NM_001012669.1	FASN
FBXL7	-0.207919	0.192259	-3.89358	0.00051114	0.0431704	-1.31967	A_73_100775	CCCAAACATTCCTGATGTGAAAGTCACTCGGAGAAAAGTCATATGAATAAAACATGTTAC	XM_597007	XM_597007	FBXL7
FGFR1	-0.154703	0.0857635	-2.5327	0.0167855	0.121387	-1.18137	CUST_7315_PI390417776	GGTGGTCAGCGCCCGGGCCTCCGCAGGCGACCTCTGTTCCAGACGGATAGTGCCAGTGGT	Target646	NM_001110207.1	FGFR1
FGFR1	-0.227613	0.0821865	-2.8276	0.00827419	0.0951152	-1.23954	CUST_7312_PI390417776	GGGGCTCTGTACATAGCTACGAAGAAAACACAAAGTGTATAAATCTGAGTATATATTTAC	Target646	NM_001110207.1	FGFR1
FGFR1	-0.0971767	0.135307	-2.13197	0.0413135	0.181536	-1.17486	CUST_7313_PI390417776	TTATTGATTCCGAAACTAATTTGCTTTGCTGACCAAATACCTGGTACCCGAGGGTGGGGA	Target646	NM_001110207.1	FGFR1
FGFR1	-0.3566	0.148315	-3.33679	0.00227047	0.0634121	-1.41904	A_73_110637	TTTTTTAAATTATGTTCTAAACCTATTTTCAGTTTAGGTCCCTCAATAAAAATTGCTGCT	XM_877464	XM_877464	FGFR1
FGFR1	-0.223481	0.188228	-3.83441	0.000600644	0.0423448	-1.33026	CUST_7311_PI390417776	GAGATTTACCCATTGGGTAAGATGCTCCTGGTGGTTGGGAGGCATCAGTTGCTATATATT	Target646	NM_001110207.1	FGFR1
FGFR1	-0.134377	0.115276	-2.15203	0.0395652	0.178064	-1.18892	CUST_7314_PI390417776	ATTGGTTTTGCGTACTCTGCGCAGCCCATGGCCCGTGTTCTGTGGCAGATCCTCGGGCCA	Target646	NM_001110207.1	FGFR1
FKBP8	0.146277	-0.257482	3.90805	0.000491316	0.0356638	1.32295	CUST_7158_PI390417776	TTGGAGGTGACTCTGAAGACTGCTGTGGATGGGCCTGACCTGGAGATGCTCACGGGGCAG	Target660	XM_589863.3	FKBP8
FKBP8	0.167222	-0.276311	5.24256	1.17429e-05	0.0118085	1.35993	CUST_7159_PI390417776	ACTGAGCCCTATTGGAGGAAAGCAAGGCAGGGCCCTGACCTCACATCCAGCCCGGAGCAA	Target660	XM_589863.3	FKBP8
FKBP8	0.131135	-0.262815	3.63145	0.00103972	0.0460333	1.31399	CUST_7157_PI390417776	TGGAACCTTCCAACAAGACGATCCACGCAGAGCTCTCGAAGCTGGTGAAGAAGCATGCGG	Target660	XM_589863.3	FKBP8
FKBP8	0.121965	-0.0313735	1.86386	0.0721548	0.258097	1.11214	CUST_7156_PI390417776	CTCTCTCCAGGCCCCTTCCACCCACACACAGTGAAATAAAAGCCTCCCACCCCGCTCCCT	Target660	XM_589863.3	FKBP8
FKBP8	0.102864	-0.20513	2.86133	0.00761477	0.0862612	1.23799	A_73_112155	GAGCAGGAGGGACTGAGCCCTATTGGAGGAAAGCAAGGCAGGGCCCTGACCTCACATCCA	XM_589863	XM_589863	FKBP8
FKBP8	0.105736	-0.130284	2.56742	0.0154725	0.116623	1.17774	CUST_7160_PI390417776	AAGTGGCTGTTTGGGGCAACTGCTGTCGCCTTGGGGGGCGTGGCTCTCTCTGTGGTCATT	Target660	XM_589863.3	FKBP8
GADD45B	-0.740759	0.5452	-4.57934	7.62014e-05	0.0317139	-2.43844	A_73_116438	TTACTTGCACTTGTTACTTGAACCACTGAAAGACAGAGGGGAAGCTTACAGATACATATA	NM_001040604	NM_001040604	GADD45B
GDI2	0.0530187	-0.137795	2.76538	0.00963318	0.10293	1.14141	CUST_5485_PI390417776	TCATAAAGCAGGTAAATGTAGGAGCTTCTTCTGTATCCCGGATGTGGCTTCTTCAACGGA	Target707	NM_001033762.1	GDI2
GDI2	0.0900327	-0.196317	2.97837	0.00569093	0.0825213	1.21955	CUST_5486_PI390417776	AGGAAGCCTGTGTGCGGTGTTTTAACCTATTAAAACTGATGAGCGCAGAGGGGAAAGAAA	Target707	NM_001033762.1	GDI2
GDI2	0.119039	-0.229122	3.77689	0.000702252	0.0423448	1.27294	CUST_5487_PI390417776	ACAAGCTTGGTTTACATGGGCCTCCAGTTCTAACCAAACTCCAGACTTGGACAGTCTTTT	Target707	NM_001033762.1	GDI2
GDI2	0.111817	-0.0956241	2.93144	0.00639941	0.0865775	1.15464	A_73_106798	AGAACCTCTGCTTCAGTGATGTCTCCAAATGATTTCTGTACTGCAAATAAAGCCAAACTC	NM_001033762	NM_001033762	GDI2
GDI2	0.114796	-0.293578	2.86165	0.00760878	0.0897881	1.32719	CUST_5488_PI390417776	TCTTTTAATCAGTGTAGCCTTTGCAGTTATGAGCTTCCGCTGTTCAAGAGCTGGGTCAGT	Target707	NM_001033762.1	GDI2
GDI2	0.086628	-0.151535	2.92213	0.00654963	0.0918912	1.17949	CUST_5484_PI390417776	TGATGTCTCCAAATGATTTCTGTACTGCAAATAAAGCCAAACTCTGGAAACCAGAAAAAA	Target707	NM_001033762.1	GDI2
GNPAT	0.134583	-0.0921559	3.07065	0.00450872	0.0764179	1.17019	CUST_5415_PI390417776	GTGGACTCAGTACAGAGGGAGAGCTATCAATTTAAGCAGTCAGTGAAATTTGCTCCACAA	Target721	NM_001103286.1	GNPAT
GNPAT	0.162059	-0.126616	3.74736	0.00076074	0.0460333	1.22152	CUST_5416_PI390417776	ACAAAGAGGGAAGTAAAGGAAGCGACCCATCTTCTCATCCTTTATAAGGCTTCGAGAACA	Target721	NM_001103286.1	GNPAT
GNPAT	0.0577607	-0.136624	2.46372	0.0197041	0.132692	1.14424	CUST_5414_PI390417776	TGGTTAAAAAGACGTTTGTGTCCAACCCTGTGTGTGTTTTAAAATAAAACAGGCTTTTGG	Target721	NM_001103286.1	GNPAT
GNPAT	0.163359	-0.223832	3.22361	0.00304717	0.0623627	1.30784	CUST_5418_PI390417776	GGAAATGCTTGGTTGTAAAACACCAGTAGGAAAACCAGCAACTGCGAAGCTTTAATGATT	Target721	NM_001103286.1	GNPAT
GNPAT	0.0727893	-0.158514	2.84701	0.00788842	0.0890218	1.17389	CUST_5417_PI390417776	GCCAAATGGTTACGGAAAAATTGGTCGTGTAATTTCTGTCATTCATGGACTCGTATTACA	Target721	NM_001103286.1	GNPAT
GPC3	-0.230423	0.507611	-4.08905	0.000298784	0.0337027	-1.6679	A_73_108287	GCTGCTAGAACATGGTTGCCATGTCTTTCTCTCTGTCTTTCCCTTTGCATGGATTTCTTT	NM_001035463	NM_001035463	GPC3
GPC3	-0.0441913	0.0338088	-0.542849	0.591245	0.768853	-1.05555	CUST_5387_PI390417776	AACATGTGAATCAGAAGGACAATGAGATAGTTGCCTCTCACAACCTTGGGAATGGCCATC	Target727	NM_001035463.1	GPC3
GPC3	-0.283503	0.245395	-3.2153	0.00311328	0.0684588	-1.44283	CUST_5385_PI390417776	CTCCATGAGGAGGGCAAATTTTAGTGGTAGTATAGATTGTCTTTTGCAATACAAAAAATC	Target727	NM_001035463.1	GPC3
GPC3	-0.412637	0.408871	-4.31548	0.000159425	0.0317139	-1.76725	CUST_5384_PI390417776	CTGCTAGAACATGGTTGCCATGTCTTTCTCTCTGTCTTTCCCTTTGCATGGATTTCTTTG	Target727	NM_001035463.1	GPC3
GPX3	0.322569	-0.299941	3.66522	0.000949538	0.0469192	1.53955	A_73_115410	CTACCGGCTGGCATCTCTTACTGCCTCCAAACACCACCCAGAAGTGCCTGGAAGTTTCTG	NM_174077	NM_174077	GPX3
HADHA	0.276145	-0.132089	3.34523	0.00222093	0.0623627	1.32706	CUST_5199_PI390417776	TGGTGGTGAGGACAAGTTTGCACTCAGCCAGATACTAACAATAAAATCAAACTGTTCATC	Target755	NM_174335.2	HADHA
HADHA	0.298713	-0.257316	4.15386	0.000249773	0.0326601	1.47022	A_73_120543	ACTAACGCCAACCATGGCAGCACTGTTTCTCAACAGAGTAGCGTCTAGATTTATCAGAGT	NM_174335	NM_174335	HADHA
HADHA	0.221375	-0.299342	3.44669	0.0017008	0.0573023	1.43467	CUST_5203_PI390417776	TGAATTCTGACATGGACAGTATTTTGGCAAGTCTGAAGATGCCTTCTCAGCCTGACGTCT	Target755	NM_174335.2	HADHA
HADHA	0.179131	-0.227979	3.11824	0.00399429	0.0764179	1.32603	CUST_5201_PI390417776	AACTCTGGCATTGGTTATGTGCCTTGATTAAAGTGCCTTTAGCTAGGACCATCTCTCCCT	Target755	NM_174335.2	HADHA
HADHA	0.239383	-0.221789	4.20912	0.000214299	0.0320422	1.37666	A_73_111792	AAAGTGCCTTTAGCTAGGACATCTCTCCCTCCCAGCTAAGTCTGGCTGTGATGTAGTTTG	NM_174335	NM_174335	HADHA
HADHA	0.221687	-0.171055	3.33678	0.00227054	0.0642555	1.31289	CUST_5200_PI390417776	TAGTTTGTACTTCATGTTGGCAGGGGGAACCTCTGTGTGCACCAATTTATAAGCCTCGAT	Target755	NM_174335.2	HADHA
HADHA	0.303251	-0.183609	3.68411	0.000902432	0.0487165	1.40139	CUST_5202_PI390417776	TGGCAGCACTGTTTCTCAACAGAGTAGCGTCTAGATTTATCAGAGTGACCAGAAGGAAGA	Target755	NM_174335.2	HADHA
HIF1A	-0.169455	0.22706	-3.72202	0.00081469	0.0446495	-1.31632	A_73_103797	GGATCTTCTAACACTAACTGTATTGTTTTGTTACATCAAATAAACATCTTCTGTGGACCG	NM_174339	NM_174339	HIF1A
HMGCR	-0.332296	0.391645	-3.73257	0.000791806	0.0423448	-1.65169	A_73_111329	TGGCAGTGAAAAATATTTTGGGTCCTCATTTTGGTGACTGTAACACATATCATCTTGCTA	XM_605365	XM_605365	HMGCR
HSF1	0.156613	-0.247791	4.30679	0.000163333	0.0317139	1.32354	CUST_45_PI390417776	CCCAGGAGGAGAGCAGGCCTTGGGCAGGCCTGGTGTCCAGGAGCCTGGTCCCCTGGCTGG	Target792	NM_001076809.1	HSF1
HSF1	0.134813	-0.154858	3.60004	0.00113107	0.0744888	1.22236	CUST_42_PI390417776	GAGCCACAGCTCACCTGGGCTTCACGGCCACACTCAGACTGACCAGGATGCAGGTGTTCA	Target792	NM_001076809.1	HSF1
HSF1	0.129265	-0.214353	3.82768	0.000611748	0.0478396	1.26893	CUST_41_PI390417776	CGGAGGGGGGGAGAGGGGGTGGGGCGTGGCCCCCGGCCAGCACCGAGGGCCTAGCCCTGT	Target792	NM_001076809.1	HSF1
HSF1	0.0823447	-0.169358	2.78297	0.00922901	0.0998086	1.19061	CUST_43_PI390417776	ATATATACATGGACAAACAGACCGATGAGCCAGGCAGAGATTTATAAACAACGAGCTCTG	Target792	NM_001076809.1	HSF1
HSF1	0.109749	-0.160771	3.09702	0.00421641	0.0418025	1.20624	CUST_44_PI390417776	TAGAATTGTATTTTGGATTTTTACACGAGTCCCCCTTTCCCCTTCCATAGAGATATACAG	Target792	NM_001076809.1	HSF1
IGF2	-0.383087	0.0682688	-4.42877	0.000116199	0.0317139	-1.36732	CUST_7718_PI390417776	TCCACCGCGCGGCTGTGTTCTCCTCCTCTTGCCCGTAACGTGCTGTTTCTGGCAGAATCC	Target832	NM_174087.3	IGF2
IGF2	-0.273083	0.0715129	-3.44401	0.00171285	0.0597485	-1.2698	CUST_7719_PI390417776	TCTCGGGTCTCTGAGTCATCACGCGAGGACCCCCACGCGCAGAACACCAAGTCATCGTGT	Target832	NM_174087.3	IGF2
IGF2	-0.0520367	0.153812	-1.36468	0.182502	0.395226	-1.15336	FS_IGF2	TGCTTCTTGCCTTCTTGGCCTTCGCCTCGTGCTGCTATGCTGCTTACCGC	NM_174087	NM_174087	IGF2
IGF2	-0.171586	0.186305	-2.97673	0.00571439	0.0623661	-1.28155	CUST_7720_PI390417776	TGGTAGGAGAGGCCGGGAGAACCGGGCCCTGCAGAGCAGAAGAGCTGCGTAGTTTTCTGA	Target832	NM_174087.3	IGF2
IGF2	-0.374935	0.105245	-4.21843	0.000208828	0.0320422	-1.39492	CUST_7717_PI390417776	ACAGCCTGGGTTTTGTCTTTAACCTTTATCGCTCGCAATCCCAATAAAGCATTTAAAATT	Target832	NM_174087.3	IGF2
IGF2	-0.291103	0.198019	-3.3263	0.00233359	0.0862612	-1.40359	A_73_104925	AATCATGAACCCCTCAATCAGCCCCCTTGAAACGAATTGGCTTTTTAGCAACACCAGAAA	NM_174087	NM_174087	IGF2
IGF2	-0.315832	0.104234	-4.19322	0.00022396	0.0320422	-1.33799	CUST_7721_PI390417776	TCGTGGCCCTCCATCTTGTCTCTTCCCCGAGTCCCCCCAGCTGTCTTCAGCGGGACCCCC	Target832	NM_174087.3	IGF2
KCNMA1	0.285281	-0.236577	5.03922	2.08543e-05	0.0118085	1.4358	A_73_118045	GCATGACCTAGCCACTGCTGGGGGTTTTCTTCTATAACATTGTCCTTGTGAAAACTTTTG	NM_174680	NM_174680	KCNMA1
LAMA4	-0.267001	0.166442	-3.72605	0.000805874	0.0470824	-1.35045	A_73_110661	CCTGCTGGTGAAATTCCTGTTCCTGTTTCTAATAAAATAGAAGGGATTCTAAATAAACAC	XM_608123	XM_608123	LAMA4
LDLR	-0.621677	0.663809	-4.1481	0.000253786	0.0320422	-2.43764	A_73_107996	GGTGTCGCTTTTTAAACCACTGTATAGAATGTTTTTATAGCCTGAATGCCTTACTGTGAT	XM_868927	XM_868927	LDLR
LOC506423	0.242828	-0.184041	3.68762	0.000893946	0.0469192	1.34431	A_73_101906	TTGCTAAATCTCATCTGTAACACAAACAGGATGAACATCCTGAGCTAAGGGAGAGGATGA	XM_878015	XM_878015	LOC506423
LOC507884	0.151599	-0.177979	4.85596	3.49809e-05	0.0173493	1.25665	A_73_105559	CCTGCACATTTATTTACCTCTCTGGTTTGTGAAGCCTACAGAAAATCTGGATTTGTAATT	XM_584575	XM_584575	LOC507884
LOC508204	0.613308	-0.27861	4.16088	0.000244962	0.0342157	1.85564	A_73_111233	TTTTGAGTTCTACCTTCTTGAGTCTTTCATAAATGATGGCTTCCTAGGCTGTTCTTCCCG	XM_584947	XM_584947	LOC508204
LOC513307	0.179389	-0.182105	3.41323	0.00185777	0.0573023	1.28476	CUST_2104_PI390417776	ATCCTGCGAATCATTGTCAACAACCTGGGCATTGACGAGGCCACCTGGATGAAGCGGCTG	Target921	XM_590970.3	LOC513307
LOC513307	0.155307	-0.216025	2.98808	0.00555394	0.0846618	1.29355	CUST_2107_PI390417776	AGTATCTACTCTCTGGGGACCACCAGGAACCCTTACGTGGAAAAATTGCGGCCAGCCCTG	Target921	XM_590970.3	LOC513307
LOC513307	0.155415	-0.194454	2.79397	0.0089845	0.101403	1.27444	CUST_2108_PI390417776	CAGTTTGGAGACGATGTTATCCTGGATGACGTCCAGGTCTCTTGCTACCGAACACTGTGC	Target921	XM_590970.3	LOC513307
LOC513307	0.159958	-0.170371	3.23299	0.00297416	0.0638043	1.2573	CUST_2105_PI390417776	AACAGTGTGGAGGAAATGTGTCCTGACATCCCAGTGCTGGAGCGGCTCATGGCTGACATC	Target921	XM_590970.3	LOC513307
LOC513307	0.18812	-0.219029	4.23389	0.000200054	0.0317139	1.32606	CUST_2106_PI390417776	TCCTGGAGCCGCAGCTGAATGAATACAATGCCTGCTCAGTGTACACCACCAAGTCTCCCC	Target921	XM_590970.3	LOC513307
LOC514731	-0.286317	0.182062	-3.69257	0.000882098	0.0487079	1.38355	A_73_104364	GGCACCCCAGGGAGGGGACCTGGCTGGGACATTTGCCTGTATGGTTCACGTTTCATATAA	XM_592628	XM_592628	LOC514731
LOC523616	0.323483	-0.304994	3.66013	0.000962622	0.0446495	1.54593	A_73_108986	AGGAAGGTTCTCCCTAAAACTGATACTACAAAACTCGGCATCCCTCCAAGAGTAAATCTA	XM_601917	XM_601917	LOC523616
LOC613597	0.442525	-0.233802	3.30543	0.0024642	0.0615921	1.59807	CUST_4573_PI390417776	GAGTGTGATTTTGAGGACTTTCTTTTGTAAATTGCAAATGTTCTCATCTAGGTGTTTTCG	Target955	XR_027984.1	LOC613597
LOC613597	0.369387	-0.363898	3.61779	0.00107852	0.0469192	1.66242	CUST_4574_PI390417776	CACTAAAGACTCAGAAGCCACTGTTCTTGTATTCCTATTCAGAGTTACTGAAGTTGGACA	Target955	XR_027984.1	LOC613597
LOC613597	0.405518	-0.258389	3.57473	0.00121028	0.0487079	1.58437	CUST_4572_PI390417776	ACATGCAATGCCCTTCAAAGCCTGAGTAGCTGCATAAGGTGGAAGAATTTCCTAAGCCAT	Target955	XR_027984.1	LOC613597
LOC613597	0.386423	-0.294814	3.36816	0.00209144	0.0573023	1.60351	CUST_4575_PI390417776	TGTTGTAGAACACAAGACTGACCCGATTCTTTTGACCAGCATGCATCAGTCCCATGAACA	Target955	XR_027984.1	LOC613597
LOC613597	0.166252	-0.152666	3.80651	0.000647994	0.0446495	1.24739	CUST_4571_PI390417776	CTTGTATAATTGCTATATCGCCATACTGATAACTAATAGCCTCCCTCCCCCTACTTTTTT	Target955	XR_027984.1	LOC613597
LOC614230	-0.310685	0.0884459	-4.20325	0.000217818	0.0320422	-1.31871	A_73_108228	GGCCTGTTTGATGTATGTGTGAAACAATGTTGTCCAACAATAAACCGGAATTTTATTTTG	XM_876600	XM_876600	LOC614230
LOC615079	0.27071	-0.421585	3.71134	0.000838538	0.0423448	1.61585	A_73_121139	TACCAAGGAATTTAAGCCCATTGAAGTGTTGAAGGAATATGATGTCATGTTGCTGGCTGA	XM_866734	XM_866734	LOC615079
LOC616065	0.146474	-0.135616	2.85521	0.0077306	0.0927696	1.21596	CUST_4545_PI390417776	AAATAGCAAAACAGAGCTAAGGCTCCTTCGAGGGAACTGACTCTTGTGTGACACTGAGTA	Target961	XM_868033.2	LOC616065
LOC616065	0.204789	-0.111294	4.31329	0.000160402	0.0317139	1.24495	CUST_4543_PI390417776	TTGATTTTGAGGTTCTCTTGTTTTGGAAAAGTGGCAGTGTCGAAGAAATGCAGGGTTCTG	Target961	XM_868033.2	LOC616065
LOC616065	0.181118	-0.120707	4.10742	0.000284006	0.0320422	1.2327	CUST_4542_PI390417776	GGGCAGTTTTGTGATTCTGTCTTCATTATGTGATCATAAATTACTCTTGATACACATGGT	Target961	XM_868033.2	LOC616065
LOC616065	0.187417	-0.152516	4.35201	0.000143987	0.0317139	1.2657	CUST_4541_PI390417776	TTTTTCTTCCCATGGAAATAAAATGTGGTCCTTCAGTGTTGTCTTGTATTCTGTCCCCCT	Target961	XM_868033.2	LOC616065
LOC616065	0.161709	-0.12131	3.25766	0.00279006	0.0658337	1.21674	A_73_114422	AATTCTTGTGGTAGAAATAGCAAAACAGAGCTAAGGCTCCTTCGAGGGAACTGACTCTTG	XM_868033	XM_868033	LOC616065
LOC616065	0.246273	-0.195806	4.20587	0.000216239	0.0341586	1.35856	CUST_4544_PI390417776	AGTTCCATTTGGTACCTCTCAAAGACTGAGGAATACAAACGTGGCAACTCCCGATTCACT	Target961	XM_868033.2	LOC616065
MYF6	0.273815	-0.342255	4.07217	0.000313028	0.0322096	1.53269	CUST_2282_PI390417776	TTTCCTCGGAGGAACACAAACTCCCCTGCGTGGAGGAGGTGGTGGAGAAGTAACTCAGTG	Target1086	NM_181811.1	MYF6
MYF6	0.202613	-0.307088	3.34436	0.00222595	0.0588749	1.42376	CUST_2279_PI390417776	ACAAAGAAACTTTTTGGAAACTGCTGTGCACGCTCGGATGAAAAAGCCTTTCGGCTTTGG	Target1086	NM_181811.1	MYF6
MYF6	0.249353	-0.326607	4.15855	0.00024655	0.0320422	1.49067	CUST_2281_PI390417776	ACGTTCTCCACGGAGCAGGAAGATCCCACCCTCCCTGCTTCGCCTAATCCTTTAGATCAC	Target1086	NM_181811.1	MYF6
MYF6	0.175169	-0.175346	2.19771	0.0358272	0.169988	1.27502	A_73_112243	TCACGTTACGTTAATATTTAGGAAGCCAGACCCAGGAGTTTATGATAGGGAAGGAGACAT	NM_181811	NM_181811	MYF6
MYF6	0.19751	-0.253884	2.87641	0.00733641	0.0886811	1.36736	CUST_2280_PI390417776	GTTACGTTAATATTTAGGAAGCCAGACCCAGGAGTTTATGATAGGGAAGGAGACATATTC	Target1086	NM_181811.1	MYF6
MYF6	0.260216	-0.321342	4.05954	0.000324126	0.0337027	1.49646	CUST_2278_PI390417776	TTGTATCTTGGGAACCGCGAGTGGCTTAGATCAGCGGTTTTACTTTTTGTTTGGTTGGTT	Target1086	NM_181811.1	MYF6
MYOM1	0.195453	-0.252585	3.45876	0.00164736	0.0574499	1.36418	CUST_1084_PI390417776	TGTCGCTTCTTGTAACATGTCTTCTGATTTAAATTCCTTTGGCTAAAACAGTGAGCTATT	Target1112	XM_618609.3	MYOM1
MYOM1	0.262326	-0.208682	4.3085	0.000162555	0.0317139	1.38608	CUST_1083_PI390417776	GGTATCTAGAGGATCCGTAGAAGAGACTATTCAAAGTTTAGCTTTAGGAAGTTAATATTC	Target1112	XM_618609.3	MYOM1
MYOM1	0.135953	-0.161864	2.73444	0.0103842	0.105733	1.22928	CUST_1085_PI390417776	GAAAACTTTCCAAGAACTTAAATAATTTTACCCATTAAACTAAGCATATAAATATAGAAA	Target1112	XM_618609.3	MYOM1
MYOM1	0.309766	-0.190255	4.6229	6.74246e-05	0.0314914	1.41423	CUST_1087_PI390417776	ATCAGCGCTTCTCTTGTTTCACCATTTTGGCTGCCTAGCTGGGTGGTCTCCACTGCACCT	Target1112	XM_618609.3	MYOM1
MYOM1	0.197343	-0.263421	3.61793	0.00107814	0.0487165	1.37627	CUST_1086_PI390417776	AGTTTGACTTTAAAACCTTATTTTTCCAATTTAAAATATTAGCCACTGAAATATTAATTT	Target1112	XM_618609.3	MYOM1
MYOT	0.179403	-0.149032	4.37885	0.000133594	0.0317139	1.25565	CUST_1063_PI390417776	GGTTTGTGAAGCCTACAGAAAATCTGGATTTGTAATTGTAGAAGATCTTTGACAAATGTG	Target1114	NM_001075335.1	MYOT
MYOT	0.152613	-0.233215	4.51594	9.10348e-05	0.0301024	1.30661	CUST_1064_PI390417776	GAAAGTGAAGAACTTTAACCACTCTACCAACATTGGAAAACACAACAACTACACTATCAA	Target1114	NM_001075335.1	MYOT
MYOT	0.217195	-0.259164	6.23911	7.16031e-07	0.00371538	1.39123	CUST_1066_PI390417776	AACTCTTCCAGCTCCTAAACAGTTACGTGTCCGACCAACTTTCAGCAAATATTTAGCACT	Target1114	NM_001075335.1	MYOT
MYOT	0.23785	-0.220129	5.94207	1.63952e-06	0.00371538	1.37362	CUST_1067_PI390417776	TAATGAAGCTGGAGTGACCACATGTAACACAAGATTAGATGTTACAGCCCGTCCAAACCA	Target1114	NM_001075335.1	MYOT
MYOT	0.246813	-0.221477	5.88738	1.91088e-06	0.00371538	1.38347	CUST_1065_PI390417776	TAACGGGAAAGGTCTGAATGTGAAACAAGCTTTTAACCCTGAAGGAGAGTTTCAGCGGCT	Target1114	NM_001075335.1	MYOT
MYOZ1	0.0815267	-0.0873012	2.37474	0.0241551	0.151086	1.12414	CUST_1053_PI390417776	CCTGCTCTTTTATGGAATTTGCTCTGCCTTCAGTAACAGTTAATAAACTTCAAGGAAATG	Target1115	NM_174397.2	MYOZ1
MYOZ1	0.025138	-0.07536	1.36104	0.183638	0.391711	1.07214	A_73_120367	TTCCACTGCTCTGTATGGAACCTGCTCTTTTATGGAATTTGCTCTGCCTTCAGTAACAGT	NM_174397	NM_174397	MYOZ1
MYOZ1	0.187737	-0.126791	3.70876	0.000844405	0.0320422	1.24361	CUST_1056_PI390417776	AGTATAAGTCCTTCAACAGGACAGCAATGCCTTATGGTGGATATGAGAAGGCCTCCAAAC	Target1115	NM_174397.2	MYOZ1
MYOZ1	0.103863	-0.108076	3.62001	0.00107212	0.0479757	1.15824	CUST_1054_PI390417776	ATCCTTGTGGGAATGGAGGGAAAAGGCAAGGAAGGATCTTTCTTTCCACCTTTACTCGAA	Target1115	NM_174397.2	MYOZ1
MYOZ1	0.197725	-0.175031	3.15712	0.00361602	0.0710839	1.29482	CUST_1057_PI390417776	ACATATCACTGTGTTTAAGACCTATATTTCCCCATGGGAGAAAGCCATGGGGATTGACCC	Target1115	NM_174397.2	MYOZ1
MYOZ1	0.139915	-0.124943	4.17738	0.000234019	0.0469192	1.20152	CUST_1055_PI390417776	TGTTTCCACCTCTACTTTGTATCAAGTTTCCCCTCTCGGGTTCCATTTTGGAGAGGGAAT	Target1115	NM_174397.2	MYOZ1
OBSCN	0.154643	-0.143151	3.77757	0.000700962	0.0423448	1.22926	CUST_6196_PI390417776	TTCAGGACTCCCTGCGTATGCACGCACACGTCAATAAAAAGCAGCACTCGATGAAGTGTC	Target1205	XM_585000.3	OBSCN
OBSCN	0.155941	-0.127618	3.28046	0.0026297	0.0628954	1.21719	CUST_6198_PI390417776	TTACAGCCTTCATCATGTTGAGCGCTGACTACCCGGTGAACGGTGAGGGAACGCGAGACA	Target1205	XM_585000.3	OBSCN
OBSCN	0.170943	-0.0677788	3.15997	0.00358968	0.069635	1.17995	A_73_109169	GCCTCCCGGTCTTTCAGGACTCCCTGCGTATGCACGCACACGTCAATAAAAAGCAGCACT	XM_585000	XM_585000	OBSCN
OBSCN	0.159664	-0.106268	3.04135	0.00485618	0.0743232	1.20241	CUST_6199_PI390417776	AGTTTGGCCCAGGAGAGGGTCCTGCCCTCAGAGAGATTCAAGGACTACATGGAGACCATG	Target1205	XM_585000.3	OBSCN
OBSCN	0.149793	-0.0956694	3.32785	0.00232414	0.0623661	1.18547	CUST_6197_PI390417776	TTTGTGCGAGAGCGCGAAAAGAGGCGGGCACTGCTGTACAAGAAACACAACCTGGCCCAA	Target1205	XM_585000.3	OBSCN
OBSCN	0.164259	-0.139711	3.12377	0.00393828	0.0785406	1.23454	CUST_6195_PI390417776	TATCCTGCATCTAGACCTCAGGTCGGAGAACATGATTGTCACAGAGTATAACCTGCTCAA	Target1205	XM_585000.3	OBSCN
PCBP1	0.208088	-0.207496	3.86117	0.000558406	0.0423448	1.33384	CUST_642_PI390417776	ATGTAAGAGTGGAATGTTAATAAATTTCAGTTTAGTTCTGTAATGTCAAGAATTTAAGAA	Target1382	NM_001015565.1	PCBP1
PCBP1	0.163535	-0.130806	2.99045	0.00552093	0.0825213	1.22632	CUST_643_PI390417776	AGGTGAAAGGCTATTGGGCAAGTTTGGATGCATCTACTCAAACCACCCATGAACTCACCA	Target1382	NM_001015565.1	PCBP1
PCBP1	0.183894	-0.219818	4.71012	5.27581e-05	0.0211317	1.32291	CUST_641_PI390417776	TTAAAAAATGGATTGGTTAAAAAATGCTTCATATTTGAAAAAGCTGGGAACTGCTATCTT	Target1382	NM_001015565.1	PCBP1
PCBP1	0.118529	-0.127225	3.27541	0.00266442	0.0650238	1.18571	CUST_640_PI390417776	TGCCAGTATTAGTCTGGCCCAATATCTAATCAATGCCAGGCTTTCTTCTGAGAAGGGCAT	Target1382	NM_001015565.1	PCBP1
PCBP1	0.111098	-0.0301553	1.61155	0.117532	0.319135	1.10286	CUST_639_PI390417776	CCATGATCCAACTGTGTAATTTCTGGTCAGTGATTCCAGGTTTTAAATAATTTGTAAGTG	Target1382	NM_001015565.1	PCBP1
PLAT	-0.174697	0.397046	-3.48491	0.00153712	0.0499014	-1.48632	A_73_112170	GTTTGTACTCTGTTGCCACTACCTGTATGATACCGTACTGGAATAATAAATTCTGATATA	NM_174146	NM_174146	PLAT
PLAT	-0.132281	0.382794	-2.90721	0.00679721	0.0834775	-1.42907	CUST_7971_PI390417776	AAGCATGTCTCAGTAGGCAAAGATAACTCGAGCCTTCGGGAAAGAAGGGTTAGACGTATT	Target1280	NM_174146.3	PLAT
PLAT	-0.196309	0.39051	-3.43626	0.00174827	0.051821	-1.50193	CUST_7969_PI390417776	GCTCTTGGAGGGAATCCTGTTGTGTATAGTGTAATTCTCTTTCTTTATATGTTTCATGAT	Target1280	NM_174146.3	PLAT
PLAT	-0.079404	0.349754	-2.44396	0.020622	0.126802	-1.34645	CUST_7970_PI390417776	TACTAGGAATAGAATGTCTATTTATAGTCCCAAGGAAGCCCAGCAGGAACCTCCTACCAG	Target1280	NM_174146.3	PLAT
PLAT	-0.175211	0.428378	-3.54399	0.00131373	0.0488686	-1.51949	CUST_7968_PI390417776	CCAGGAGACACGTATCATTTTAATAACTGATAAACTAGGCTCTCGCATATTTATATCAGT	Target1280	NM_174146.3	PLAT
PLAT	-0.208553	0.447378	-4.14017	0.000259418	0.0317139	-1.57563	CUST_7967_PI390417776	GTTTGTACTCTGTTGCCACTACCTGTATGATACCGTACTGGAATAATAAATTCTGATATA	Target1280	NM_174146.3	PLAT
POMP	0.119891	-0.152381	2.73132	0.010463	0.104833	-1.20771	CUST_5737_PI390417776	CACTCAAGGGAGTTGGTTTTAAAACTTCTTATTTATATGAAAGCAACAGCTTTCTAGGTC	Target1303	NM_001034376.1	POMP
POMP	0.159907	-0.202497	4.59771	7.23707e-05	0.0301024	-1.28557	CUST_5736_PI390417776	GCCTGCAACCTTTATGGTAGCATCTTTCAGAATAAACATCTATAATTGATTTTAGTGGCA	Target1303	NM_001034376.1	POMP
POMP	-0.017652	-0.0701641	0.674949	0.504877	0.692554	-1.03707	A_73_119476	GCTTACTGTAATGCCATGTGCTGTTCATGGAAGTAGAGGGGCTGCGTCTTGTTTATAGTT	NM_001034376	NM_001034376	POMP
POMP	0.156255	-0.130782	3.36135	0.00212908	0.0588749	-1.22013	CUST_5734_PI390417776	CAACCAGGAGATGTCAGTTTTAAACTATAGTACTGCATAGATTTATGTATCACAAGATGC	Target1303	NM_001034376.1	POMP
POMP	0.048984	-0.0900318	1.83509	0.0764254	0.249404	-1.10115	CUST_5735_PI390417776	TTCCAGTTACTGAGCTGTCAGCAAGTGGACCTTTTGAAAGTCATGATCTTCTTCGAAAAG	Target1303	NM_001034376.1	POMP
POMP	-0.0334033	-0.0891665	0.655164	0.517355	0.701755	-1.03941	CUST_5738_PI390417776	GGGCTGCGTCTTGTTTATAGTTGTCTTTTTCCTATAATTTGATGTGCACAACATTAAAAG	Target1303	NM_001034376.1	POMP
PRDX5	0.04021	-0.134063	2.06561	0.0475974	0.189474	-1.1284	CUST_3243_PI390417776	TGATTCACTGCTCTTTCTCTTTGGGAATCACCGACTGAAGAGGTTCTCCATGGTGATAGA	Target1323	NM_174749.2	PRDX5
PRDX5	0.0197853	-0.102816	1.57412	0.125948	0.314049	-1.0887	CUST_3242_PI390417776	GTGATCACTCAGCTGAAATCTTGGCCAAATTTCTGCAATAAACACTTCTGGTTGAAAAAA	Target1323	NM_174749.2	PRDX5
PRDX5	0.0286307	-0.141277	1.8251	0.0779583	0.243627	-1.12499	CUST_3245_PI390417776	GACCGTTAATGATGTCTTTGTAACTGAAGAGTGGGCACGCACCCACAAGGCAGAGGGCAA	Target1323	NM_174749.2	PRDX5
PRDX5	0.028474	-0.0491641	0.915888	0.36703	0.573925	-1.05529	A_73_120417	CCCAGCCTAGCCTGTGATCACTCAGCTGAAATCTTGGCCAAATTTCTGCAATAAACACTT	NM_174749	NM_174749	PRDX5
PRDX5	0.134398	-0.148321	3.91343	0.000484144	0.0356638	-1.21649	CUST_3246_PI390417776	TGTTCAAAGGCAAGAAGGGAGTGCTGTTTGGCCTCCCTGGGGCCTTTACCCCTGGTTGTT	Target1323	NM_174749.2	PRDX5
PRDX5	0.0628087	-0.136744	2.89348	0.00703266	0.0848889	-1.14834	CUST_3244_PI390417776	GGTTCGGCTCCTGGCAGACCCCAGTGGGACTTTTGGGAAGGAGACAGATTTGTTACTTGA	Target1323	NM_174749.2	PRDX5
PSMC2	0.164385	-0.171013	3.5753	0.00120844	0.0469192	1.26173	CUST_951_PI390417776	TTGAATTGTTAGCACGACTGTGTCCAAATAGCACTGGTGCTGAGATTAGAAGCGTCTGCA	Target1360	NM_001015639.1	PSMC2
PSMC2	0.0445853	-0.131058	2.18006	0.037232	0.172497	1.12947	A_73_115573	TACTCCCCGCTATATGACATACAACTGAGCCCTGGCGGTGTTTTCGAAAACACTTCTTTT	NM_001015639	NM_001015639	PSMC2
PSMC2	0.0655693	-0.167236	1.81378	0.0797261	0.249849	1.17512	CUST_948_PI390417776	CGGTGTTTGCGAAAACACTTCTTTTCATTGGAATCCTAACCGTATACAGATTTCTTAATA	Target1360	NM_001015639.1	PSMC2
PSMC2	0.142478	-0.0716541	2.47959	0.0189942	0.126825	1.16001	CUST_952_PI390417776	GTCGGACTCACATTTTTAAGATTCATGCCCGTTCAATGAGTGTTGAAAGAGATATCAGAT	Target1360	NM_001015639.1	PSMC2
PSMC2	0.12001	-0.108626	2.88693	0.00714785	0.0862612	1.17173	CUST_950_PI390417776	TTGCCATCCGAGCACGGCGAAAAATTGCTACTGAGAAGGATTTCTTGGAAGCTGTAAATA	Target1360	NM_001015639.1	PSMC2
PSMC2	0.113068	-0.101681	2.58148	0.0149683	0.114185	1.1605	CUST_949_PI390417776	AGGTCATTAAGTCCTATGCCAAGTTCAGTGCTACTCCCCGCTATATGACATACAACTGAG	Target1360	NM_001015639.1	PSMC2
PSMD7	0.122089	-0.178781	4.48429	9.94773e-05	0.0304862	1.23189	A_73_121065	ACTTCTCAGACCCGTAGCTCTGGTATTCTCAGGGCTTGGGATCAAGATATTGTTTACCTT	NM_001034423	NM_001034423	PSMD7
PSMD8	0.17241	-0.197127	3.49572	0.00149366	0.0638043	1.29194	CUST_871_PI390417776	AAGCCAGAAGATACCACCATCCCTTCCACGGAGCTGGCCAAACAGGTCATCGAGTATGCC	Target1366	NM_001035111.1	PSMD8
PSMD8	0.154409	-0.103498	2.72991	0.0104986	0.102176	1.19574	CUST_873_PI390417776	CCAAAGGCAACATTCCCGCCGAGAGCTACACTTTCTTCATCGACATCCTGCTTGACACTA	Target1366	NM_001035111.1	PSMD8
PSMD8	0.0591287	-0.101466	1.69051	0.101297	0.295132	1.11775	CUST_869_PI390417776	AGGCAGTTTCAGTGCAGAGTTCCCCCCACCCCCAATAAAGATGGATTGACATTTTCTTTT	Target1366	NM_001035111.1	PSMD8
PSMD8	0.171385	-0.150406	3.20103	0.00323002	0.0486464	1.24988	CUST_872_PI390417776	GATGACAGACTACGCCAAGAAGCGAGGGTGGGTCCTGGGCATCAACAACTACTACAGCTT	Target1366	NM_001035111.1	PSMD8
PSMD8	0.094002	-0.100433	2.0305	0.0512518	0.200305	1.14428	A_73_101481	CCAGGCCAAGGTACCAGTGTTCAGTGAAGGGGGTGAAATGTCCTGATATTGAAAAATACT	NM_001035111	NM_001035111	PSMD8
PSMD8	0.189623	-0.0666353	2.23374	0.0331059	0.164483	1.19438	CUST_870_PI390417776	TCAGGGATGAAATTGCTGGTTGTATCGAGAAGGCCTATGAGAAAATCCTCTTCACAGAGG	Target1366	NM_001035111.1	PSMD8
RAC1	0.098316	-0.0563524	1.72617	0.0946043	0.293701	1.11317	A_73_101011	ACATTGATCTTTTGCTAACGCGATTAGCAGTATGTTTTGCATGTATGACTTAATAAACCC	NM_174163	NM_174163	RAC1
RAC1	0.149973	-0.202635	3.82619	0.000614238	0.0385004	1.27687	CUST_3771_PI390417776	TCGGTGCCGTCAAATACCTGGAGTGCTCGGCGCTCACGCAGCGGGGCCTCAAGACAGTGT	Target1402	NM_174163.2	RAC1
RAC1	0.049874	-0.105323	2.15424	0.0393765	0.135775	1.11357	CUST_3767_PI390417776	TTTGTTTAAAGTGTAAGAGTTCAAACTTTTCACATTCTATTAAAGTTCAGCCCTAAAATG	Target1402	NM_174163.2	RAC1
RAC1	0.0851693	-0.1214	2.44094	0.020766	0.186622	1.15394	CUST_3768_PI390417776	CGCACTCAATGCCAAGTTTTTGTTACAGATTAGTTTTTCCATAAAACCGTTTTGAACCAA	Target1402	NM_174163.2	RAC1
RAC1	0.00253267	-0.168636	1.25563	0.218943	0.451802	1.12597	CUST_3769_PI390417776	TTGTGAACGTCGGCCCCCCACCGTCTGCCCCCAGGACCCTTTGTTTGCTTTGCTCAAACG	Target1402	NM_174163.2	RAC1
RAC1	0.127669	-0.186611	5.03242	2.12588e-05	0.0118085	1.24339	CUST_3770_PI390417776	TTGATGAGGCGATCCGGGCTGTTCTCTGCCCACCCCCCGTCAAGAAGCGGAAGAGGAAGT	Target1402	NM_174163.2	RAC1
RPL10	0.187465	-0.250815	5.04558	2.04831e-05	0.0118085	1.35499	CUST_3563_PI390417776	TTGGAAAGCCCCAAGGCACAGTGGCCAAGGTCCACATTGGCCAGGTCATAATGTCCATCC	Target1419	NM_174760.2	RPL10
RPL10	0.133333	-0.348901	3.96458	0.000420853	0.0337027	1.39691	CUST_3565_PI390417776	ATGCTAAGATTCGCATCTTTGACTTGGGGCGTAAGAAAGCCAAAGTGGATGAGTTCCCAC	Target1419	NM_174760.2	RPL10
RPL10	0.176751	-0.263662	4.41201	0.000121773	0.0317139	1.35699	CUST_3564_PI390417776	TCTGTGGCCACATGGTGTCAGATGAGTATGAGCAGCTCTCCTCTGAAGCCCTGGAAGCTG	Target1419	NM_174760.2	RPL10
RPL10	0.107185	-0.180582	3.61544	0.00108536	0.0460333	1.22075	A_73_115118	TACACTCATGAGCATCAGTGCTGTCCCCTCCTTAATCATGCTCACCAATAAATGCTATTT	NM_174760	NM_174760	RPL10
RPL10	0.104016	-0.207435	3.59599	0.00114339	0.0460333	1.24095	CUST_3562_PI390417776	TCATGAGCATCAGTGCTGTCCCCTCCTTAATCATGCTCACCAATAAATGCTATTTCCTGT	Target1419	NM_174760.2	RPL10
RPL10	0.128658	-0.168103	3.95034	0.000437605	0.0341586	1.22838	CUST_3566_PI390417776	GGCTGTGGGGTCAAATACATCCCTAATCGTGGTCCCCTGGACAAATGGCGGGCCCTACAC	Target1419	NM_174760.2	RPL10
RPL18	0.110493	-0.0995612	3.12961	0.00387992	0.0721873	1.15673	CUST_3458_PI390417776	GCTGTATAGGTTCCTGGCCAGACGAACCAACTCCACCTTCAATCAGGTTGTCCTCAAGAG	Target1424	NM_001015556.2	RPL18
RPL18	0.078398	-0.0810288	2.45172	0.0202569	0.135775	1.11684	CUST_3461_PI390417776	GCCGTGGCTACAAAAACTAACCCGAGAGTCTACCGTGTTATTAAAAAGATTTTGGATGCT	Target1424	NM_001015556.2	RPL18
RPL18	0.134894	-0.0936612	3.59646	0.00114194	0.0472715	1.17166	CUST_3459_PI390417776	TGTACAGGCATTTCGGCAAGGCCCCAGGAACCCCGCATAGCCACACCAAACCCTACGTCC	Target1424	NM_001015556.2	RPL18
RPL18	0.0798233	-0.08825	2.73509	0.010368	0.102176	1.12356	A_73_115443	GACGAGCCAGCCGTGGCTACAAAAACTAACCCGAGAGTCTACCGTGTTATTAAAAAGATT	NM_001015556	NM_001015556	RPL18
RPL18	0.121543	-0.13376	3.56715	0.00123501	0.0488686	1.19359	CUST_3460_PI390417776	ATTGTTCATGAGCCGCACCAACAGGCCACCGCTCTCTCTTTCCCGGATGATCCGGAAGAT	Target1424	NM_001015556.2	RPL18
RPL18	0.115605	-0.165135	3.49297	0.00150464	0.0511497	1.21482	CUST_3457_PI390417776	CCGAAAGGTTCGACGCAAGGAGCCCAAGAGCCAGGACATTTACCTGAGGCTGTTGGTCAA	Target1424	NM_001015556.2	RPL18
RPL6	0.113483	-0.0796565	3.28682	0.00258656	0.0949916	1.14325	A_73_103317	GCTACCTCCGCTCCGTGTTTGCTCTCACAAATGGAATTTATCCTCACAAAGTAGTGTTCT	NM_001031756	NM_001031756	RPL6
RPL6	0.15182	-0.190358	5.10878	1.71347e-05	0.0118085	1.26767	CUST_1438_PI390417776	ACACCAGAAATTTGTCATTGCCACCTCCACCAAAATCGATATCAGTGGTGTGAAAATCCC	Target1436	NM_001031756.1	RPL6
RPL6	0.073446	-0.0926924	2.56922	0.0154071	0.119603	1.12205	CUST_1436_PI390417776	ATTCTGCGAAGAATCAAAGCTGTCCCTCAGCTCCAGGGCTACCTCCGCTCCGTGTTTGCT	Target1436	NM_001031756.1	RPL6
RPL6	0.095552	-0.127964	2.7791	0.00931667	0.0629111	1.16758	CUST_1434_PI390417776	CTCACAAATGGAATTTATCCTCACAAAGTAGTGTTCTGAACTTCTTGCAAAGAACCTAAT	Target1436	NM_001031756.1	RPL6
RPL6	0.0933073	-0.0789147	2.78789	0.0091189	0.103665	1.12679	CUST_1435_PI390417776	AGAGAGAAATACGAGATCACAGAGCAGCGCAAGGTCGATCAGAAAGCTGTGGACTCACAA	Target1436	NM_001031756.1	RPL6
RPL6	0.122303	-0.159287	4.02482	0.000356653	0.0337027	1.21553	CUST_1437_PI390417776	AGAACATCTCACTGACACTTACTTCAAGAAGAAGAAGCTGCGTAAACCCAGACACCAGGA	Target1436	NM_001031756.1	RPL6
RPS14	0.0569747	-0.0831706	2.29455	0.0289313	0.154542	1.10202	CUST_1140_PI390417776	ATCACTGCCCTCCACATCAAACTCCGGGCCACAGGAGGAAATAGGACCAAGACTCCTGGA	Target1468	NM_001077830.1	RPS14
RPS14	0.0395987	-0.0756253	1.68748	0.101883	0.282332	1.08314	A_73_104796	CAGGAAGGGGGGTCGCCGTGGTCGCCGTCTGTGAACACGGACTTCTCAAATTATTGCTTT	XM_586495	XM_586495	RPS14
RPS14	0.0973453	-0.07957	2.90957	0.00675743	0.0502771	1.13046	CUST_1131_PI390417776	TGAGTCCTCTCCATATGCTGCCATGTTGGCTGCCCAGGATGTAGCCCAGAGATGCAAGGA	Target1469	XM_001250860.1	RPS14
RPS14	0.0855713	-0.0801535	2.29306	0.0290275	0.154542	1.12173	CUST_1128_PI390417776	GCCGTCTGTGAACAGGACTTCTCAAATTATTGCTTTCTGTTAATAAATTGCTTTGATGTA	Target1469	XM_001250860.1	RPS14
RPS14	0.0672067	-0.0252435	0.913635	0.368193	0.57958	1.06618	CUST_1139_PI390417776	TCCGGTGGCGGAGTCTGGAGAAGACGCGCAGAAATGGCACCTCGCAAGGGGAAGGAAAAG	Target1468	NM_001077830.1	RPS14
RPS14	0.061874	-0.0785847	2.4186	0.0218576	0.141403	1.10226	CUST_1129_PI390417776	ATGAAGATTGGGCGGATTGAGGATGTCACCCCCATCCCCTCCGACAGCACCCGCAGGAAG	Target1469	XM_001250860.1	RPS14
RPS14	0.144933	-0.0679024	3.67849	0.000916221	0.0460333	1.15896	CUST_1130_PI390417776	ATCACTGCCCTCCACATCAAACTCCGGGCCACAGGAGGAAATAGGACCAAGACTCCTGGA	Target1469	XM_001250860.1	RPS14
RPS14	0.0513253	-0.0227865	0.745663	0.461674	0.659467	1.05271	CUST_1127_PI390417776	TCCGGTGGCGGAGTCTGGAGAAGACGCGCAGAAATGGCACCTCGCAAGGGGAAGGAAAAG	Target1469	XM_001250860.1	RPS14
RPS14	0.0816493	-0.121084	3.48432	0.00153954	0.0886811	1.15088	CUST_1141_PI390417776	TGAGTCCTCTCCATATGCTGCCATGTTGGCTGCCCAGGATGTAGCCCAGAGATGCAAGGA	Target1468	NM_001077830.1	RPS14
RPS19	0.121435	-0.116418	3.95807	0.000428427	0.0356175	1.17924	CUST_1336_PI390417776	CGTGGCCCGGCGGGTCCTCCAAGCCCTGGAGGGGCTGAAAATGGTGGAAAAGGACCAAGA	Target1445	NM_001037467.1	RPS19
RPS19	0.0479953	-0.0895529	1.792	0.0832248	0.150357	1.10003	CUST_1334_PI390417776	CAGCTGCCAACAAGAAGCATTAGAACAAATGATGCTGGGTTAATAAATTGCCTCGTTCGT	Target1445	NM_001037467.1	RPS19
RPS19	0.072972	-0.0785724	2.37767	0.0239952	0.0623063	1.11076	CUST_1338_PI390417776	AGAACTTGCTCCCTACGATGAGAACTGGTTCTACACACGAGCTGCTTCCACGGCACGGCA	Target1445	NM_001037467.1	RPS19
RPS19	0.130358	-0.0961853	3.44294	0.0017177	0.0573023	1.17003	A_73_110955	AGCCTTCCTCAAAAAGTCCGGGAAGCTGAAAGTCCCTGAATGGGTGGACACCGTCAAGCT	NM_001037467	NM_001037467	RPS19
RPS19	0.0978187	-0.108376	3.31185	0.00242329	0.0670904	1.15364	CUST_1337_PI390417776	ATGACCAAGATCTATGGGGGGCGCCAGAGGAACGGCGTCATGCCCAGCCACTTCAGCAGA	Target1445	NM_001037467.1	RPS19
RPS19	0.117765	-0.0665771	3.23285	0.00297526	0.264643	1.1363	CUST_1335_PI390417776	TGGGGGCCGCAAACTGACGCCTCAGGGACAGAGAGATCTGGACAGAATCGCTGGACAGGT	Target1445	NM_001037467.1	RPS19
RPS5	0.225073	-0.175234	5.29636	1.00878e-05	0.0118085	1.31979	CUST_1256_PI390417776	ATCGTGGAGCGCCTCACCAACTCCATGATGATGCATGGCCGCAACAATGGCAAGAAGCTC	Target1452	NM_001015531.1	RPS5
RPS5	0.0662733	-0.135315	2.41179	0.0222006	0.116718	1.14996	CUST_1253_PI390417776	TGGCCAAGTCTAACCGCTGATCGCTGGCTGCAGCCACAATAAACCTGTTTCCCTGTGAGG	Target1452	NM_001015531.1	RPS5
RPS5	0.214075	-0.145396	4.14546	0.000255648	0.0320422	1.28296	CUST_1252_PI390417776	ACATTTCTCTGCAGGATTACATTGCTGTCAAGGAGAAGTATGCCAAGTACCTACCCCACA	Target1452	NM_001015531.1	RPS5
RPS5	0.0374313	-0.167702	2.58586	0.0148145	0.139938	1.15279	A_73_109595	CGTGGCCAAGTCTAACCGCTGATCGCTGGCTGCAGCCACAATAAACCTGTTTCCCTGTGA	NM_001015531	NM_001015531	RPS5
RPS5	0.213219	-0.164969	5.3524	8.6116e-06	0.0118085	1.29971	CUST_1255_PI390417776	ATGACCGTGCGCATCGTCAAGCACGCCTTTGAGATCATCCATCTGCTCACTGGCGAGAAC	Target1452	NM_001015531.1	RPS5
RPS5	0.0948653	-0.164202	3.06338	0.00459267	0.0766172	1.19671	CUST_1254_PI390417776	TCAACGCAGCTAAGGGCTCCTCCAATTCCTACGCCATCAAGAAGAAGGACGAGCTGGAGC	Target1452	NM_001015531.1	RPS5
RPS9	0.0946753	-0.141345	3.64012	0.00101581	0.0469192	1.17774	CUST_1245_PI390417776	ACATCCCGTCCTTCATCGTGCGCCTGGACTCGCAGAAGCACATCGACTTCTCCCTGCGCT	Target1454	NM_001101152.1	RPS9
RPS9	0.100371	-0.117986	2.49785	0.0182063	0.124578	1.16341	CUST_1243_PI390417776	TGAAGATTGAGGATTTCTTGGAGAGACGCCTGCAGACCCAGGTCTTCAAGCTGGGCCTGG	Target1454	NM_001101152.1	RPS9
RPS9	0.101133	-0.129223	3.05667	0.00467138	0.0767981	1.17312	CUST_1244_PI390417776	TCCGGAACAAACGTGAGGTCTGGAGGGTCAAATTCACCCTGGCCAAGATCCGAAAGGCTG	Target1454	NM_001101152.1	RPS9
RPS9	0.0876507	-0.128637	3.0082	0.0052799	0.079653	1.16174	CUST_1246_PI390417776	GGCTCGTCCGTATCGGGGTGCTGGATGAGGGCAAGATGAAGCTGGATTACATCCTGGGCC	Target1454	NM_001101152.1	RPS9
RPS9	0.00114867	-0.109395	1.29663	0.204642	0.417876	1.07964	CUST_1242_PI390417776	TGCCCTGGGCCGGCGCAGCGGCCAGTGTGCCTCAGATAATAAAGCAGGATATCCAAAAAA	Target1454	NM_001101152.1	RPS9
RTN4	0.0812067	-0.189371	2.70464	0.011159	0.102176	1.20629	CUST_1218_PI390417776	GCACAGACTTACTGTAGTTAATTTTATCACAAACTCTGGACTGAATCTAATGCTTCCAAA	Target1459	NM_001075138.1	RTN4
RTN4	0.0571033	-0.0920888	1.51957	0.139089	0.33834	1.10895	CUST_1217_PI390417776	GTGGTTTAAGCTGTATTGAACTAAATCTGTGGAATGCATTGTGAACTGTAAAAGCAAAGT	Target1459	NM_001075138.1	RTN4
RTN4	0.197357	-0.113845	3.24793	0.00286132	0.0685142	1.24074	CUST_1221_PI390417776	CTTGCCTTTCCTGGTATGTTCTAGGTGTATTGTGAAATTTACTGTTGTATTAATTGCCAA	Target1459	NM_001075138.1	RTN4
RTN4	0.0569327	-0.115697	1.88368	0.0693334	0.237039	1.12711	CUST_1212_PI390417776	GTGGTTTAAGCTGTATTGAACTAAATCTGTGGAATGCATTGTGAACTGTAAAAGCAAAGT	Target1460	NM_001113221.1	RTN4
RTN4	0.159037	-0.13982	4.11054	0.000281565	0.0337027	1.23017	CUST_1215_PI390417776	ATATCTATATATAGTGTTTCACGAAGCTTAGCCCTTTACCTTCCCAGCTGCCCCACAGTG	Target1460	NM_001113221.1	RTN4
RTN4	0.148701	-0.112275	3.27961	0.00263551	0.0658337	1.19829	CUST_1219_PI390417776	AGCACATAAGCTAGGGAGAAACGTACTTCTAGGCGCACTACCATCTGTTTTCAACACGAA	Target1459	NM_001075138.1	RTN4
RTN4	0.106333	-0.155584	3.28818	0.0025774	0.0927696	1.19907	CUST_1214_PI390417776	AGCACATAAGCTAGGGAGAAACGTACTTCTAGGCGCACTACCATCTGTTTTCAACACGAA	Target1460	NM_001113221.1	RTN4
RTN4	0.0997567	-0.150558	2.84233	0.00797981	0.0670013	1.18947	CUST_1213_PI390417776	GCACAGACTTACTGTAGTTAATTTTATCACAAACTCTGGACTGAATCTAATGCTTCCAAA	Target1460	NM_001113221.1	RTN4
RTN4	0.117228	-0.188612	3.17378	0.00346465	0.0715371	1.23614	CUST_1216_PI390417776	CTTGCCTTTCCTGGTATGTTCTAGGTGTATTGTGAAATTTACTGTTGTATTAATTGCCAA	Target1460	NM_001113221.1	RTN4
RTN4	0.187493	-0.122004	4.11038	0.000281693	0.0320422	1.23928	CUST_1220_PI390417776	ATATCTATATATAGTGTTTCACGAAGCTTAGCCCTTTACCTTCCCAGCTGCCCCACAGTG	Target1459	NM_001075138.1	RTN4
RTN4	0.0971327	-0.0780712	1.94499	0.0612022	0.226797	1.12912	A_73_113308	CAATTGTGGTTTAAGCTGTATTGAACTAAATCTGTGGAATGCATTGTGAACTGTAAAAGC	XM_865980	XM_865980	RTN4
SDHB	0.135291	-0.200754	3.39924	0.00192744	0.0572564	1.26229	CUST_5038_PI390417776	TAGAAGACCGTGAGAAACTGGACGGGCTCTATGAGTGTATCCTCTGCGCCTGCTGCAGCA	Target1493	NM_001040483.1	SDHB
SDHB	0.021308	-0.0864724	1.29493	0.205223	0.403194	1.07757	CUST_5035_PI390417776	CCCTGAGTTCCTTCAGAGGCCGTGACTTCCCACAAACACAGCGTGTACAATAAACACTCT	Target1493	NM_001040483.1	SDHB
SDHB	0.088578	-0.135018	2.52926	0.0169213	0.116445	1.16764	CUST_5036_PI390417776	ATCAAGAAGATGATGGCAACCTATAAAGAGAAGCAGGCTTCTGCTTAACTGCCGTGCTCA	Target1493	NM_001040483.1	SDHB
SDHB	0.0657153	-0.0962482	2.13156	0.0413495	0.176786	1.11881	A_73_114853	AGTTCCTTCAGAGGCCGTGACTTCCCACAAACACAGCGTGTACAATAAACACTCTAAGAA	NM_001040483	NM_001040483	SDHB
SDHB	0.0993913	-0.132029	2.6419	0.0129697	0.110327	1.17399	CUST_5034_PI390417776	ATCATGAACTGCACGCAGACCTGCCCCAAGGGGCTGAATCCTGGGAAAGCTATTGCTGAA	Target1493	NM_001040483.1	SDHB
SDHB	0.106029	-0.205715	3.58721	0.00117058	0.0470824	1.24121	CUST_5037_PI390417776	TATCGCTGGATGATCGACTCCAGAGACGACTTCACGGAGGAGCGCCTGGCCAAGCTGCAG	Target1493	NM_001040483.1	SDHB
SERPINB6	0.246691	-0.165694	2.51474	0.0175044	0.129792	1.33088	CUST_1680_PI390417776	TTCAAAGATTCCTGCCACAAATTCTACCAAGCAGAGATGGAAGAGCTGGACTTTGTCAGC	Target1520	NM_174789.1	SERPINB6
SERPINB6	0.168441	-0.140711	3.1327	0.00384944	0.0674738	1.23898	A_73_121474	CGCTGGAGGAGAGTTATGATATGGAAGAGTTCCTCCAAGAACTGGGCATGACTGACGCCT	NM_174789	NM_174789	SERPINB6
SERPINB6	0.169787	-0.200319	3.71565	0.000828829	0.0451926	1.29245	CUST_1681_PI390417776	AATTCATCGCGTGGACGAAGCCGGATGTGATGGACGAGGAGGAGGTGGAGGTGTTTCTTC	Target1520	NM_174789.1	SERPINB6
SERPINB6	0.172491	-0.151184	3.64575	0.00100056	0.0470824	1.25151	CUST_1679_PI390417776	TGATATGGAAGAGTTCCTCCAAGAACTGGGCATGACTGACGCCTTTGAGGAGACCCGGGC	Target1520	NM_174789.1	SERPINB6
SERPINB6	0.194274	-0.32602	3.65503	0.000975919	0.0446914	1.43425	CUST_1682_PI390417776	AATAAGCACCCAGATTCTGGTTCTTCCCTACGTAGGTCAAGAGCTGAACATGGTGATTCT	Target1520	NM_174789.1	SERPINB6
SERPINB6	0.0922047	-0.119717	2.66837	0.0121749	0.107774	1.15823	CUST_1683_PI390417776	AAGAGCTGGAACCCCGGTGACCTTGGCGAAGGTCCACAAATAAAGAGCTGATCGAGACCG	Target1520	NM_174789.1	SERPINB6
SLC37A4	0.312366	-0.222122	5.21521	1.26857e-05	0.0118085	1.44843	CUST_6248_PI390417776	CCTCTTCTGCCTTCAACTTCATACTGCAGAATTCAATGAACGTTTGAGAGATGACGCTAC	Target1561	XM_866298.2	SLC37A4
SLC37A4	0.311317	-0.231538	4.86934	3.36857e-05	0.0173493	1.45685	CUST_6238_PI390417776	CCTCTTCTGCCTTCAACTTCATACTGCAGAATTCAATGAACGTTTGAGAGATGACGCTAC	Target1562	XM_878103.2	SLC37A4
SLC37A4	0.249281	-0.299062	4.27037	0.00018076	0.0317139	1.46241	CUST_6246_PI390417776	AGGTTCAAGGTCTGCTGGTAACTAGCTTTGAGACTTCGAAACAGAGAGTTTGTACTTTGC	Target1561	XM_866298.2	SLC37A4
SLC37A4	0.319905	-0.196414	3.64535	0.00100164	0.0487165	1.4303	CUST_6239_PI390417776	AGACACTTCATTCCCCTGGAATAGGAAAGCTGAAGGGTAAATGGACTCCTTTAAGCTCCT	Target1562	XM_878103.2	SLC37A4
SLC37A4	0.311698	-0.12502	3.78854	0.000680409	0.0470824	1.35352	CUST_6247_PI390417776	TGGGTGTCAGGCAGTTTAAATAACTTGCTGCAGGGAGGCAACAGTATAGTCAGAAAGTCT	Target1561	XM_866298.2	SLC37A4
SLC37A4	0.231929	-0.172662	3.4278	0.00178773	0.0573023	1.32371	CUST_6235_PI390417776	TAAATCTCATCTGTAACACAAACAGGATGAACATCCTGAGCTAAGGGAGAGGATGAAGTG	Target1562	XM_878103.2	SLC37A4
SLC37A4	0.259345	-0.191911	3.63966	0.00101705	0.0502771	1.36723	CUST_6249_PI390417776	AGACACTTCATTCCCCTGGAATAGGAAAGCTGAAGGGTAAATGGACTCCTTTAAGCTCCT	Target1561	XM_866298.2	SLC37A4
SLC37A4	0.235252	-0.186857	3.69136	0.000884973	0.0460333	1.33988	CUST_6245_PI390417776	TAAATCTCATCTGTAACACAAACAGGATGAACATCCTGAGCTAAGGGAGAGGATGAAGTG	Target1561	XM_866298.2	SLC37A4
SLC37A4	0.183401	-0.238051	3.45404	0.00166807	0.0573023	1.33928	CUST_6236_PI390417776	AGGTTCAAGGTCTGCTGGTAACTAGCTTTGAGACTTCGAAACAGAGAGTTTGTACTTTGC	Target1562	XM_878103.2	SLC37A4
SLC37A4	0.25357	-0.18253	3.78553	0.000685988	0.0460333	1.35294	CUST_6237_PI390417776	TGGGTGTCAGGCAGTTTAAATAACTTGCTGCAGGGAGGCAACAGTATAGTCAGAAAGTCT	Target1562	XM_878103.2	SLC37A4
SPARC	-0.314664	0.184359	-3.78878	0.000679967	0.0462845	-1.41326	CUST_4247_PI390417776	CCTCCCCACTTTTTCTTTCTATTAATCAAAAGAAATTTCAAAATCAATGGGATGGTCGGA	Target1610	NM_174464.2	SPARC
SPARC	-0.245984	0.133688	-2.55854	0.0157992	0.124093	-1.30105	CUST_4251_PI390417776	TTTCTTTTTGCATTAGGCAATTTGCTCAGACTTTCCAGAGCCATGGCCCATCCGTTCTCT	Target1610	NM_174464.2	SPARC
SPARC	-0.336644	0.142066	-3.2855	0.00259544	0.0648418	-1.3935	CUST_4249_PI390417776	GAACGTGGTAAAACAGAAAAAGGGCAGGTGGCAAATTGGTTTTCTTTTGGGTTTTCTGTT	Target1610	NM_174464.2	SPARC
SPARC	-0.299904	0.0888365	-2.95627	0.00601474	0.0886811	-1.30925	CUST_4250_PI390417776	ACTACCTTTAGGAGATGCAGGACAGGGAGGCTGTTTCAACCAGAAAGACCAAAATCAAGA	Target1610	NM_174464.2	SPARC
SPARC	-0.332338	0.151931	-3.55186	0.00128644	0.0533655	-1.39888	CUST_4248_PI390417776	TTCTTTTTTCACATCTGGATGGCTGTCACCAGAGATCTTTCAGTCGCTAGCATGTTCCTC	Target1610	NM_174464.2	SPARC
SPARC	-0.339167	0.0876271	-3.30049	0.00249609	0.0670904	-1.34424	A_73_105991	TCGTTCACCTCCAAGCATTTCATGAAAAAGCTGCTTCTTATTAATCATGCAAACTCTTGC	NM_174464	NM_174464	SPARC
SRGN	-0.309971	0.472754	-3.51541	0.00141755	0.0495572	-1.72038	A_73_106384	TCATGTTGCATTACCTTTTCCCCTGGATATCTATATATGTGCAAACAGTCTATTAAAGCA	NM_001025326	NM_001025326	SRGN
ST3GAL3	0.25953	-0.271669	3.88766	0.000519468	0.0342157	1.44513	A_73_103858	AGGCTGCGGGAGGCCTGCTGGGAAGCCATCATGGAAGCAATAAAGCTCTTCCCTCGAAAA	NM_001002882	NM_001002882	ST3GAL3
SUPT7L	0.126363	-0.168018	3.75616	0.000742844	0.0451926	1.22636	CUST_6004_PI390417776	CATCTGCACATTGTACTTCTACTGGATGGGCAGCCTCTAAAAGGCTAACAATATGCACCA	Target1642	NM_001076150.1	SUPT7L
SUPT7L	0.164965	-0.0962082	3.17655	0.00344005	0.069635	1.19845	CUST_6003_PI390417776	TTCTGCTTTACATCATGTCCTGAACAGATTGACTGCTGTTACTCATCCATCGCAGTATCT	Target1642	NM_001076150.1	SUPT7L
SUPT7L	0.0991727	-0.166782	3.45768	0.00165208	0.0572564	1.20243	CUST_6002_PI390417776	GCCCTACTTGGCATCTGATAGTGTCAATCATTATTTATTAAATACTTGATGTAGCACTGG	Target1642	NM_001076150.1	SUPT7L
SYNGR2	0.121593	-0.114559	2.76901	0.00954844	0.102176	1.17785	CUST_5994_PI390417776	GGCTTTGCCTGACAACACCCAGCTTTATGTAAATATCCCAGGTCTGTCAGGAGGTGTGGG	Target1644	NM_001100358.1	SYNGR2
SYNGR2	0.129249	-0.00164529	1.68269	0.102817	0.28901	1.09497	CUST_5992_PI390417776	CACAGCACCCTTGGATTCTGTTAGACTAATTCTGGAGATGGAATAAATGGTTTTCTCATT	Target1644	NM_001100358.1	SYNGR2
SYNGR2	0.105039	-0.0995235	2.62243	0.0135852	0.114436	1.15234	CUST_5993_PI390417776	ATGTACCCACAGCCCCCAGGCTGCTCTGAATGTATATTACAAAGCCTTGGGGGAAGGACA	Target1644	NM_001100358.1	SYNGR2
SYNGR2	0.134228	-0.160091	3.24424	0.00288881	0.0631381	1.22631	CUST_5996_PI390417776	TCTCGATGTCCGAACTGACACAGGGCCTGGAGAGAGAGCCCTGAAGTGCCTGTGCCCCAA	Target1644	NM_001100358.1	SYNGR2
SYNGR2	0.191793	-0.125421	3.64989	0.000989494	0.0469192	1.24592	CUST_5995_PI390417776	TATGCTGTTTTGACAAGTGCCTTAGCTTCTCCCCAGCCCAGGAGCCGGGCCCACGTCCAG	Target1644	NM_001100358.1	SYNGR2
SYTL2	-0.219444	0.0654253	-1.81969	0.0787986	0.25936	-1.2183	CUST_5984_PI390417776	GCTTTGAGAAGTGTTCCCTTTTCCCAGTGTTTAAAGTCTTATGTGCTTTGGTGCCACCCA	Target1646	NM_001102278.1	SYTL2
SYTL2	-0.220263	0.276748	-4.02117	0.000360256	0.0337027	-1.41129	CUST_5982_PI390417776	GCAGCATGAGAGTGGTCACAAACATGATTTGCGACAAAGTTTTAATTAGAATGTAAATTG	Target1646	NM_001102278.1	SYTL2
TCAP	0.0416233	-0.0885235	1.77947	0.0852971	0.258608	1.09441	CUST_5834_PI390417776	AGGGTGGAGCCCCCAGCACCCTCTGTTAGTGCTGCAATAAACGCTCAATCACGTGCCAGC	Target1658	NM_001014915.1	TCAP
TCAP	0.136546	-0.118961	2.89037	0.00708707	0.0859165	1.19376	CUST_5836_PI390417776	ACAATGGGCACAAAAGGTGAAGAGCTGGGGGCCAGCACAGCCAAGTACCCCCAGTCCCAG	Target1658	NM_001014915.1	TCAP
TCAP	0.141139	-0.0983688	2.61927	0.0136874	0.111427	1.18059	CUST_5835_PI390417776	AGGAAGGGCAGAAGAAGCTGATGAGGGCAAGAGGCCCCTGAGAGGAGTGACCCCAGTCCA	Target1658	NM_001014915.1	TCAP
TCAP	0.118159	-0.0886388	2.26861	0.0306501	0.157907	1.15412	CUST_5832_PI390417776	ATTTCAGCTTCAGAGAAGGGTGAAGAAAAACTGTAAGAGGATCTGGAGTGCTCTGGGAAG	Target1658	NM_001014915.1	TCAP
TCAP	0.08034	-0.173115	1.42044	0.16579	0.382808	1.19206	CUST_5833_PI390417776	TGAGCAGTCATCATGGCCACTTCAGAGCTGAGCTGCCTGGTGTCAGAGGAGAACTGTGAG	Target1658	NM_001014915.1	TCAP
TCAP	0.185615	-0.143275	3.75952	0.000736099	0.0423448	1.25605	A_73_114223	ACCCTTCGTCGCTCCCTGTCTCGCTCCATGTCTCAGGAAGCACAGAGAGGCTGAGAGGGA	NM_001014915	NM_001014915	TCAP
TCF12	-0.0231607	-0.0646765	0.405218	0.688193	0.829916	1.02919	CUST_5828_PI390417776	CCTTTTCAACCAGCAGCAAGAAGTTCAAAATTTTTTCTGTCACTGTAACAGAAAACACAA	Target1659	NM_001077885.1	TCF12
TCF12	-0.0442113	-0.0216047	-0.223516	0.824649	0.908484	1.01579	CUST_5829_PI390417776	CTCCAGTTTCCATTGTTGGTTTATTGCAGATTTGTATCCTGTGTCAAATTCAAGGTATTA	Target1659	NM_001077885.1	TCF12
TCF12	-0.0258053	-0.0468135	0.239614	0.812259	0.902732	1.01467	CUST_5830_PI390417776	TAGTACCTATGGAGTATTGTAAGAGCTAATTGTTCGAGATGAATTGCTTCTCATCTTGTT	Target1659	NM_001077885.1	TCF12
TCF12	-0.080712	0.197131	-3.73381	0.000789151	0.0423448	1.21238	CUST_5774_PI390417776	GAAACAATGTATGGAAAGCTCTTACCATGGTTCCTGTCACATAAGTACTCAATAAATGAT	Target1660	XM_001253823.1	TCF12
TCF12	0.0996213	-0.0987159	2.07612	0.0465494	0.203651	1.14738	CUST_5831_PI390417776	CGCTATATTAGACTCTGCAGTATGCCCAGAAGCTTTCCTTCATAAAATAGAAAGAAAAAA	Target1659	NM_001077885.1	TCF12
TCF12	0.0962953	-0.0352771	1.18604	0.244914	0.483342	1.09549	CUST_5827_PI390417776	GCTGAACAAGGTTGTCTTGGCTTAATAATTCTTCATAGCCAATATCAACAGTGGCAATCA	Target1659	NM_001077885.1	TCF12
TMOD4	0.135539	-0.105343	2.98622	0.00557995	0.079653	1.18171	CUST_3059_PI390417776	AACTAAGGCTCGGAGCCCTGAAAGCTTAAATCATCTGTCCCCCCTTTCCTGTAAATAAAG	Target1698	NM_001075215.1	TMOD4
TMOD4	0.111635	-0.180568	3.27027	0.00270025	0.0623661	1.22451	CUST_3061_PI390417776	TGCTTGAACAGTGTCCCTCCATTGTCCGCTTTGGCTACCACTTTACACAGCAGGGGCCAC	Target1698	NM_001075215.1	TMOD4
TMOD4	0.126719	-0.176994	3.48385	0.00154147	0.0502771	1.23432	CUST_3060_PI390417776	CCCGGAACAATGAACTGCGTCGCCAGCAAAAGAAGAGATAACACTACCTTTCCCTTTACC	Target1698	NM_001075215.1	TMOD4
TMOD4	0.206791	-0.211029	3.38423	0.00200501	0.0573023	1.33591	CUST_3057_PI390417776	TACAGAGACATAGATGAAGATGAGATCCTAAAGACCTTGAGCCCTGAGGAGCTAGAACAG	Target1698	NM_001075215.1	TMOD4
TMOD4	0.171277	-0.160449	3.67604	0.000922284	0.0460333	1.25852	CUST_3058_PI390417776	TGAGAATCGTAGCCTCCAGAGCCTGAACATCGAATCCAACTTCATTAGCAGCACAGGGCT	Target1698	NM_001075215.1	TMOD4
TPM2	0.133124	-0.100719	2.67282	0.0120457	0.102176	1.17596	CUST_68_PI390482839	AAATGTGGGGACCTAGAGGAGGAGCTGAAAATTGTTACCAACAACTTGAAATCCCTGGAG	Homolog161	NM_003289.3	TPM2
TPM2	0.118878	-0.343414	2.69047	0.011546	0.102176	1.37773	CUST_7188_PI390417776	TGTTTTCTGCCTCGAGTTTGTCTATCTGTCTGACACTCCCTTTCCTGGCTCAGTCTTTGT	Target1714	NM_001010995.2	TPM2
TPM2	0.166868	-0.406522	3.21843	0.00308825	0.0623627	1.48802	CUST_7186_PI390417776	ACCTTCTAAAGAAGGAGGGTAAATTAGTTTATGACTCGGGCCTTCCCATACACCTCCATG	Target1714	NM_001010995.2	TPM2
TPM2	0.137976	-0.145491	3.15628	0.00362388	0.0623627	1.21712	CUST_70_PI390482839	GACCCGAGCAGAGTTTGCCGAGAGGTCTGTGGCAAAGTTGGAGAAAACCATCGATGACCT	Homolog161	NM_003289.3	TPM2
TPM2	0.142798	-0.267829	2.73799	0.0102953	0.102176	1.32926	CUST_62_PI390482839	AACGTCGAGATTCACCAGACCTTGGACCAGACCCTGCTGGAACTCAACAACCTGTGAGGG	Homolog162	NM_213674.1	TPM2
TPM2	0.181549	-0.16548	3.26979	0.0027036	0.0674738	1.27194	CUST_61_PI390482839	GAGTATTCCACCAAAGAAGATAAATATGAAGAGGAGATCAAACTGTTGGAGGAGAAGCTG	Homolog162	NM_213674.1	TPM2
TPM2	0.125408	-0.470685	3.59305	0.0011524	0.0468636	1.51162	CUST_7187_PI390417776	TCTGTCCCACCCAAGGGGTCCCCAGATCCCTGAATGTTTGTGTCTTTGTATGCCTCCAGC	Target1714	NM_001010995.2	TPM2
TPM2	0.114327	-0.169389	2.73714	0.0103165	0.103665	1.21733	CUST_63_PI390482839	GCAAAGTTGGAGAAAACCATCGATGACCTAGAAGAGACCTTGGCCAGTGCCAAGGAGGAG	Homolog162	NM_213674.1	TPM2
TPM2	0.153955	-0.23013	3.76879	0.000717844	0.0389345	1.30503	CUST_65_PI390482839	TATTCTGAATCCGTGAAGGAGGCCCAGGAGAAACTGGAGCAGGCCGAGAAGAAGGCCACT	Homolog162	NM_213674.1	TPM2
TPM2	0.101969	-0.167434	3.40669	0.00189005	0.0557404	1.20531	CUST_64_PI390482839	TTCAGACCGCAAATATGAAGAGGTGGCCAGGAAGCTGGTGATCCTGGAAGGAGAGCTGGA	Homolog162	NM_213674.1	TPM2
TPM2	0.148237	-0.407311	2.70223	0.011224	0.0990937	1.46973	CUST_7190_PI390417776	TCAGCTGAGATTCCAGGATATAAAGGAATGACTGGAAGGGGAGTGGGCAGGTGAAGTGTA	Target1714	NM_001010995.2	TPM2
TPM2	0.167699	-0.115354	3.2967	0.0025209	0.0623661	1.21677	CUST_66_PI390482839	AGAAGATGAAGTCTATGCCCAGAAGATGAAGTACAAGGCCATTAGCGAGGAACTGGACAA	Homolog161	NM_003289.3	TPM2
TPM2	0.068182	-0.145326	2.73627	0.0103383	0.107564	1.1595	A_73_114649	CGGTGGCAAAGTTGGAGAAAACCATCGATGACCTGGAAGAGACCTTGGCCAGTGCCAAGG	NM_001010995	NM_001010995	TPM2
TPM2	0.182745	-0.147559	4.16432	0.000242637	0.0320422	1.25728	CUST_69_PI390482839	TTCTCTCTATGGGGAGGGGAGCAGGCAGGAGGAGCAGAAATTGCCAACATTGCACAGCCA	Homolog161	NM_003289.3	TPM2
TPM2	0.149279	-0.351815	2.90435	0.00684559	0.082645	1.41529	CUST_7189_PI390417776	AAAGGTCCGGGATGACATTTGGAATGACACTGGATGCCAGCAACGTGGGGGCTTTCGCTG	Target1714	NM_001010995.2	TPM2
TPM2	0.169219	-0.103092	3.22039	0.00307259	0.0668724	1.20774	CUST_67_PI390482839	CAAGTATTCCACCAAAGAAGATAAATATGAAGAGGAGATCAAACTGTTGGAGGAGAAGCT	Homolog161	NM_003289.3	TPM2
TTN	0.256781	-0.233196	2.12893	0.0415844	0.190154	1.40442	CUST_91_PI390482839	TAGTTGGGCCAATAAGATTCACCAATATTACTGGGGAGAAGATGACTCTGTGGTGGGATG	Homolog156	NM_133437.2	TTN
TTN	0.220335	-0.246683	3.90881	0.000490298	0.0361461	1.38225	CUST_106_PI390482839	ATTTTACAAGGCTTGTGACACTGTGTTTAAACCTGGACCACCAGGTAACCCACGTGTTCT	Homolog153	NM_133378.3	TTN
TTN	0.163697	-0.253859	1.79152	0.0833043	0.283688	1.33566	CUST_99_PI390482839	TAGTTGGGCCAATAAGATTCACCAATATTACTGGGGAGAAGATGACTCTGTGGTGGGATG	Homolog155	NM_133432.2	TTN
TTN	0.192686	-0.255978	1.97521	0.0575085	0.244562	1.36478	CUST_98_PI390482839	AATGACGGTTGTGCTCCCATAACCCACTACATCATTGAAAAACGGGAAACCAGCAGACTT	Homolog155	NM_133432.2	TTN
TTN	0.301805	-0.151255	1.88468	0.0691938	0.265123	1.36894	CUST_115_PI390482839	ATTCCGTGTTTCTGCAGTTAACAAGTTTGGTGTTGGCAGGCCACTTGATTCTGATCCAGT	Homolog152	NM_003319.3	TTN
TTN	0.121252	-0.0621447	1.4782	0.149779	0.226488	1.13555	CUST_105_PI390482839	AGAAGGTTCACTGTTGAGGAAAGTGGCACAGGGTTCCATAACCTGTTTATAACAAGCTTA	Homolog154	NM_133379.2	TTN
TTN	0.274942	-0.166174	1.92016	0.0643901	0.235326	1.35765	CUST_114_PI390482839	TACAATATACTGTTCCTGATGCCCCTGGCATTCCAGAACCTAGCAACATAACAGGCAACA	Homolog152	NM_003319.3	TTN
TTN	0.035188	-0.297979	1.81489	0.0795506	0.266596	1.25978	CUST_112_PI390482839	ACAAGATTCAAAGTCACTGGTCTGACAGAAGGCAATGAGTATGAATTCCATGTCATGGCT	Homolog152	NM_003319.3	TTN
TTN	0.335918	-0.151148	2.43855	0.0208802	0.141936	1.40159	CUST_94_PI390482839	AAGACCAGTGCCTCGAGTAACTTGGTTCAAAGATGGAGTGGAAATCGAAAAGAGGATGAA	Homolog156	NM_133437.2	TTN
TTN	0.123293	-0.275224	2.74453	0.0101336	0.103217	1.31815	CUST_109_PI390482839	AAAGATTCGATGGTTGTCTGCTGGGGACATCCTGATTCTGATGGTGGAAGTGAAATCATC	Homolog153	NM_133378.3	TTN
TTN	0.281919	-0.0948941	1.38356	0.176703	0.396497	1.29847	CUST_93_PI390482839	TATGGAAATAACCGACGTACTTGGATCCACCAGCCTATTTGTTAGAGATGCTACTCGGGA	Homolog156	NM_133437.2	TTN
TTN	0.253697	-0.219579	3.31314	0.00241517	0.0623627	1.38826	CUST_110_PI390482839	AATAAATATGGAGTGGGAGAGCCACTGGAATCAGAGCCTGTGCTTGCAGTGAATCCTTAT	Homolog153	NM_133378.3	TTN
TTN	0.112522	-0.266071	2.32725	0.0268891	0.183088	1.30007	CUST_108_PI390482839	AATTATATTGTGGAACGGCGTGATAAAGCTGGCCAACGCTGGATTAAATGCAACAAAAAA	Homolog153	NM_133378.3	TTN
TTN	0.335057	-0.0932653	1.71869	0.0959766	0.287419	1.34567	CUST_96_PI390482839	AATTCCGTGTTTCTGCAGTTAACAAGTTTGGTGTTGGCAGGCCACTTGATTCTGATCCAG	Homolog155	NM_133432.2	TTN
TTN	0.364355	-0.114019	2.16234	0.0386925	0.154975	1.39317	CUST_95_PI390482839	CTTTGATGGTCTCATTATTAAGTCCGGAGAGAGCCTTAGAATTAAAGCTTTGGTACAAGG	Homolog156	NM_133437.2	TTN
TTN	0.235009	-0.15757	1.70245	0.0990134	0.354326	1.31274	CUST_113_PI390482839	GCCAGAATCAGATGGTGGCAGTGAAATTCAACAGTATATCCTTGAAAGAAGAGAAAAGAA	Homolog152	NM_003319.3	TTN
TUBB2A	0.014088	0.0733476	-0.527337	0.601838	0.516348	-1.04193	CUST_8780_PI390417776	ACTCGATTGACAACGAGGCGCTGTATGACATCTGCTTCCGCACCCTGAAACTGACCACCC	Target1738	NM_001003900.1	TUBB2A
TUBB2A	-0.18438	0.226699	-3.68175	0.000908192	0.0449522	-1.32968	CUST_8778_PI390417776	GAGGGCGAGGACGAGGCCTGAGAACTTTGTCAGATAAATCGTGCATCCTTAGTGACTTCT	Target1738	NM_001003900.1	TUBB2A
TUBB2A	-0.242418	0.202361	-3.74114	0.000773662	0.0423448	-1.36111	CUST_8777_PI390417776	GTTGTCCTCAATCAAGCATGGTCTTTCTATTCGTATACTATGGTGCTCAGTTTTGCCTCT	Target1738	NM_001003900.1	TUBB2A
TUBB2A	-0.0279587	0.0705965	-1.03834	0.307406	0.757422	-1.0707	CUST_8779_PI390417776	TACCGGGCGCTGACGGTGCCCGAGCTGACCCAGCAGATGTTCGACTCCAAGAACATGATG	Target1738	NM_001003900.1	TUBB2A
TUBB2A	-0.259084	0.231294	-4.33187	0.000152306	0.0317139	-1.40481	CUST_8776_PI390417776	GTCAGAAATTCACTGTTGATGTAATAATGTGGAACTCCTCTGGAAATTGCAATATTGTCT	Target1738	NM_001003900.1	TUBB2A
TUBB2A	-0.470746	0.308671	-4.04401	0.000338297	0.0341586	-1.71644	A_73_108988	ACGTTTGAGATCTTTCTGAACTACTGTTGTAATGGCTAAAATCACATAAACGTTTGTGTC	NM_001003900	NM_001003900	TUBB2A
TUBB6	-0.265055	0.395109	-3.33774	0.00226487	0.0573023	-1.58026	CUST_8658_PI390417776	AACGAGTAGAGGCATGTCCTGCCTTGGACACCGAGGCTCAGAGGTCTTTTCTCCAAGCCT	Target1742	NM_001046373.1	TUBB6
TUBB6	-0.000333333	0.0189141	-0.189322	0.851115	0.921883	-1.01343	CUST_8660_PI390417776	GAGATGGAGTTCACCGAGGCCGAGAGCAACATGAACGACCTGGTGTCCGAGTACCAGCAG	Target1742	NM_001046373.1	TUBB6
TUBB6	-0.243108	0.283726	-2.89596	0.00698957	0.0848889	-1.44076	CUST_8659_PI390417776	TACCAGGACGCCACAGCCGATGAGGGCGAGGAAGCTTTTGAGGATGACGAGGAAGAGGTC	Target1742	NM_001046373.1	TUBB6
TUBB6	-0.317643	0.389676	-3.91009	0.000488579	0.0356638	-1.63277	CUST_8656_PI390417776	CTGCCCAAACATCGGACCAGAGAGGACATGAAAGAACTCATGGGCCATAAATAAAGGGCT	Target1742	NM_001046373.1	TUBB6
TUBB6	-0.260485	0.478169	-4.0604	0.000323356	0.0320422	-1.66862	CUST_8657_PI390417776	GCAGACTGTCCTGTCTGTCATCTGGGATGGAGGGCGTCAGAAGAGCGGGAACTGGCATCC	Target1742	NM_001046373.1	TUBB6
TXNDC13	0.115133	-0.212804	2.17319	0.0377924	0.185159	1.25522	CUST_8625_PI390417776	AGTCTCATCCCCCAGTGTGATGACATTAAGAGTTGCCGATAATTTTTCTCTTTAGACAGC	Target1749	NM_001099170.1	TXNDC13
TXNDC13	0.134279	-0.206117	2.75927	0.00977734	0.100794	1.2661	CUST_8622_PI390417776	TTGGAATAAGAAAGGCTTCATAGTTTGGCTTTTCTGTATGATACTTCTCCCCAACCCCCT	Target1749	NM_001099170.1	TXNDC13
TXNDC13	0.0436433	-0.209625	1.74985	0.0903675	0.272705	1.1919	CUST_8621_PI390417776	GCCCCCATATTGAAATAATTCTTTTTCTGTCAGTGAAGTATTTTACTAAAGGGGATGGAA	Target1749	NM_001099170.1	TXNDC13
TXNDC13	0.239613	-0.347649	2.85591	0.00771737	0.100508	1.50239	CUST_8624_PI390417776	AACACAATCTCAAGTTTGAGGCCATCACAGAACTGACAGGCTGGGAAAACCTTGACTTGT	Target1749	NM_001099170.1	TXNDC13
TXNDC13	0.222066	-0.246654	3.74453	0.000766603	0.0449522	1.38388	CUST_8623_PI390417776	CCTGGCACTGGATTCTGTTTCTTTTCTAATCAGCTGAAACAAAATTCTCAAAGATAATTG	Target1749	NM_001099170.1	TXNDC13
VIM	-0.15674	0.166698	-2.75117	0.00997148	0.10742	-1.25131	CUST_3484_PI390417776	TCTGGAATAAAAACTGCACATACTTCGTGCAGCAAAATACTACCAGCAAGAAGGAAAAAA	Target1783	NM_173969.3	VIM
VIM	-0.203352	0.223512	-3.42511	0.00180047	0.0574499	-1.34431	CUST_3483_PI390417776	TTTTTCAGGAGCGCAAGATAGATTTGGAATAGGAATAAGCCCTAGTTCTTGAACCAACAC	Target1783	NM_173969.3	VIM
VIM	-0.222289	0.206046	-3.71615	0.000827718	0.0469192	-1.34568	CUST_3485_PI390417776	ATTAAGACGGTGGAAACCAGAGATGGACAGGTTATCAACGAAACTTCCCAGCATCACGAT	Target1783	NM_173969.3	VIM
VIM	-0.214243	0.183364	-3.02418	0.00507137	0.0825213	-1.31732	CUST_3482_PI390417776	CCGTAAAAGATTTAGAAAAAAGTTTACAACATAATCTAGTTTACCGAAGACGCCTTGTGC	Target1783	NM_173969.3	VIM
VIM	-0.199407	0.136985	-3.12354	0.00394059	0.0767981	-1.2626	CUST_3486_PI390417776	AGGGAAACCAATCTGGATTCACTCCCTCTGGTTGACACTCATTCAAAAAGGACACTTCTG	Target1783	NM_173969.3	VIM
VIM	-0.198299	0.191314	-2.93628	0.00632268	0.0897881	-1.31004	A_73_100037	AAATCCATATCTTAAAGAAACAGCTTTCAAGTGCCTTTCTGCAGTTTTTTCAGGAGCGCA	NM_173969	NM_173969	VIM
ZER1	0.0712313	-0.0253535	1.66551	0.106222	0.300732	1.06924	CUST_5246_PI390417776	AAGGCCAGCTGCCCTGTGGCCCCTCCGCTCAGCACACGGGCCCCATCTGCCCTCCCTTCC	Target1806	XM_593413.3	ZER1
ZER1	0.119049	-0.118176	3.93128	0.000461058	0.0389181	1.17872	CUST_5247_PI390417776	CAGGGAGAGGCACCCGGTTTTCTTCCCCTGGGGTCTTCCCCCCACACCCCAGCCCTGGGA	Target1806	XM_593413.3	ZER1
ZER1	0.152039	-0.142512	2.88211	0.00723356	0.0927696	1.2265	CUST_5245_PI390417776	ATGCTCACATGGCCTGTGCCAGACCCCAGGCAGAGCTCACATCGCATCGCTTTACCAGCC	Target1806	XM_593413.3	ZER1
ZER1	0.122919	-0.0785812	3.66147	0.000959168	0.0487079	1.14989	CUST_5248_PI390417776	TTAAGGGGTGGCTTTTCGTCCCTCCTTCCCTGGGCCTGTGCCCCCGATTCTCCTGGCATT	Target1806	XM_593413.3	ZER1
ZER1	0.137297	-0.0898582	2.5376	0.0165944	0.126181	1.17052	CUST_5244_PI390417776	GGCCTGGGTAAATGTCTGTACTTTGGGATGTCACAGAAATACATTTTTGTGCAAAGTGGA	Target1806	XM_593413.3	ZER1










































[truncated: 1 more columns]
